# Supplementary material for: Single-cell RNA sequencing of mouse brain and lung vascular and vessel-associated cell types
Source: Sci Data. 2018 Aug 21;5:180160. doi: 10.1038/sdata.2018.160 (PMC6103262; doi:10.1038/sdata.2018.160)
Supplement: Supplementary file 1 [file sdata2018160-isa1.zip]

Archive with 3 entries (3 files):
- i_Investigation.txt
- s_study_Betsholtz.txt
- a_assay_Betsholtz.txt
