# Supplementary material for: Single-cell RNA sequencing of mouse brain and lung vascular and vessel-associated cell types
Source: Sci Data. 2018 Aug 21;5:180160. doi: 10.1038/sdata.2018.160 (PMC6103262; doi:10.1038/sdata.2018.160)
Supplement: Supplementary file 1 [file sdata2018160-isa1.zip › i_Investigation.txt]

# Investigation File generated for Scientific Data with Investigation File Authoring Tool version 0.1.0 on 04/07/2018 - This metadata file is CC0
ONTOLOGY SOURCE REFERENCE
Term Source Name	NCBITAXON	UBERON	PATO	GENEPIO	OBI	ERO	XCO	SO	EFO
Term Source File	http://data.bioontology.org/ontologies/NCBITAXON	http://data.bioontology.org/ontologies/UBERON	http://data.bioontology.org/ontologies/PATO	http://data.bioontology.org/ontologies/GENEPIO	http://data.bioontology.org/ontologies/OBI	http://data.bioontology.org/ontologies/ERO	http://data.bioontology.org/ontologies/XCO	http://data.bioontology.org/ontologies/SO	http://data.bioontology.org/ontologies/EFO
Term Source Version	2016AB	releases/2014-06-15	unknown	v0.3.1	2014-08-18	2013-08-02	4.18	unknown	2.97
Term Source Description	National Center for Biotechnology Information (NCBI) Organismal Classification	Uber Anatomy Ontology	Phenotypic Quality Ontology	GenEpiO	Ontology for Biomedical Investigations	Eagle-I Research Resource Ontology	Experimental Conditions Ontology	Sequence Types and Features Ontology	Experimental Factor Ontology
INVESTIGATION
Investigation Identifier
Investigation Title
Investigation Description
Investigation Submission Date
Investigation Public Release Date
INVESTIGATION PUBLICATIONS
Investigation PubMed ID
Investigation Publication DOI
Investigation Publication Author List
Investigation Publication Title
Investigation Publication Status
Investigation Publication Status Term Accession Number
Investigation Publication Status Term Source REF
INVESTIGATION CONTACTS
Investigation Person Last Name
Investigation Person Mid Initials
Investigation Person First Name
Investigation Person Address
Investigation Person Phone
Investigation Person Fax
Investigation Person Email
Investigation Person Affiliation
Investigation Person Roles
Investigation Person Roles Term Accession Number
Investigation Person Roles Term Source REF
STUDY
Study Identifier	10.1038/sdata.2018.160
Study Title	Single-cell RNA sequencing of mouse brain and lung vascular and vessel-associated cell types
Study Submission Date	24/01/2018
Study Public Release Date	21/08/2018
Study Description	http://www.nature.com/articles/sdata2018160#abstract
Study File Name	s_study_Betsholtz.txt
Comment[Subject Keywords]	////;///;//;//
Comment[Manuscript Licence]	CC BY-4.0
Comment[Experimental Metadata Licence]	CC0
Comment[Supplementary Information File Name]		Supplementary Information
Comment[Supplementary Information File Type]	x-zip-compressed	pdf
Comment[Supplementary Information File URL]	http://www.nature.com/articles/sdata2018160#supplementary-information	http://www.nature.com/articles/sdata2018160#supplementary-information
Comment[Data Repository]	Gene Expression Omnibus;Gene Expression Omnibus;Gene Expression Omnibus
Comment[Data Record Accession]	GSE98816;GSE99058;GSE99235
Comment[Data Record URI]	http://identifiers.org/geo/GSE98816;http://identifiers.org/geo/GSE99058;http://identifiers.org/geo/GSE99235
STUDY DESIGN DESCRIPTORS
Study Design Type	organism part comparison design	parallel group design	transcription profiling design	database creation objective
Study Design Type Term Accession Number	OBI:0001422	OBI:0500006	OBI:0001430	http://www.ebi.ac.uk/efo/swo/SWO_0000509
Study Design Type Term Source REF	OBI	OBI	OBI	ERO
STUDY PUBLICATIONS
Study PubMed ID	""
Study Publication DOI	doi:10.1038/nature25739
Study Publication Author List	""
Study Publication Title	""
Study Publication Status	published
Study Publication Status Term Accession Number	
Study Publication Status Term Source REF	
STUDY FACTORS
Study Factor Name	experimental group	genotype
Study Factor Type	experimental condition	genotype
Study Factor Type Term Accession Number	XCO:0000000	SO:0001027
Study Factor Type Term Source REF	XCO	SO
STUDY ASSAYS
Study Assay Measurement Type	transcription profiling assay
Study Assay Measurement Type Term Accession Number	OBI:0000424
Study Assay Measurement Type Term Source REF	OBI
Study Assay Technology Type	single cell sequencing
Study Assay Technology Type Term Accession Number	http://www.ebi.ac.uk/efo/EFO_0007832
Study Assay Technology Type Term Source REF	EFO
Study Assay Technology Platform	""
Study Assay File Name	a_assay_Betsholtz.txt
STUDY PROTOCOLS
Study Protocol Name	Isolation of single cells	Preparation of single cell sequencing libraries	Alignment and generation of counts	Cell type classification with BackSPIN	Online database construction
Study Protocol Type	isolation of cell population	RNA sequencing	sequence alignment objective	class discovery data transformation	database creation objective
Study Protocol Type Term Accession Number	OBI:0000512	OBI:0001177	ERO:0100032	OBI:0200175	http://www.ebi.ac.uk/efo/swo/SWO_0000509
Study Protocol Type Term Source REF	OBI	OBI	ERO	OBI	ERO
Study Protocol Description					
Study Protocol URI	""	""	""	""	""
Study Protocol Version					
Study Protocol Parameters Name	""	instrument; manufacturer	""	""	""
Study Protocol Parameters Name Term Accession Number	""	""	""	""	""
Study Protocol Parameters Name Term Source REF	""	""	""	""	""
Study Protocol Components Name	""	""	""	""	""
Study Protocol Components Type	""	""	""	""	""
Study Protocol Components Type Term Accession Number	""	""	""	""	""
Study Protocol Components Type Term Source REF	""	""	""	""	""
STUDY CONTACTS
Study Person Last Name	He	Vanlandewijck	Mäe	Andrae	Ando	Gaudio	Nahar	Lebouvier	Laviña	Gouveia	Sun	Raschperger	Segerstolpe	Liu	Gustafsson	Räsänen	Zarb	Mochizuki	Keller	Lendahl	Betsholtz
Study Person First Name	Liqun	Michael	Maarja Andaloussi	Johanna	Koji	Francesca Del	Khayrun	Thibaud	Bàrbara	Leonor	Ying	Elisabeth	Åsa	Jianping	Sonja	Markus	Yvette	Naoki	Annika	Urban	Christer
Study Person Mid Initials																					
Study Person Email	""	""	""	""	""	""	""	""	""	""	""	""	""	""	""	""	""	""	""	""	Christer.Betsholtz@ki.se
Study Person Phone																					
Study Person Fax																					
Study Person Address																					
Study Person Affiliation	Department of Neurosurgery, Tianjin Medical University General Hospital, Tianjin Neurological Institute, Key Laboratory of Post-Neuroinjury Neuro-Repair and Regeneration in Central Nervous System, Ministry of Education and Tianjin City, Tianjin 300052, China.	Integrated Cardio Metabolic Centre, Department of Medicine Huddinge, Karolinska Institutet, Blickagången 6, SE-141 57 Huddinge, Sweden.	Department of Immunology, Genetics and Pathology, Rudbeck Laboratory, Uppsala University, Dag Hammarskjölds väg 20, SE-751 85 Uppsala, Sweden.	Department of Immunology, Genetics and Pathology, Rudbeck Laboratory, Uppsala University, Dag Hammarskjölds väg 20, SE-751 85 Uppsala, Sweden.	Department of Immunology, Genetics and Pathology, Rudbeck Laboratory, Uppsala University, Dag Hammarskjölds väg 20, SE-751 85 Uppsala, Sweden.	Department of Cell and Molecular Biology, Karolinska Institutet, Von Eulers väg 3, SE-171 77 Stockholm, Sweden.	Department of Immunology, Genetics and Pathology, Rudbeck Laboratory, Uppsala University, Dag Hammarskjölds väg 20, SE-751 85 Uppsala, Sweden.	Department of Immunology, Genetics and Pathology, Rudbeck Laboratory, Uppsala University, Dag Hammarskjölds väg 20, SE-751 85 Uppsala, Sweden.	Department of Immunology, Genetics and Pathology, Rudbeck Laboratory, Uppsala University, Dag Hammarskjölds väg 20, SE-751 85 Uppsala, Sweden.	Department of Immunology, Genetics and Pathology, Rudbeck Laboratory, Uppsala University, Dag Hammarskjölds väg 20, SE-751 85 Uppsala, Sweden.	Department of Bioinformatics, Zhongyuan Union Genetic Technology Co., Ltd., No.45, the 9th East Road, Tianjin airport economic area, Tianjin 300304, China.	Integrated Cardio Metabolic Centre, Department of Medicine Huddinge, Karolinska Institutet, Blickagången 6, SE-141 57 Huddinge, Sweden.	Integrated Cardio Metabolic Centre, Department of Medicine Huddinge, Karolinska Institutet, Blickagången 6, SE-141 57 Huddinge, Sweden.	Integrated Cardio Metabolic Centre, Department of Medicine Huddinge, Karolinska Institutet, Blickagången 6, SE-141 57 Huddinge, Sweden.	Integrated Cardio Metabolic Centre, Department of Medicine Huddinge, Karolinska Institutet, Blickagången 6, SE-141 57 Huddinge, Sweden.	Wihuri Research Institute and Translational Cancer Biology Program, Biomedicum Helsinki, University of Helsinki, Haartmaninkatu 8, P.O. Box 63, FI-00014 Helsinki, Finland.	Division of Neurosurgery, Zürich University Hospital, Zürich University, Zürich, CH-8091, Switzerland.	Department of Cell Biology, National Cerebral and Cardiovascular Center Research Institute, 5-7-1 Fujishirodai, Suita, Osaka 565-8565, Japan.	Division of Neurosurgery, Zürich University Hospital, Zürich University, Zürich, CH-8091, Switzerland.	Integrated Cardio Metabolic Centre, Department of Medicine Huddinge, Karolinska Institutet, Blickagången 6, SE-141 57 Huddinge, Sweden.	Integrated Cardio Metabolic Centre, Department of Medicine Huddinge, Karolinska Institutet, Blickagången 6, SE-141 57 Huddinge, Sweden.
Study Person Roles																					
Study Person Roles Term Accession Number																					
Study Person Roles Term Source REF																					
Comment[Study Person ORCID]		0000-0002-0709-7808															0000-0001-5107-0701		0000-0003-1466-3633		
Comment[Funder]																					
Comment[FundRef ID]																					
Comment[Funder Term Source REF]																					
Comment[Grant Identifier]																					
