# Supplementary material for: Single-cell RNA sequencing of mouse brain and lung vascular and vessel-associated cell types
Source: Sci Data. 2018 Aug 21;5:180160. doi: 10.1038/sdata.2018.160 (PMC6103262; doi:10.1038/sdata.2018.160)
Supplement: Supplementary file 1 [file sdata2018160-isa1.zip › s_study_Betsholtz.txt]

Source Name	Characteristics[organism]	Term Source REF	Term Accession Number	Characteristics[organism part]	Term Source REF	Term Accession Number	Characteristics[sex]	Term Source REF	Term Accession Number	Characteristics[development stage]	Term Source REF	Term Accession Number	Protocol REF	Comment[mouse ID]	Sample Name	Material Type	Term Source REF	Term Accession Number	Factor Value[experimental group]	Factor Value[genotype]
C57BL/6 mouse from The Jackson Laboratory	Mus musculus	NCBITAXON	http://purl.bioontology.org/ontology/NCBITAXON/10090	brain vasculature	UBERON	UBERON:0005284	female	PATO	PATO:0000383	adult organism	UBERON	UBERON:0007023	Isolation of single cells	Mouse_160114_Female	Brain single cell 1	single cell	GENEPIO	GENEPIO:0001587	Female	Cldn5(BAC)eGFP
C57BL/6 mouse from The Jackson Laboratory	Mus musculus	NCBITAXON	http://purl.bioontology.org/ontology/NCBITAXON/10090	brain vasculature	UBERON	UBERON:0005284	female	PATO	PATO:0000383	adult organism	UBERON	UBERON:0007023	Isolation of single cells	Mouse_160114_Female	Brain single cell 2	single cell	GENEPIO	GENEPIO:0001588	Female	Cldn5(BAC)eGFP
C57BL/6 mouse from The Jackson Laboratory	Mus musculus	NCBITAXON	http://purl.bioontology.org/ontology/NCBITAXON/10090	brain vasculature	UBERON	UBERON:0005284	female	PATO	PATO:0000383	adult organism	UBERON	UBERON:0007023	Isolation of single cells	Mouse_160114_Female	Brain single cell 3	single cell	GENEPIO	GENEPIO:0001589	Female	Cldn5(BAC)eGFP
C57BL/6 mouse from The Jackson Laboratory	Mus musculus	NCBITAXON	http://purl.bioontology.org/ontology/NCBITAXON/10090	brain vasculature	UBERON	UBERON:0005284	female	PATO	PATO:0000383	adult organism	UBERON	UBERON:0007023	Isolation of single cells	Mouse_160114_Female	Brain single cell 4	single cell	GENEPIO	GENEPIO:0001590	Female	Cldn5(BAC)eGFP
C57BL/6 mouse from The Jackson Laboratory	Mus musculus	NCBITAXON	http://purl.bioontology.org/ontology/NCBITAXON/10090	brain vasculature	UBERON	UBERON:0005284	female	PATO	PATO:0000383	adult organism	UBERON	UBERON:0007023	Isolation of single cells	Mouse_160114_Female	Brain single cell 5	single cell	GENEPIO	GENEPIO:0001591	Female	Cldn5(BAC)eGFP
C57BL/6 mouse from The Jackson Laboratory	Mus musculus	NCBITAXON	http://purl.bioontology.org/ontology/NCBITAXON/10090	brain vasculature	UBERON	UBERON:0005284	female	PATO	PATO:0000383	adult organism	UBERON	UBERON:0007023	Isolation of single cells	Mouse_160114_Female	Brain single cell 6	single cell	GENEPIO	GENEPIO:0001592	Female	Cldn5(BAC)eGFP
C57BL/6 mouse from The Jackson Laboratory	Mus musculus	NCBITAXON	http://purl.bioontology.org/ontology/NCBITAXON/10090	brain vasculature	UBERON	UBERON:0005284	female	PATO	PATO:0000383	adult organism	UBERON	UBERON:0007023	Isolation of single cells	Mouse_160114_Female	Brain single cell 7	single cell	GENEPIO	GENEPIO:0001593	Female	Cldn5(BAC)eGFP
C57BL/6 mouse from The Jackson Laboratory	Mus musculus	NCBITAXON	http://purl.bioontology.org/ontology/NCBITAXON/10090	brain vasculature	UBERON	UBERON:0005284	female	PATO	PATO:0000383	adult organism	UBERON	UBERON:0007023	Isolation of single cells	Mouse_160114_Female	Brain single cell 8	single cell	GENEPIO	GENEPIO:0001594	Female	Cldn5(BAC)eGFP
C57BL/6 mouse from The Jackson Laboratory	Mus musculus	NCBITAXON	http://purl.bioontology.org/ontology/NCBITAXON/10090	brain vasculature	UBERON	UBERON:0005284	female	PATO	PATO:0000383	adult organism	UBERON	UBERON:0007023	Isolation of single cells	Mouse_160114_Female	Brain single cell 9	single cell	GENEPIO	GENEPIO:0001595	Female	Cldn5(BAC)eGFP
C57BL/6 mouse from The Jackson Laboratory	Mus musculus	NCBITAXON	http://purl.bioontology.org/ontology/NCBITAXON/10090	brain vasculature	UBERON	UBERON:0005284	female	PATO	PATO:0000383	adult organism	UBERON	UBERON:0007023	Isolation of single cells	Mouse_160114_Female	Brain single cell 10	single cell	GENEPIO	GENEPIO:0001596	Female	Cldn5(BAC)eGFP
C57BL/6 mouse from The Jackson Laboratory	Mus musculus	NCBITAXON	http://purl.bioontology.org/ontology/NCBITAXON/10090	brain vasculature	UBERON	UBERON:0005284	female	PATO	PATO:0000383	adult organism	UBERON	UBERON:0007023	Isolation of single cells	Mouse_160114_Female	Brain single cell 11	single cell	GENEPIO	GENEPIO:0001597	Female	Cldn5(BAC)eGFP
C57BL/6 mouse from The Jackson Laboratory	Mus musculus	NCBITAXON	http://purl.bioontology.org/ontology/NCBITAXON/10090	brain vasculature	UBERON	UBERON:0005284	female	PATO	PATO:0000383	adult organism	UBERON	UBERON:0007023	Isolation of single cells	Mouse_160114_Female	Brain single cell 12	single cell	GENEPIO	GENEPIO:0001598	Female	Cldn5(BAC)eGFP
C57BL/6 mouse from The Jackson Laboratory	Mus musculus	NCBITAXON	http://purl.bioontology.org/ontology/NCBITAXON/10090	brain vasculature	UBERON	UBERON:0005284	female	PATO	PATO:0000383	adult organism	UBERON	UBERON:0007023	Isolation of single cells	Mouse_160114_Female	Brain single cell 13	single cell	GENEPIO	GENEPIO:0001599	Female	Cldn5(BAC)eGFP
C57BL/6 mouse from The Jackson Laboratory	Mus musculus	NCBITAXON	http://purl.bioontology.org/ontology/NCBITAXON/10090	brain vasculature	UBERON	UBERON:0005284	female	PATO	PATO:0000383	adult organism	UBERON	UBERON:0007023	Isolation of single cells	Mouse_160114_Female	Brain single cell 14	single cell	GENEPIO	GENEPIO:0001600	Female	Cldn5(BAC)eGFP
C57BL/6 mouse from The Jackson Laboratory	Mus musculus	NCBITAXON	http://purl.bioontology.org/ontology/NCBITAXON/10090	brain vasculature	UBERON	UBERON:0005284	female	PATO	PATO:0000383	adult organism	UBERON	UBERON:0007023	Isolation of single cells	Mouse_160114_Female	Brain single cell 15	single cell	GENEPIO	GENEPIO:0001601	Female	Cldn5(BAC)eGFP
C57BL/6 mouse from The Jackson Laboratory	Mus musculus	NCBITAXON	http://purl.bioontology.org/ontology/NCBITAXON/10090	brain vasculature	UBERON	UBERON:0005284	female	PATO	PATO:0000383	adult organism	UBERON	UBERON:0007023	Isolation of single cells	Mouse_160114_Female	Brain single cell 16	single cell	GENEPIO	GENEPIO:0001602	Female	Cldn5(BAC)eGFP
C57BL/6 mouse from The Jackson Laboratory	Mus musculus	NCBITAXON	http://purl.bioontology.org/ontology/NCBITAXON/10090	brain vasculature	UBERON	UBERON:0005284	female	PATO	PATO:0000383	adult organism	UBERON	UBERON:0007023	Isolation of single cells	Mouse_160114_Female	Brain single cell 17	single cell	GENEPIO	GENEPIO:0001603	Female	Cldn5(BAC)eGFP
C57BL/6 mouse from The Jackson Laboratory	Mus musculus	NCBITAXON	http://purl.bioontology.org/ontology/NCBITAXON/10090	brain vasculature	UBERON	UBERON:0005284	female	PATO	PATO:0000383	adult organism	UBERON	UBERON:0007023	Isolation of single cells	Mouse_160114_Female	Brain single cell 18	single cell	GENEPIO	GENEPIO:0001604	Female	Cldn5(BAC)eGFP
C57BL/6 mouse from The Jackson Laboratory	Mus musculus	NCBITAXON	http://purl.bioontology.org/ontology/NCBITAXON/10090	brain vasculature	UBERON	UBERON:0005284	female	PATO	PATO:0000383	adult organism	UBERON	UBERON:0007023	Isolation of single cells	Mouse_160114_Female	Brain single cell 19	single cell	GENEPIO	GENEPIO:0001605	Female	Cldn5(BAC)eGFP
C57BL/6 mouse from The Jackson Laboratory	Mus musculus	NCBITAXON	http://purl.bioontology.org/ontology/NCBITAXON/10090	brain vasculature	UBERON	UBERON:0005284	female	PATO	PATO:0000383	adult organism	UBERON	UBERON:0007023	Isolation of single cells	Mouse_160114_Female	Brain single cell 20	single cell	GENEPIO	GENEPIO:0001606	Female	Cldn5(BAC)eGFP
C57BL/6 mouse from The Jackson Laboratory	Mus musculus	NCBITAXON	http://purl.bioontology.org/ontology/NCBITAXON/10090	brain vasculature	UBERON	UBERON:0005284	female	PATO	PATO:0000383	adult organism	UBERON	UBERON:0007023	Isolation of single cells	Mouse_160114_Female	Brain single cell 21	single cell	GENEPIO	GENEPIO:0001607	Female	Cldn5(BAC)eGFP
C57BL/6 mouse from The Jackson Laboratory	Mus musculus	NCBITAXON	http://purl.bioontology.org/ontology/NCBITAXON/10090	brain vasculature	UBERON	UBERON:0005284	female	PATO	PATO:0000383	adult organism	UBERON	UBERON:0007023	Isolation of single cells	Mouse_160114_Female	Brain single cell 22	single cell	GENEPIO	GENEPIO:0001608	Female	Cldn5(BAC)eGFP
C57BL/6 mouse from The Jackson Laboratory	Mus musculus	NCBITAXON	http://purl.bioontology.org/ontology/NCBITAXON/10090	brain vasculature	UBERON	UBERON:0005284	female	PATO	PATO:0000383	adult organism	UBERON	UBERON:0007023	Isolation of single cells	Mouse_160114_Female	Brain single cell 23	single cell	GENEPIO	GENEPIO:0001609	Female	Cldn5(BAC)eGFP
C57BL/6 mouse from The Jackson Laboratory	Mus musculus	NCBITAXON	http://purl.bioontology.org/ontology/NCBITAXON/10090	brain vasculature	UBERON	UBERON:0005284	female	PATO	PATO:0000383	adult organism	UBERON	UBERON:0007023	Isolation of single cells	Mouse_160114_Female	Brain single cell 24	single cell	GENEPIO	GENEPIO:0001610	Female	Cldn5(BAC)eGFP
C57BL/6 mouse from The Jackson Laboratory	Mus musculus	NCBITAXON	http://purl.bioontology.org/ontology/NCBITAXON/10090	brain vasculature	UBERON	UBERON:0005284	female	PATO	PATO:0000383	adult organism	UBERON	UBERON:0007023	Isolation of single cells	Mouse_160114_Female	Brain single cell 25	single cell	GENEPIO	GENEPIO:0001611	Female	Cldn5(BAC)eGFP
C57BL/6 mouse from The Jackson Laboratory	Mus musculus	NCBITAXON	http://purl.bioontology.org/ontology/NCBITAXON/10090	brain vasculature	UBERON	UBERON:0005284	female	PATO	PATO:0000383	adult organism	UBERON	UBERON:0007023	Isolation of single cells	Mouse_160114_Female	Brain single cell 26	single cell	GENEPIO	GENEPIO:0001612	Female	Cldn5(BAC)eGFP
C57BL/6 mouse from The Jackson Laboratory	Mus musculus	NCBITAXON	http://purl.bioontology.org/ontology/NCBITAXON/10090	brain vasculature	UBERON	UBERON:0005284	female	PATO	PATO:0000383	adult organism	UBERON	UBERON:0007023	Isolation of single cells	Mouse_160114_Female	Brain single cell 27	single cell	GENEPIO	GENEPIO:0001613	Female	Cldn5(BAC)eGFP
C57BL/6 mouse from The Jackson Laboratory	Mus musculus	NCBITAXON	http://purl.bioontology.org/ontology/NCBITAXON/10090	brain vasculature	UBERON	UBERON:0005284	female	PATO	PATO:0000383	adult organism	UBERON	UBERON:0007023	Isolation of single cells	Mouse_160114_Female	Brain single cell 28	single cell	GENEPIO	GENEPIO:0001614	Female	Cldn5(BAC)eGFP
C57BL/6 mouse from The Jackson Laboratory	Mus musculus	NCBITAXON	http://purl.bioontology.org/ontology/NCBITAXON/10090	brain vasculature	UBERON	UBERON:0005284	female	PATO	PATO:0000383	adult organism	UBERON	UBERON:0007023	Isolation of single cells	Mouse_160114_Female	Brain single cell 29	single cell	GENEPIO	GENEPIO:0001615	Female	Cldn5(BAC)eGFP
C57BL/6 mouse from The Jackson Laboratory	Mus musculus	NCBITAXON	http://purl.bioontology.org/ontology/NCBITAXON/10090	brain vasculature	UBERON	UBERON:0005284	female	PATO	PATO:0000383	adult organism	UBERON	UBERON:0007023	Isolation of single cells	Mouse_160114_Female	Brain single cell 30	single cell	GENEPIO	GENEPIO:0001616	Female	Cldn5(BAC)eGFP
C57BL/6 mouse from The Jackson Laboratory	Mus musculus	NCBITAXON	http://purl.bioontology.org/ontology/NCBITAXON/10090	brain vasculature	UBERON	UBERON:0005284	female	PATO	PATO:0000383	adult organism	UBERON	UBERON:0007023	Isolation of single cells	Mouse_160114_Female	Brain single cell 31	single cell	GENEPIO	GENEPIO:0001617	Female	Cldn5(BAC)eGFP
C57BL/6 mouse from The Jackson Laboratory	Mus musculus	NCBITAXON	http://purl.bioontology.org/ontology/NCBITAXON/10090	brain vasculature	UBERON	UBERON:0005284	female	PATO	PATO:0000383	adult organism	UBERON	UBERON:0007023	Isolation of single cells	Mouse_160114_Female	Brain single cell 32	single cell	GENEPIO	GENEPIO:0001618	Female	Cldn5(BAC)eGFP
C57BL/6 mouse from The Jackson Laboratory	Mus musculus	NCBITAXON	http://purl.bioontology.org/ontology/NCBITAXON/10090	brain vasculature	UBERON	UBERON:0005284	female	PATO	PATO:0000383	adult organism	UBERON	UBERON:0007023	Isolation of single cells	Mouse_160114_Female	Brain single cell 33	single cell	GENEPIO	GENEPIO:0001619	Female	Cldn5(BAC)eGFP
C57BL/6 mouse from The Jackson Laboratory	Mus musculus	NCBITAXON	http://purl.bioontology.org/ontology/NCBITAXON/10090	brain vasculature	UBERON	UBERON:0005284	female	PATO	PATO:0000383	adult organism	UBERON	UBERON:0007023	Isolation of single cells	Mouse_160114_Female	Brain single cell 34	single cell	GENEPIO	GENEPIO:0001620	Female	Cldn5(BAC)eGFP
C57BL/6 mouse from The Jackson Laboratory	Mus musculus	NCBITAXON	http://purl.bioontology.org/ontology/NCBITAXON/10090	brain vasculature	UBERON	UBERON:0005284	female	PATO	PATO:0000383	adult organism	UBERON	UBERON:0007023	Isolation of single cells	Mouse_160114_Female	Brain single cell 35	single cell	GENEPIO	GENEPIO:0001621	Female	Cldn5(BAC)eGFP
C57BL/6 mouse from The Jackson Laboratory	Mus musculus	NCBITAXON	http://purl.bioontology.org/ontology/NCBITAXON/10090	brain vasculature	UBERON	UBERON:0005284	female	PATO	PATO:0000383	adult organism	UBERON	UBERON:0007023	Isolation of single cells	Mouse_160114_Female	Brain single cell 36	single cell	GENEPIO	GENEPIO:0001622	Female	Cldn5(BAC)eGFP
C57BL/6 mouse from The Jackson Laboratory	Mus musculus	NCBITAXON	http://purl.bioontology.org/ontology/NCBITAXON/10090	brain vasculature	UBERON	UBERON:0005284	female	PATO	PATO:0000383	adult organism	UBERON	UBERON:0007023	Isolation of single cells	Mouse_160114_Female	Brain single cell 37	single cell	GENEPIO	GENEPIO:0001623	Female	Cldn5(BAC)eGFP
C57BL/6 mouse from The Jackson Laboratory	Mus musculus	NCBITAXON	http://purl.bioontology.org/ontology/NCBITAXON/10090	brain vasculature	UBERON	UBERON:0005284	female	PATO	PATO:0000383	adult organism	UBERON	UBERON:0007023	Isolation of single cells	Mouse_160114_Female	Brain single cell 38	single cell	GENEPIO	GENEPIO:0001624	Female	Cldn5(BAC)eGFP
C57BL/6 mouse from The Jackson Laboratory	Mus musculus	NCBITAXON	http://purl.bioontology.org/ontology/NCBITAXON/10090	brain vasculature	UBERON	UBERON:0005284	female	PATO	PATO:0000383	adult organism	UBERON	UBERON:0007023	Isolation of single cells	Mouse_160114_Female	Brain single cell 39	single cell	GENEPIO	GENEPIO:0001625	Female	Cldn5(BAC)eGFP
C57BL/6 mouse from The Jackson Laboratory	Mus musculus	NCBITAXON	http://purl.bioontology.org/ontology/NCBITAXON/10090	brain vasculature	UBERON	UBERON:0005284	female	PATO	PATO:0000383	adult organism	UBERON	UBERON:0007023	Isolation of single cells	Mouse_160114_Female	Brain single cell 40	single cell	GENEPIO	GENEPIO:0001626	Female	Cldn5(BAC)eGFP
C57BL/6 mouse from The Jackson Laboratory	Mus musculus	NCBITAXON	http://purl.bioontology.org/ontology/NCBITAXON/10090	brain vasculature	UBERON	UBERON:0005284	female	PATO	PATO:0000383	adult organism	UBERON	UBERON:0007023	Isolation of single cells	Mouse_160114_Female	Brain single cell 41	single cell	GENEPIO	GENEPIO:0001627	Female	Cldn5(BAC)eGFP
C57BL/6 mouse from The Jackson Laboratory	Mus musculus	NCBITAXON	http://purl.bioontology.org/ontology/NCBITAXON/10090	brain vasculature	UBERON	UBERON:0005284	female	PATO	PATO:0000383	adult organism	UBERON	UBERON:0007023	Isolation of single cells	Mouse_160114_Female	Brain single cell 42	single cell	GENEPIO	GENEPIO:0001628	Female	Cldn5(BAC)eGFP
C57BL/6 mouse from The Jackson Laboratory	Mus musculus	NCBITAXON	http://purl.bioontology.org/ontology/NCBITAXON/10090	brain vasculature	UBERON	UBERON:0005284	female	PATO	PATO:0000383	adult organism	UBERON	UBERON:0007023	Isolation of single cells	Mouse_160114_Female	Brain single cell 43	single cell	GENEPIO	GENEPIO:0001629	Female	Cldn5(BAC)eGFP
C57BL/6 mouse from The Jackson Laboratory	Mus musculus	NCBITAXON	http://purl.bioontology.org/ontology/NCBITAXON/10090	brain vasculature	UBERON	UBERON:0005284	female	PATO	PATO:0000383	adult organism	UBERON	UBERON:0007023	Isolation of single cells	Mouse_160114_Female	Brain single cell 44	single cell	GENEPIO	GENEPIO:0001630	Female	Cldn5(BAC)eGFP
C57BL/6 mouse from The Jackson Laboratory	Mus musculus	NCBITAXON	http://purl.bioontology.org/ontology/NCBITAXON/10090	brain vasculature	UBERON	UBERON:0005284	female	PATO	PATO:0000383	adult organism	UBERON	UBERON:0007023	Isolation of single cells	Mouse_160114_Female	Brain single cell 45	single cell	GENEPIO	GENEPIO:0001631	Female	Cldn5(BAC)eGFP
C57BL/6 mouse from The Jackson Laboratory	Mus musculus	NCBITAXON	http://purl.bioontology.org/ontology/NCBITAXON/10090	brain vasculature	UBERON	UBERON:0005284	female	PATO	PATO:0000383	adult organism	UBERON	UBERON:0007023	Isolation of single cells	Mouse_160114_Female	Brain single cell 46	single cell	GENEPIO	GENEPIO:0001632	Female	Cldn5(BAC)eGFP
C57BL/6 mouse from The Jackson Laboratory	Mus musculus	NCBITAXON	http://purl.bioontology.org/ontology/NCBITAXON/10090	brain vasculature	UBERON	UBERON:0005284	female	PATO	PATO:0000383	adult organism	UBERON	UBERON:0007023	Isolation of single cells	Mouse_160114_Female	Brain single cell 47	single cell	GENEPIO	GENEPIO:0001633	Female	Cldn5(BAC)eGFP
C57BL/6 mouse from The Jackson Laboratory	Mus musculus	NCBITAXON	http://purl.bioontology.org/ontology/NCBITAXON/10090	brain vasculature	UBERON	UBERON:0005284	female	PATO	PATO:0000383	adult organism	UBERON	UBERON:0007023	Isolation of single cells	Mouse_160114_Female	Brain single cell 48	single cell	GENEPIO	GENEPIO:0001634	Female	Cldn5(BAC)eGFP
C57BL/6 mouse from The Jackson Laboratory	Mus musculus	NCBITAXON	http://purl.bioontology.org/ontology/NCBITAXON/10090	brain vasculature	UBERON	UBERON:0005284	female	PATO	PATO:0000383	adult organism	UBERON	UBERON:0007023	Isolation of single cells	Mouse_160114_Female	Brain single cell 49	single cell	GENEPIO	GENEPIO:0001635	Female	Cldn5(BAC)eGFP
C57BL/6 mouse from The Jackson Laboratory	Mus musculus	NCBITAXON	http://purl.bioontology.org/ontology/NCBITAXON/10090	brain vasculature	UBERON	UBERON:0005284	female	PATO	PATO:0000383	adult organism	UBERON	UBERON:0007023	Isolation of single cells	Mouse_160114_Female	Brain single cell 50	single cell	GENEPIO	GENEPIO:0001636	Female	Cldn5(BAC)eGFP
C57BL/6 mouse from The Jackson Laboratory	Mus musculus	NCBITAXON	http://purl.bioontology.org/ontology/NCBITAXON/10090	brain vasculature	UBERON	UBERON:0005284	female	PATO	PATO:0000383	adult organism	UBERON	UBERON:0007023	Isolation of single cells	Mouse_160114_Female	Brain single cell 51	single cell	GENEPIO	GENEPIO:0001637	Female	Cldn5(BAC)eGFP
C57BL/6 mouse from The Jackson Laboratory	Mus musculus	NCBITAXON	http://purl.bioontology.org/ontology/NCBITAXON/10090	brain vasculature	UBERON	UBERON:0005284	female	PATO	PATO:0000383	adult organism	UBERON	UBERON:0007023	Isolation of single cells	Mouse_160114_Female	Brain single cell 52	single cell	GENEPIO	GENEPIO:0001638	Female	Cldn5(BAC)eGFP
C57BL/6 mouse from The Jackson Laboratory	Mus musculus	NCBITAXON	http://purl.bioontology.org/ontology/NCBITAXON/10090	brain vasculature	UBERON	UBERON:0005284	female	PATO	PATO:0000383	adult organism	UBERON	UBERON:0007023	Isolation of single cells	Mouse_160114_Female	Brain single cell 53	single cell	GENEPIO	GENEPIO:0001639	Female	Cldn5(BAC)eGFP
C57BL/6 mouse from The Jackson Laboratory	Mus musculus	NCBITAXON	http://purl.bioontology.org/ontology/NCBITAXON/10090	brain vasculature	UBERON	UBERON:0005284	female	PATO	PATO:0000383	adult organism	UBERON	UBERON:0007023	Isolation of single cells	Mouse_160114_Female	Brain single cell 54	single cell	GENEPIO	GENEPIO:0001640	Female	Cldn5(BAC)eGFP
C57BL/6 mouse from The Jackson Laboratory	Mus musculus	NCBITAXON	http://purl.bioontology.org/ontology/NCBITAXON/10090	brain vasculature	UBERON	UBERON:0005284	female	PATO	PATO:0000383	adult organism	UBERON	UBERON:0007023	Isolation of single cells	Mouse_160114_Female	Brain single cell 55	single cell	GENEPIO	GENEPIO:0001641	Female	Cldn5(BAC)eGFP
C57BL/6 mouse from The Jackson Laboratory	Mus musculus	NCBITAXON	http://purl.bioontology.org/ontology/NCBITAXON/10090	brain vasculature	UBERON	UBERON:0005284	female	PATO	PATO:0000383	adult organism	UBERON	UBERON:0007023	Isolation of single cells	Mouse_160114_Female	Brain single cell 56	single cell	GENEPIO	GENEPIO:0001642	Female	Cldn5(BAC)eGFP
C57BL/6 mouse from The Jackson Laboratory	Mus musculus	NCBITAXON	http://purl.bioontology.org/ontology/NCBITAXON/10090	brain vasculature	UBERON	UBERON:0005284	female	PATO	PATO:0000383	adult organism	UBERON	UBERON:0007023	Isolation of single cells	Mouse_160114_Female	Brain single cell 57	single cell	GENEPIO	GENEPIO:0001643	Female	Cldn5(BAC)eGFP
C57BL/6 mouse from The Jackson Laboratory	Mus musculus	NCBITAXON	http://purl.bioontology.org/ontology/NCBITAXON/10090	brain vasculature	UBERON	UBERON:0005284	female	PATO	PATO:0000383	adult organism	UBERON	UBERON:0007023	Isolation of single cells	Mouse_160114_Female	Brain single cell 58	single cell	GENEPIO	GENEPIO:0001644	Female	Cldn5(BAC)eGFP
C57BL/6 mouse from The Jackson Laboratory	Mus musculus	NCBITAXON	http://purl.bioontology.org/ontology/NCBITAXON/10090	brain vasculature	UBERON	UBERON:0005284	female	PATO	PATO:0000383	adult organism	UBERON	UBERON:0007023	Isolation of single cells	Mouse_160114_Female	Brain single cell 59	single cell	GENEPIO	GENEPIO:0001645	Female	Cldn5(BAC)eGFP
C57BL/6 mouse from The Jackson Laboratory	Mus musculus	NCBITAXON	http://purl.bioontology.org/ontology/NCBITAXON/10090	brain vasculature	UBERON	UBERON:0005284	female	PATO	PATO:0000383	adult organism	UBERON	UBERON:0007023	Isolation of single cells	Mouse_160114_Female	Brain single cell 60	single cell	GENEPIO	GENEPIO:0001646	Female	Cldn5(BAC)eGFP
C57BL/6 mouse from The Jackson Laboratory	Mus musculus	NCBITAXON	http://purl.bioontology.org/ontology/NCBITAXON/10090	brain vasculature	UBERON	UBERON:0005284	female	PATO	PATO:0000383	adult organism	UBERON	UBERON:0007023	Isolation of single cells	Mouse_160114_Female	Brain single cell 61	single cell	GENEPIO	GENEPIO:0001647	Female	Cldn5(BAC)eGFP
C57BL/6 mouse from The Jackson Laboratory	Mus musculus	NCBITAXON	http://purl.bioontology.org/ontology/NCBITAXON/10090	brain vasculature	UBERON	UBERON:0005284	female	PATO	PATO:0000383	adult organism	UBERON	UBERON:0007023	Isolation of single cells	Mouse_160114_Female	Brain single cell 62	single cell	GENEPIO	GENEPIO:0001648	Female	Cldn5(BAC)eGFP
C57BL/6 mouse from The Jackson Laboratory	Mus musculus	NCBITAXON	http://purl.bioontology.org/ontology/NCBITAXON/10090	brain vasculature	UBERON	UBERON:0005284	female	PATO	PATO:0000383	adult organism	UBERON	UBERON:0007023	Isolation of single cells	Mouse_160114_Female	Brain single cell 63	single cell	GENEPIO	GENEPIO:0001649	Female	Cldn5(BAC)eGFP
C57BL/6 mouse from The Jackson Laboratory	Mus musculus	NCBITAXON	http://purl.bioontology.org/ontology/NCBITAXON/10090	brain vasculature	UBERON	UBERON:0005284	female	PATO	PATO:0000383	adult organism	UBERON	UBERON:0007023	Isolation of single cells	Mouse_160114_Female	Brain single cell 64	single cell	GENEPIO	GENEPIO:0001650	Female	Cldn5(BAC)eGFP
C57BL/6 mouse from The Jackson Laboratory	Mus musculus	NCBITAXON	http://purl.bioontology.org/ontology/NCBITAXON/10090	brain vasculature	UBERON	UBERON:0005284	female	PATO	PATO:0000383	adult organism	UBERON	UBERON:0007023	Isolation of single cells	Mouse_160114_Female	Brain single cell 65	single cell	GENEPIO	GENEPIO:0001651	Female	Cldn5(BAC)eGFP
C57BL/6 mouse from The Jackson Laboratory	Mus musculus	NCBITAXON	http://purl.bioontology.org/ontology/NCBITAXON/10090	brain vasculature	UBERON	UBERON:0005284	female	PATO	PATO:0000383	adult organism	UBERON	UBERON:0007023	Isolation of single cells	Mouse_160114_Female	Brain single cell 66	single cell	GENEPIO	GENEPIO:0001652	Female	Cldn5(BAC)eGFP
C57BL/6 mouse from The Jackson Laboratory	Mus musculus	NCBITAXON	http://purl.bioontology.org/ontology/NCBITAXON/10090	brain vasculature	UBERON	UBERON:0005284	female	PATO	PATO:0000383	adult organism	UBERON	UBERON:0007023	Isolation of single cells	Mouse_160114_Female	Brain single cell 67	single cell	GENEPIO	GENEPIO:0001653	Female	Cldn5(BAC)eGFP
C57BL/6 mouse from The Jackson Laboratory	Mus musculus	NCBITAXON	http://purl.bioontology.org/ontology/NCBITAXON/10090	brain vasculature	UBERON	UBERON:0005284	female	PATO	PATO:0000383	adult organism	UBERON	UBERON:0007023	Isolation of single cells	Mouse_160114_Female	Brain single cell 68	single cell	GENEPIO	GENEPIO:0001654	Female	Cldn5(BAC)eGFP
C57BL/6 mouse from The Jackson Laboratory	Mus musculus	NCBITAXON	http://purl.bioontology.org/ontology/NCBITAXON/10090	brain vasculature	UBERON	UBERON:0005284	female	PATO	PATO:0000383	adult organism	UBERON	UBERON:0007023	Isolation of single cells	Mouse_160114_Female	Brain single cell 69	single cell	GENEPIO	GENEPIO:0001655	Female	Cldn5(BAC)eGFP
C57BL/6 mouse from The Jackson Laboratory	Mus musculus	NCBITAXON	http://purl.bioontology.org/ontology/NCBITAXON/10090	brain vasculature	UBERON	UBERON:0005284	female	PATO	PATO:0000383	adult organism	UBERON	UBERON:0007023	Isolation of single cells	Mouse_160114_Female	Brain single cell 70	single cell	GENEPIO	GENEPIO:0001656	Female	Cldn5(BAC)eGFP
C57BL/6 mouse from The Jackson Laboratory	Mus musculus	NCBITAXON	http://purl.bioontology.org/ontology/NCBITAXON/10090	brain vasculature	UBERON	UBERON:0005284	female	PATO	PATO:0000383	adult organism	UBERON	UBERON:0007023	Isolation of single cells	Mouse_160114_Female	Brain single cell 71	single cell	GENEPIO	GENEPIO:0001657	Female	Cldn5(BAC)eGFP
C57BL/6 mouse from The Jackson Laboratory	Mus musculus	NCBITAXON	http://purl.bioontology.org/ontology/NCBITAXON/10090	brain vasculature	UBERON	UBERON:0005284	female	PATO	PATO:0000383	adult organism	UBERON	UBERON:0007023	Isolation of single cells	Mouse_160114_Female	Brain single cell 72	single cell	GENEPIO	GENEPIO:0001658	Female	Cldn5(BAC)eGFP
C57BL/6 mouse from The Jackson Laboratory	Mus musculus	NCBITAXON	http://purl.bioontology.org/ontology/NCBITAXON/10090	brain vasculature	UBERON	UBERON:0005284	female	PATO	PATO:0000383	adult organism	UBERON	UBERON:0007023	Isolation of single cells	Mouse_160114_Female	Brain single cell 73	single cell	GENEPIO	GENEPIO:0001659	Female	Cldn5(BAC)eGFP
C57BL/6 mouse from The Jackson Laboratory	Mus musculus	NCBITAXON	http://purl.bioontology.org/ontology/NCBITAXON/10090	brain vasculature	UBERON	UBERON:0005284	female	PATO	PATO:0000383	adult organism	UBERON	UBERON:0007023	Isolation of single cells	Mouse_160114_Female	Brain single cell 74	single cell	GENEPIO	GENEPIO:0001660	Female	Cldn5(BAC)eGFP
C57BL/6 mouse from The Jackson Laboratory	Mus musculus	NCBITAXON	http://purl.bioontology.org/ontology/NCBITAXON/10090	brain vasculature	UBERON	UBERON:0005284	female	PATO	PATO:0000383	adult organism	UBERON	UBERON:0007023	Isolation of single cells	Mouse_160114_Female	Brain single cell 75	single cell	GENEPIO	GENEPIO:0001661	Female	Cldn5(BAC)eGFP
C57BL/6 mouse from The Jackson Laboratory	Mus musculus	NCBITAXON	http://purl.bioontology.org/ontology/NCBITAXON/10090	brain vasculature	UBERON	UBERON:0005284	female	PATO	PATO:0000383	adult organism	UBERON	UBERON:0007023	Isolation of single cells	Mouse_160114_Female	Brain single cell 76	single cell	GENEPIO	GENEPIO:0001662	Female	Cldn5(BAC)eGFP
C57BL/6 mouse from The Jackson Laboratory	Mus musculus	NCBITAXON	http://purl.bioontology.org/ontology/NCBITAXON/10090	brain vasculature	UBERON	UBERON:0005284	female	PATO	PATO:0000383	adult organism	UBERON	UBERON:0007023	Isolation of single cells	Mouse_160114_Female	Brain single cell 77	single cell	GENEPIO	GENEPIO:0001663	Female	Cldn5(BAC)eGFP
C57BL/6 mouse from The Jackson Laboratory	Mus musculus	NCBITAXON	http://purl.bioontology.org/ontology/NCBITAXON/10090	brain vasculature	UBERON	UBERON:0005284	female	PATO	PATO:0000383	adult organism	UBERON	UBERON:0007023	Isolation of single cells	Mouse_160114_Female	Brain single cell 78	single cell	GENEPIO	GENEPIO:0001664	Female	Cldn5(BAC)eGFP
C57BL/6 mouse from The Jackson Laboratory	Mus musculus	NCBITAXON	http://purl.bioontology.org/ontology/NCBITAXON/10090	brain vasculature	UBERON	UBERON:0005284	female	PATO	PATO:0000383	adult organism	UBERON	UBERON:0007023	Isolation of single cells	Mouse_160114_Female	Brain single cell 79	single cell	GENEPIO	GENEPIO:0001665	Female	Cldn5(BAC)eGFP
C57BL/6 mouse from The Jackson Laboratory	Mus musculus	NCBITAXON	http://purl.bioontology.org/ontology/NCBITAXON/10090	brain vasculature	UBERON	UBERON:0005284	female	PATO	PATO:0000383	adult organism	UBERON	UBERON:0007023	Isolation of single cells	Mouse_160114_Female	Brain single cell 80	single cell	GENEPIO	GENEPIO:0001666	Female	Cldn5(BAC)eGFP
C57BL/6 mouse from The Jackson Laboratory	Mus musculus	NCBITAXON	http://purl.bioontology.org/ontology/NCBITAXON/10090	brain vasculature	UBERON	UBERON:0005284	female	PATO	PATO:0000383	adult organism	UBERON	UBERON:0007023	Isolation of single cells	Mouse_160114_Female	Brain single cell 81	single cell	GENEPIO	GENEPIO:0001667	Female	Cldn5(BAC)eGFP
C57BL/6 mouse from The Jackson Laboratory	Mus musculus	NCBITAXON	http://purl.bioontology.org/ontology/NCBITAXON/10090	brain vasculature	UBERON	UBERON:0005284	female	PATO	PATO:0000383	adult organism	UBERON	UBERON:0007023	Isolation of single cells	Mouse_160114_Female	Brain single cell 82	single cell	GENEPIO	GENEPIO:0001668	Female	Cldn5(BAC)eGFP
C57BL/6 mouse from The Jackson Laboratory	Mus musculus	NCBITAXON	http://purl.bioontology.org/ontology/NCBITAXON/10090	brain vasculature	UBERON	UBERON:0005284	female	PATO	PATO:0000383	adult organism	UBERON	UBERON:0007023	Isolation of single cells	Mouse_160114_Female	Brain single cell 83	single cell	GENEPIO	GENEPIO:0001669	Female	Cldn5(BAC)eGFP
C57BL/6 mouse from The Jackson Laboratory	Mus musculus	NCBITAXON	http://purl.bioontology.org/ontology/NCBITAXON/10090	brain vasculature	UBERON	UBERON:0005284	female	PATO	PATO:0000383	adult organism	UBERON	UBERON:0007023	Isolation of single cells	Mouse_160114_Female	Brain single cell 84	single cell	GENEPIO	GENEPIO:0001670	Female	Cldn5(BAC)eGFP
C57BL/6 mouse from The Jackson Laboratory	Mus musculus	NCBITAXON	http://purl.bioontology.org/ontology/NCBITAXON/10090	brain vasculature	UBERON	UBERON:0005284	female	PATO	PATO:0000383	adult organism	UBERON	UBERON:0007023	Isolation of single cells	Mouse_160114_Female	Brain single cell 85	single cell	GENEPIO	GENEPIO:0001671	Female	Cldn5(BAC)eGFP
C57BL/6 mouse from The Jackson Laboratory	Mus musculus	NCBITAXON	http://purl.bioontology.org/ontology/NCBITAXON/10090	brain vasculature	UBERON	UBERON:0005284	female	PATO	PATO:0000383	adult organism	UBERON	UBERON:0007023	Isolation of single cells	Mouse_160114_Female	Brain single cell 86	single cell	GENEPIO	GENEPIO:0001672	Female	Cldn5(BAC)eGFP
C57BL/6 mouse from The Jackson Laboratory	Mus musculus	NCBITAXON	http://purl.bioontology.org/ontology/NCBITAXON/10090	brain vasculature	UBERON	UBERON:0005284	female	PATO	PATO:0000383	adult organism	UBERON	UBERON:0007023	Isolation of single cells	Mouse_160114_Female	Brain single cell 87	single cell	GENEPIO	GENEPIO:0001673	Female	Cldn5(BAC)eGFP
C57BL/6 mouse from The Jackson Laboratory	Mus musculus	NCBITAXON	http://purl.bioontology.org/ontology/NCBITAXON/10090	brain vasculature	UBERON	UBERON:0005284	female	PATO	PATO:0000383	adult organism	UBERON	UBERON:0007023	Isolation of single cells	Mouse_160114_Female	Brain single cell 88	single cell	GENEPIO	GENEPIO:0001674	Female	Cldn5(BAC)eGFP
C57BL/6 mouse from The Jackson Laboratory	Mus musculus	NCBITAXON	http://purl.bioontology.org/ontology/NCBITAXON/10090	brain vasculature	UBERON	UBERON:0005284	female	PATO	PATO:0000383	adult organism	UBERON	UBERON:0007023	Isolation of single cells	Mouse_160114_Female	Brain single cell 89	single cell	GENEPIO	GENEPIO:0001675	Female	Cldn5(BAC)eGFP
C57BL/6 mouse from The Jackson Laboratory	Mus musculus	NCBITAXON	http://purl.bioontology.org/ontology/NCBITAXON/10090	brain vasculature	UBERON	UBERON:0005284	female	PATO	PATO:0000383	adult organism	UBERON	UBERON:0007023	Isolation of single cells	Mouse_160114_Female	Brain single cell 90	single cell	GENEPIO	GENEPIO:0001676	Female	Cldn5(BAC)eGFP
C57BL/6 mouse from The Jackson Laboratory	Mus musculus	NCBITAXON	http://purl.bioontology.org/ontology/NCBITAXON/10090	brain vasculature	UBERON	UBERON:0005284	female	PATO	PATO:0000383	adult organism	UBERON	UBERON:0007023	Isolation of single cells	Mouse_160114_Female	Brain single cell 91	single cell	GENEPIO	GENEPIO:0001677	Female	Cldn5(BAC)eGFP
C57BL/6 mouse from The Jackson Laboratory	Mus musculus	NCBITAXON	http://purl.bioontology.org/ontology/NCBITAXON/10090	brain vasculature	UBERON	UBERON:0005284	female	PATO	PATO:0000383	adult organism	UBERON	UBERON:0007023	Isolation of single cells	Mouse_160114_Female	Brain single cell 92	single cell	GENEPIO	GENEPIO:0001678	Female	Cldn5(BAC)eGFP
C57BL/6 mouse from The Jackson Laboratory	Mus musculus	NCBITAXON	http://purl.bioontology.org/ontology/NCBITAXON/10090	brain vasculature	UBERON	UBERON:0005284	female	PATO	PATO:0000383	adult organism	UBERON	UBERON:0007023	Isolation of single cells	Mouse_160114_Female	Brain single cell 93	single cell	GENEPIO	GENEPIO:0001679	Female	Cldn5(BAC)eGFP
C57BL/6 mouse from The Jackson Laboratory	Mus musculus	NCBITAXON	http://purl.bioontology.org/ontology/NCBITAXON/10090	brain vasculature	UBERON	UBERON:0005284	female	PATO	PATO:0000383	adult organism	UBERON	UBERON:0007023	Isolation of single cells	Mouse_160114_Female	Brain single cell 94	single cell	GENEPIO	GENEPIO:0001680	Female	Cldn5(BAC)eGFP
C57BL/6 mouse from The Jackson Laboratory	Mus musculus	NCBITAXON	http://purl.bioontology.org/ontology/NCBITAXON/10090	brain vasculature	UBERON	UBERON:0005284	female	PATO	PATO:0000383	adult organism	UBERON	UBERON:0007023	Isolation of single cells	Mouse_160114_Female	Brain single cell 95	single cell	GENEPIO	GENEPIO:0001681	Female	Cldn5(BAC)eGFP
C57BL/6 mouse from The Jackson Laboratory	Mus musculus	NCBITAXON	http://purl.bioontology.org/ontology/NCBITAXON/10090	brain vasculature	UBERON	UBERON:0005284	female	PATO	PATO:0000383	adult organism	UBERON	UBERON:0007023	Isolation of single cells	Mouse_160114_Female	Brain single cell 96	single cell	GENEPIO	GENEPIO:0001682	Female	Cldn5(BAC)eGFP
C57BL/6 mouse from The Jackson Laboratory	Mus musculus	NCBITAXON	http://purl.bioontology.org/ontology/NCBITAXON/10090	brain vasculature	UBERON	UBERON:0005284	female	PATO	PATO:0000383	adult organism	UBERON	UBERON:0007023	Isolation of single cells	Mouse_160114_Female	Brain single cell 97	single cell	GENEPIO	GENEPIO:0001683	Female	Cldn5(BAC)eGFP
C57BL/6 mouse from The Jackson Laboratory	Mus musculus	NCBITAXON	http://purl.bioontology.org/ontology/NCBITAXON/10090	brain vasculature	UBERON	UBERON:0005284	female	PATO	PATO:0000383	adult organism	UBERON	UBERON:0007023	Isolation of single cells	Mouse_160114_Female	Brain single cell 98	single cell	GENEPIO	GENEPIO:0001684	Female	Cldn5(BAC)eGFP
C57BL/6 mouse from The Jackson Laboratory	Mus musculus	NCBITAXON	http://purl.bioontology.org/ontology/NCBITAXON/10090	brain vasculature	UBERON	UBERON:0005284	female	PATO	PATO:0000383	adult organism	UBERON	UBERON:0007023	Isolation of single cells	Mouse_160114_Female	Brain single cell 99	single cell	GENEPIO	GENEPIO:0001685	Female	Cldn5(BAC)eGFP
C57BL/6 mouse from The Jackson Laboratory	Mus musculus	NCBITAXON	http://purl.bioontology.org/ontology/NCBITAXON/10090	brain vasculature	UBERON	UBERON:0005284	female	PATO	PATO:0000383	adult organism	UBERON	UBERON:0007023	Isolation of single cells	Mouse_160114_Female	Brain single cell 100	single cell	GENEPIO	GENEPIO:0001686	Female	Cldn5(BAC)eGFP
C57BL/6 mouse from The Jackson Laboratory	Mus musculus	NCBITAXON	http://purl.bioontology.org/ontology/NCBITAXON/10090	brain vasculature	UBERON	UBERON:0005284	female	PATO	PATO:0000383	adult organism	UBERON	UBERON:0007023	Isolation of single cells	Mouse_160114_Female	Brain single cell 101	single cell	GENEPIO	GENEPIO:0001687	Female	Cldn5(BAC)eGFP
C57BL/6 mouse from The Jackson Laboratory	Mus musculus	NCBITAXON	http://purl.bioontology.org/ontology/NCBITAXON/10090	brain vasculature	UBERON	UBERON:0005284	female	PATO	PATO:0000383	adult organism	UBERON	UBERON:0007023	Isolation of single cells	Mouse_160114_Female	Brain single cell 102	single cell	GENEPIO	GENEPIO:0001688	Female	Cldn5(BAC)eGFP
C57BL/6 mouse from The Jackson Laboratory	Mus musculus	NCBITAXON	http://purl.bioontology.org/ontology/NCBITAXON/10090	brain vasculature	UBERON	UBERON:0005284	female	PATO	PATO:0000383	adult organism	UBERON	UBERON:0007023	Isolation of single cells	Mouse_160114_Female	Brain single cell 103	single cell	GENEPIO	GENEPIO:0001689	Female	Cldn5(BAC)eGFP
C57BL/6 mouse from The Jackson Laboratory	Mus musculus	NCBITAXON	http://purl.bioontology.org/ontology/NCBITAXON/10090	brain vasculature	UBERON	UBERON:0005284	female	PATO	PATO:0000383	adult organism	UBERON	UBERON:0007023	Isolation of single cells	Mouse_160114_Female	Brain single cell 104	single cell	GENEPIO	GENEPIO:0001690	Female	Cldn5(BAC)eGFP
C57BL/6 mouse from The Jackson Laboratory	Mus musculus	NCBITAXON	http://purl.bioontology.org/ontology/NCBITAXON/10090	brain vasculature	UBERON	UBERON:0005284	female	PATO	PATO:0000383	adult organism	UBERON	UBERON:0007023	Isolation of single cells	Mouse_160114_Female	Brain single cell 105	single cell	GENEPIO	GENEPIO:0001691	Female	Cldn5(BAC)eGFP
C57BL/6 mouse from The Jackson Laboratory	Mus musculus	NCBITAXON	http://purl.bioontology.org/ontology/NCBITAXON/10090	brain vasculature	UBERON	UBERON:0005284	female	PATO	PATO:0000383	adult organism	UBERON	UBERON:0007023	Isolation of single cells	Mouse_160114_Female	Brain single cell 106	single cell	GENEPIO	GENEPIO:0001692	Female	Cldn5(BAC)eGFP
C57BL/6 mouse from The Jackson Laboratory	Mus musculus	NCBITAXON	http://purl.bioontology.org/ontology/NCBITAXON/10090	brain vasculature	UBERON	UBERON:0005284	female	PATO	PATO:0000383	adult organism	UBERON	UBERON:0007023	Isolation of single cells	Mouse_160114_Female	Brain single cell 107	single cell	GENEPIO	GENEPIO:0001693	Female	Cldn5(BAC)eGFP
C57BL/6 mouse from The Jackson Laboratory	Mus musculus	NCBITAXON	http://purl.bioontology.org/ontology/NCBITAXON/10090	brain vasculature	UBERON	UBERON:0005284	female	PATO	PATO:0000383	adult organism	UBERON	UBERON:0007023	Isolation of single cells	Mouse_160114_Female	Brain single cell 108	single cell	GENEPIO	GENEPIO:0001694	Female	Cldn5(BAC)eGFP
C57BL/6 mouse from The Jackson Laboratory	Mus musculus	NCBITAXON	http://purl.bioontology.org/ontology/NCBITAXON/10090	brain vasculature	UBERON	UBERON:0005284	female	PATO	PATO:0000383	adult organism	UBERON	UBERON:0007023	Isolation of single cells	Mouse_160114_Female	Brain single cell 109	single cell	GENEPIO	GENEPIO:0001695	Female	Cldn5(BAC)eGFP
C57BL/6 mouse from The Jackson Laboratory	Mus musculus	NCBITAXON	http://purl.bioontology.org/ontology/NCBITAXON/10090	brain vasculature	UBERON	UBERON:0005284	female	PATO	PATO:0000383	adult organism	UBERON	UBERON:0007023	Isolation of single cells	Mouse_160114_Female	Brain single cell 110	single cell	GENEPIO	GENEPIO:0001696	Female	Cldn5(BAC)eGFP
C57BL/6 mouse from The Jackson Laboratory	Mus musculus	NCBITAXON	http://purl.bioontology.org/ontology/NCBITAXON/10090	brain vasculature	UBERON	UBERON:0005284	female	PATO	PATO:0000383	adult organism	UBERON	UBERON:0007023	Isolation of single cells	Mouse_160114_Female	Brain single cell 111	single cell	GENEPIO	GENEPIO:0001697	Female	Cldn5(BAC)eGFP
C57BL/6 mouse from The Jackson Laboratory	Mus musculus	NCBITAXON	http://purl.bioontology.org/ontology/NCBITAXON/10090	brain vasculature	UBERON	UBERON:0005284	female	PATO	PATO:0000383	adult organism	UBERON	UBERON:0007023	Isolation of single cells	Mouse_160114_Female	Brain single cell 112	single cell	GENEPIO	GENEPIO:0001698	Female	Cldn5(BAC)eGFP
C57BL/6 mouse from The Jackson Laboratory	Mus musculus	NCBITAXON	http://purl.bioontology.org/ontology/NCBITAXON/10090	brain vasculature	UBERON	UBERON:0005284	female	PATO	PATO:0000383	adult organism	UBERON	UBERON:0007023	Isolation of single cells	Mouse_160114_Female	Brain single cell 113	single cell	GENEPIO	GENEPIO:0001699	Female	Cldn5(BAC)eGFP
C57BL/6 mouse from The Jackson Laboratory	Mus musculus	NCBITAXON	http://purl.bioontology.org/ontology/NCBITAXON/10090	brain vasculature	UBERON	UBERON:0005284	female	PATO	PATO:0000383	adult organism	UBERON	UBERON:0007023	Isolation of single cells	Mouse_160114_Female	Brain single cell 114	single cell	GENEPIO	GENEPIO:0001700	Female	Cldn5(BAC)eGFP
C57BL/6 mouse from The Jackson Laboratory	Mus musculus	NCBITAXON	http://purl.bioontology.org/ontology/NCBITAXON/10090	brain vasculature	UBERON	UBERON:0005284	female	PATO	PATO:0000383	adult organism	UBERON	UBERON:0007023	Isolation of single cells	Mouse_160114_Female	Brain single cell 115	single cell	GENEPIO	GENEPIO:0001701	Female	Cldn5(BAC)eGFP
C57BL/6 mouse from The Jackson Laboratory	Mus musculus	NCBITAXON	http://purl.bioontology.org/ontology/NCBITAXON/10090	brain vasculature	UBERON	UBERON:0005284	female	PATO	PATO:0000383	adult organism	UBERON	UBERON:0007023	Isolation of single cells	Mouse_160114_Female	Brain single cell 116	single cell	GENEPIO	GENEPIO:0001702	Female	Cldn5(BAC)eGFP
C57BL/6 mouse from The Jackson Laboratory	Mus musculus	NCBITAXON	http://purl.bioontology.org/ontology/NCBITAXON/10090	brain vasculature	UBERON	UBERON:0005284	female	PATO	PATO:0000383	adult organism	UBERON	UBERON:0007023	Isolation of single cells	Mouse_160114_Female	Brain single cell 117	single cell	GENEPIO	GENEPIO:0001703	Female	Cldn5(BAC)eGFP
C57BL/6 mouse from The Jackson Laboratory	Mus musculus	NCBITAXON	http://purl.bioontology.org/ontology/NCBITAXON/10090	brain vasculature	UBERON	UBERON:0005284	female	PATO	PATO:0000383	adult organism	UBERON	UBERON:0007023	Isolation of single cells	Mouse_160114_Female	Brain single cell 118	single cell	GENEPIO	GENEPIO:0001704	Female	Cldn5(BAC)eGFP
C57BL/6 mouse from The Jackson Laboratory	Mus musculus	NCBITAXON	http://purl.bioontology.org/ontology/NCBITAXON/10090	brain vasculature	UBERON	UBERON:0005284	female	PATO	PATO:0000383	adult organism	UBERON	UBERON:0007023	Isolation of single cells	Mouse_160114_Female	Brain single cell 119	single cell	GENEPIO	GENEPIO:0001705	Female	Cldn5(BAC)eGFP
C57BL/6 mouse from The Jackson Laboratory	Mus musculus	NCBITAXON	http://purl.bioontology.org/ontology/NCBITAXON/10090	brain vasculature	UBERON	UBERON:0005284	female	PATO	PATO:0000383	adult organism	UBERON	UBERON:0007023	Isolation of single cells	Mouse_160114_Female	Brain single cell 120	single cell	GENEPIO	GENEPIO:0001706	Female	Cldn5(BAC)eGFP
C57BL/6 mouse from The Jackson Laboratory	Mus musculus	NCBITAXON	http://purl.bioontology.org/ontology/NCBITAXON/10090	brain vasculature	UBERON	UBERON:0005284	female	PATO	PATO:0000383	adult organism	UBERON	UBERON:0007023	Isolation of single cells	Mouse_160114_Female	Brain single cell 121	single cell	GENEPIO	GENEPIO:0001707	Female	Cldn5(BAC)eGFP
C57BL/6 mouse from The Jackson Laboratory	Mus musculus	NCBITAXON	http://purl.bioontology.org/ontology/NCBITAXON/10090	brain vasculature	UBERON	UBERON:0005284	female	PATO	PATO:0000383	adult organism	UBERON	UBERON:0007023	Isolation of single cells	Mouse_160114_Female	Brain single cell 122	single cell	GENEPIO	GENEPIO:0001708	Female	Cldn5(BAC)eGFP
C57BL/6 mouse from The Jackson Laboratory	Mus musculus	NCBITAXON	http://purl.bioontology.org/ontology/NCBITAXON/10090	brain vasculature	UBERON	UBERON:0005284	female	PATO	PATO:0000383	adult organism	UBERON	UBERON:0007023	Isolation of single cells	Mouse_160114_Female	Brain single cell 123	single cell	GENEPIO	GENEPIO:0001709	Female	Cldn5(BAC)eGFP
C57BL/6 mouse from The Jackson Laboratory	Mus musculus	NCBITAXON	http://purl.bioontology.org/ontology/NCBITAXON/10090	brain vasculature	UBERON	UBERON:0005284	female	PATO	PATO:0000383	adult organism	UBERON	UBERON:0007023	Isolation of single cells	Mouse_160114_Female	Brain single cell 124	single cell	GENEPIO	GENEPIO:0001710	Female	Cldn5(BAC)eGFP
C57BL/6 mouse from The Jackson Laboratory	Mus musculus	NCBITAXON	http://purl.bioontology.org/ontology/NCBITAXON/10090	brain vasculature	UBERON	UBERON:0005284	female	PATO	PATO:0000383	adult organism	UBERON	UBERON:0007023	Isolation of single cells	Mouse_160114_Female	Brain single cell 125	single cell	GENEPIO	GENEPIO:0001711	Female	Cldn5(BAC)eGFP
C57BL/6 mouse from The Jackson Laboratory	Mus musculus	NCBITAXON	http://purl.bioontology.org/ontology/NCBITAXON/10090	brain vasculature	UBERON	UBERON:0005284	female	PATO	PATO:0000383	adult organism	UBERON	UBERON:0007023	Isolation of single cells	Mouse_160114_Female	Brain single cell 126	single cell	GENEPIO	GENEPIO:0001712	Female	Cldn5(BAC)eGFP
C57BL/6 mouse from The Jackson Laboratory	Mus musculus	NCBITAXON	http://purl.bioontology.org/ontology/NCBITAXON/10090	brain vasculature	UBERON	UBERON:0005284	female	PATO	PATO:0000383	adult organism	UBERON	UBERON:0007023	Isolation of single cells	Mouse_160114_Female	Brain single cell 127	single cell	GENEPIO	GENEPIO:0001713	Female	Cldn5(BAC)eGFP
C57BL/6 mouse from The Jackson Laboratory	Mus musculus	NCBITAXON	http://purl.bioontology.org/ontology/NCBITAXON/10090	brain vasculature	UBERON	UBERON:0005284	female	PATO	PATO:0000383	adult organism	UBERON	UBERON:0007023	Isolation of single cells	Mouse_160114_Female	Brain single cell 128	single cell	GENEPIO	GENEPIO:0001714	Female	Cldn5(BAC)eGFP
C57BL/6 mouse from The Jackson Laboratory	Mus musculus	NCBITAXON	http://purl.bioontology.org/ontology/NCBITAXON/10090	brain vasculature	UBERON	UBERON:0005284	female	PATO	PATO:0000383	adult organism	UBERON	UBERON:0007023	Isolation of single cells	Mouse_160114_Female	Brain single cell 129	single cell	GENEPIO	GENEPIO:0001715	Female	Cldn5(BAC)eGFP
C57BL/6 mouse from The Jackson Laboratory	Mus musculus	NCBITAXON	http://purl.bioontology.org/ontology/NCBITAXON/10090	brain vasculature	UBERON	UBERON:0005284	female	PATO	PATO:0000383	adult organism	UBERON	UBERON:0007023	Isolation of single cells	Mouse_160114_Female	Brain single cell 130	single cell	GENEPIO	GENEPIO:0001716	Female	Cldn5(BAC)eGFP
C57BL/6 mouse from The Jackson Laboratory	Mus musculus	NCBITAXON	http://purl.bioontology.org/ontology/NCBITAXON/10090	brain vasculature	UBERON	UBERON:0005284	female	PATO	PATO:0000383	adult organism	UBERON	UBERON:0007023	Isolation of single cells	Mouse_160114_Female	Brain single cell 131	single cell	GENEPIO	GENEPIO:0001717	Female	Cldn5(BAC)eGFP
C57BL/6 mouse from The Jackson Laboratory	Mus musculus	NCBITAXON	http://purl.bioontology.org/ontology/NCBITAXON/10090	brain vasculature	UBERON	UBERON:0005284	female	PATO	PATO:0000383	adult organism	UBERON	UBERON:0007023	Isolation of single cells	Mouse_160114_Female	Brain single cell 132	single cell	GENEPIO	GENEPIO:0001718	Female	Cldn5(BAC)eGFP
C57BL/6 mouse from The Jackson Laboratory	Mus musculus	NCBITAXON	http://purl.bioontology.org/ontology/NCBITAXON/10090	brain vasculature	UBERON	UBERON:0005284	female	PATO	PATO:0000383	adult organism	UBERON	UBERON:0007023	Isolation of single cells	Mouse_160114_Female	Brain single cell 133	single cell	GENEPIO	GENEPIO:0001719	Female	Cldn5(BAC)eGFP
C57BL/6 mouse from The Jackson Laboratory	Mus musculus	NCBITAXON	http://purl.bioontology.org/ontology/NCBITAXON/10090	brain vasculature	UBERON	UBERON:0005284	female	PATO	PATO:0000383	adult organism	UBERON	UBERON:0007023	Isolation of single cells	Mouse_160114_Female	Brain single cell 134	single cell	GENEPIO	GENEPIO:0001720	Female	Cldn5(BAC)eGFP
C57BL/6 mouse from The Jackson Laboratory	Mus musculus	NCBITAXON	http://purl.bioontology.org/ontology/NCBITAXON/10090	brain vasculature	UBERON	UBERON:0005284	female	PATO	PATO:0000383	adult organism	UBERON	UBERON:0007023	Isolation of single cells	Mouse_160114_Female	Brain single cell 135	single cell	GENEPIO	GENEPIO:0001721	Female	Cldn5(BAC)eGFP
C57BL/6 mouse from The Jackson Laboratory	Mus musculus	NCBITAXON	http://purl.bioontology.org/ontology/NCBITAXON/10090	brain vasculature	UBERON	UBERON:0005284	female	PATO	PATO:0000383	adult organism	UBERON	UBERON:0007023	Isolation of single cells	Mouse_160114_Female	Brain single cell 136	single cell	GENEPIO	GENEPIO:0001722	Female	Cldn5(BAC)eGFP
C57BL/6 mouse from The Jackson Laboratory	Mus musculus	NCBITAXON	http://purl.bioontology.org/ontology/NCBITAXON/10090	brain vasculature	UBERON	UBERON:0005284	female	PATO	PATO:0000383	adult organism	UBERON	UBERON:0007023	Isolation of single cells	Mouse_160114_Female	Brain single cell 137	single cell	GENEPIO	GENEPIO:0001723	Female	Cldn5(BAC)eGFP
C57BL/6 mouse from The Jackson Laboratory	Mus musculus	NCBITAXON	http://purl.bioontology.org/ontology/NCBITAXON/10090	brain vasculature	UBERON	UBERON:0005284	female	PATO	PATO:0000383	adult organism	UBERON	UBERON:0007023	Isolation of single cells	Mouse_160114_Female	Brain single cell 138	single cell	GENEPIO	GENEPIO:0001724	Female	Cldn5(BAC)eGFP
C57BL/6 mouse from The Jackson Laboratory	Mus musculus	NCBITAXON	http://purl.bioontology.org/ontology/NCBITAXON/10090	brain vasculature	UBERON	UBERON:0005284	female	PATO	PATO:0000383	adult organism	UBERON	UBERON:0007023	Isolation of single cells	Mouse_160114_Female	Brain single cell 139	single cell	GENEPIO	GENEPIO:0001725	Female	Cldn5(BAC)eGFP
C57BL/6 mouse from The Jackson Laboratory	Mus musculus	NCBITAXON	http://purl.bioontology.org/ontology/NCBITAXON/10090	brain vasculature	UBERON	UBERON:0005284	female	PATO	PATO:0000383	adult organism	UBERON	UBERON:0007023	Isolation of single cells	Mouse_160114_Female	Brain single cell 140	single cell	GENEPIO	GENEPIO:0001726	Female	Cldn5(BAC)eGFP
C57BL/6 mouse from The Jackson Laboratory	Mus musculus	NCBITAXON	http://purl.bioontology.org/ontology/NCBITAXON/10090	brain vasculature	UBERON	UBERON:0005284	female	PATO	PATO:0000383	adult organism	UBERON	UBERON:0007023	Isolation of single cells	Mouse_160114_Female	Brain single cell 141	single cell	GENEPIO	GENEPIO:0001727	Female	Cldn5(BAC)eGFP
C57BL/6 mouse from The Jackson Laboratory	Mus musculus	NCBITAXON	http://purl.bioontology.org/ontology/NCBITAXON/10090	brain vasculature	UBERON	UBERON:0005284	female	PATO	PATO:0000383	adult organism	UBERON	UBERON:0007023	Isolation of single cells	Mouse_160114_Female	Brain single cell 142	single cell	GENEPIO	GENEPIO:0001728	Female	Cldn5(BAC)eGFP
C57BL/6 mouse from The Jackson Laboratory	Mus musculus	NCBITAXON	http://purl.bioontology.org/ontology/NCBITAXON/10090	brain vasculature	UBERON	UBERON:0005284	female	PATO	PATO:0000383	adult organism	UBERON	UBERON:0007023	Isolation of single cells	Mouse_160114_Female	Brain single cell 143	single cell	GENEPIO	GENEPIO:0001729	Female	Cldn5(BAC)eGFP
C57BL/6 mouse from The Jackson Laboratory	Mus musculus	NCBITAXON	http://purl.bioontology.org/ontology/NCBITAXON/10090	brain vasculature	UBERON	UBERON:0005284	female	PATO	PATO:0000383	adult organism	UBERON	UBERON:0007023	Isolation of single cells	Mouse_160114_Female	Brain single cell 144	single cell	GENEPIO	GENEPIO:0001730	Female	Cldn5(BAC)eGFP
C57BL/6 mouse from The Jackson Laboratory	Mus musculus	NCBITAXON	http://purl.bioontology.org/ontology/NCBITAXON/10090	brain vasculature	UBERON	UBERON:0005284	female	PATO	PATO:0000383	adult organism	UBERON	UBERON:0007023	Isolation of single cells	Mouse_160114_Female	Brain single cell 145	single cell	GENEPIO	GENEPIO:0001731	Female	Cldn5(BAC)eGFP
C57BL/6 mouse from The Jackson Laboratory	Mus musculus	NCBITAXON	http://purl.bioontology.org/ontology/NCBITAXON/10090	brain vasculature	UBERON	UBERON:0005284	female	PATO	PATO:0000383	adult organism	UBERON	UBERON:0007023	Isolation of single cells	Mouse_160114_Female	Brain single cell 146	single cell	GENEPIO	GENEPIO:0001732	Female	Cldn5(BAC)eGFP
C57BL/6 mouse from The Jackson Laboratory	Mus musculus	NCBITAXON	http://purl.bioontology.org/ontology/NCBITAXON/10090	brain vasculature	UBERON	UBERON:0005284	female	PATO	PATO:0000383	adult organism	UBERON	UBERON:0007023	Isolation of single cells	Mouse_160114_Female	Brain single cell 147	single cell	GENEPIO	GENEPIO:0001733	Female	Cldn5(BAC)eGFP
C57BL/6 mouse from The Jackson Laboratory	Mus musculus	NCBITAXON	http://purl.bioontology.org/ontology/NCBITAXON/10090	brain vasculature	UBERON	UBERON:0005284	female	PATO	PATO:0000383	adult organism	UBERON	UBERON:0007023	Isolation of single cells	Mouse_160114_Female	Brain single cell 148	single cell	GENEPIO	GENEPIO:0001734	Female	Cldn5(BAC)eGFP
C57BL/6 mouse from The Jackson Laboratory	Mus musculus	NCBITAXON	http://purl.bioontology.org/ontology/NCBITAXON/10090	brain vasculature	UBERON	UBERON:0005284	female	PATO	PATO:0000383	adult organism	UBERON	UBERON:0007023	Isolation of single cells	Mouse_160114_Female	Brain single cell 149	single cell	GENEPIO	GENEPIO:0001735	Female	Cldn5(BAC)eGFP
C57BL/6 mouse from The Jackson Laboratory	Mus musculus	NCBITAXON	http://purl.bioontology.org/ontology/NCBITAXON/10090	brain vasculature	UBERON	UBERON:0005284	female	PATO	PATO:0000383	adult organism	UBERON	UBERON:0007023	Isolation of single cells	Mouse_160114_Female	Brain single cell 150	single cell	GENEPIO	GENEPIO:0001736	Female	Cldn5(BAC)eGFP
C57BL/6 mouse from The Jackson Laboratory	Mus musculus	NCBITAXON	http://purl.bioontology.org/ontology/NCBITAXON/10090	brain vasculature	UBERON	UBERON:0005284	female	PATO	PATO:0000383	adult organism	UBERON	UBERON:0007023	Isolation of single cells	Mouse_160114_Female	Brain single cell 151	single cell	GENEPIO	GENEPIO:0001737	Female	Cldn5(BAC)eGFP
C57BL/6 mouse from The Jackson Laboratory	Mus musculus	NCBITAXON	http://purl.bioontology.org/ontology/NCBITAXON/10090	brain vasculature	UBERON	UBERON:0005284	female	PATO	PATO:0000383	adult organism	UBERON	UBERON:0007023	Isolation of single cells	Mouse_160114_Female	Brain single cell 152	single cell	GENEPIO	GENEPIO:0001738	Female	Cldn5(BAC)eGFP
C57BL/6 mouse from The Jackson Laboratory	Mus musculus	NCBITAXON	http://purl.bioontology.org/ontology/NCBITAXON/10090	brain vasculature	UBERON	UBERON:0005284	female	PATO	PATO:0000383	adult organism	UBERON	UBERON:0007023	Isolation of single cells	Mouse_160114_Female	Brain single cell 153	single cell	GENEPIO	GENEPIO:0001739	Female	Cldn5(BAC)eGFP
C57BL/6 mouse from The Jackson Laboratory	Mus musculus	NCBITAXON	http://purl.bioontology.org/ontology/NCBITAXON/10090	brain vasculature	UBERON	UBERON:0005284	female	PATO	PATO:0000383	adult organism	UBERON	UBERON:0007023	Isolation of single cells	Mouse_160114_Female	Brain single cell 154	single cell	GENEPIO	GENEPIO:0001740	Female	Cldn5(BAC)eGFP
C57BL/6 mouse from The Jackson Laboratory	Mus musculus	NCBITAXON	http://purl.bioontology.org/ontology/NCBITAXON/10090	brain vasculature	UBERON	UBERON:0005284	female	PATO	PATO:0000383	adult organism	UBERON	UBERON:0007023	Isolation of single cells	Mouse_160114_Female	Brain single cell 155	single cell	GENEPIO	GENEPIO:0001741	Female	Cldn5(BAC)eGFP
C57BL/6 mouse from The Jackson Laboratory	Mus musculus	NCBITAXON	http://purl.bioontology.org/ontology/NCBITAXON/10090	brain vasculature	UBERON	UBERON:0005284	female	PATO	PATO:0000383	adult organism	UBERON	UBERON:0007023	Isolation of single cells	Mouse_160114_Female	Brain single cell 156	single cell	GENEPIO	GENEPIO:0001742	Female	Cldn5(BAC)eGFP
C57BL/6 mouse from The Jackson Laboratory	Mus musculus	NCBITAXON	http://purl.bioontology.org/ontology/NCBITAXON/10090	brain vasculature	UBERON	UBERON:0005284	female	PATO	PATO:0000383	adult organism	UBERON	UBERON:0007023	Isolation of single cells	Mouse_160114_Female	Brain single cell 157	single cell	GENEPIO	GENEPIO:0001743	Female	Cldn5(BAC)eGFP
C57BL/6 mouse from The Jackson Laboratory	Mus musculus	NCBITAXON	http://purl.bioontology.org/ontology/NCBITAXON/10090	brain vasculature	UBERON	UBERON:0005284	female	PATO	PATO:0000383	adult organism	UBERON	UBERON:0007023	Isolation of single cells	Mouse_160114_Female	Brain single cell 158	single cell	GENEPIO	GENEPIO:0001744	Female	Cldn5(BAC)eGFP
C57BL/6 mouse from The Jackson Laboratory	Mus musculus	NCBITAXON	http://purl.bioontology.org/ontology/NCBITAXON/10090	brain vasculature	UBERON	UBERON:0005284	female	PATO	PATO:0000383	adult organism	UBERON	UBERON:0007023	Isolation of single cells	Mouse_160114_Female	Brain single cell 159	single cell	GENEPIO	GENEPIO:0001745	Female	Cldn5(BAC)eGFP
C57BL/6 mouse from The Jackson Laboratory	Mus musculus	NCBITAXON	http://purl.bioontology.org/ontology/NCBITAXON/10090	brain vasculature	UBERON	UBERON:0005284	female	PATO	PATO:0000383	adult organism	UBERON	UBERON:0007023	Isolation of single cells	Mouse_160114_Female	Brain single cell 160	single cell	GENEPIO	GENEPIO:0001746	Female	Cldn5(BAC)eGFP
C57BL/6 mouse from The Jackson Laboratory	Mus musculus	NCBITAXON	http://purl.bioontology.org/ontology/NCBITAXON/10090	brain vasculature	UBERON	UBERON:0005284	female	PATO	PATO:0000383	adult organism	UBERON	UBERON:0007023	Isolation of single cells	Mouse_160114_Female	Brain single cell 161	single cell	GENEPIO	GENEPIO:0001747	Female	Cldn5(BAC)eGFP
C57BL/6 mouse from The Jackson Laboratory	Mus musculus	NCBITAXON	http://purl.bioontology.org/ontology/NCBITAXON/10090	brain vasculature	UBERON	UBERON:0005284	female	PATO	PATO:0000383	adult organism	UBERON	UBERON:0007023	Isolation of single cells	Mouse_160114_Female	Brain single cell 162	single cell	GENEPIO	GENEPIO:0001748	Female	Cldn5(BAC)eGFP
C57BL/6 mouse from The Jackson Laboratory	Mus musculus	NCBITAXON	http://purl.bioontology.org/ontology/NCBITAXON/10090	brain vasculature	UBERON	UBERON:0005284	female	PATO	PATO:0000383	adult organism	UBERON	UBERON:0007023	Isolation of single cells	Mouse_160114_Female	Brain single cell 163	single cell	GENEPIO	GENEPIO:0001749	Female	Cldn5(BAC)eGFP
C57BL/6 mouse from The Jackson Laboratory	Mus musculus	NCBITAXON	http://purl.bioontology.org/ontology/NCBITAXON/10090	brain vasculature	UBERON	UBERON:0005284	female	PATO	PATO:0000383	adult organism	UBERON	UBERON:0007023	Isolation of single cells	Mouse_160114_Female	Brain single cell 164	single cell	GENEPIO	GENEPIO:0001750	Female	Cldn5(BAC)eGFP
C57BL/6 mouse from The Jackson Laboratory	Mus musculus	NCBITAXON	http://purl.bioontology.org/ontology/NCBITAXON/10090	brain vasculature	UBERON	UBERON:0005284	female	PATO	PATO:0000383	adult organism	UBERON	UBERON:0007023	Isolation of single cells	Mouse_160114_Female	Brain single cell 165	single cell	GENEPIO	GENEPIO:0001751	Female	Cldn5(BAC)eGFP
C57BL/6 mouse from The Jackson Laboratory	Mus musculus	NCBITAXON	http://purl.bioontology.org/ontology/NCBITAXON/10090	brain vasculature	UBERON	UBERON:0005284	female	PATO	PATO:0000383	adult organism	UBERON	UBERON:0007023	Isolation of single cells	Mouse_160114_Female	Brain single cell 166	single cell	GENEPIO	GENEPIO:0001752	Female	Cldn5(BAC)eGFP
C57BL/6 mouse from The Jackson Laboratory	Mus musculus	NCBITAXON	http://purl.bioontology.org/ontology/NCBITAXON/10090	brain vasculature	UBERON	UBERON:0005284	female	PATO	PATO:0000383	adult organism	UBERON	UBERON:0007023	Isolation of single cells	Mouse_160114_Female	Brain single cell 167	single cell	GENEPIO	GENEPIO:0001753	Female	Cldn5(BAC)eGFP
C57BL/6 mouse from The Jackson Laboratory	Mus musculus	NCBITAXON	http://purl.bioontology.org/ontology/NCBITAXON/10090	brain vasculature	UBERON	UBERON:0005284	female	PATO	PATO:0000383	adult organism	UBERON	UBERON:0007023	Isolation of single cells	Mouse_160114_Female	Brain single cell 168	single cell	GENEPIO	GENEPIO:0001754	Female	Cldn5(BAC)eGFP
C57BL/6 mouse from The Jackson Laboratory	Mus musculus	NCBITAXON	http://purl.bioontology.org/ontology/NCBITAXON/10090	brain vasculature	UBERON	UBERON:0005284	female	PATO	PATO:0000383	adult organism	UBERON	UBERON:0007023	Isolation of single cells	Mouse_160114_Female	Brain single cell 169	single cell	GENEPIO	GENEPIO:0001755	Female	Cldn5(BAC)eGFP
C57BL/6 mouse from The Jackson Laboratory	Mus musculus	NCBITAXON	http://purl.bioontology.org/ontology/NCBITAXON/10090	brain vasculature	UBERON	UBERON:0005284	female	PATO	PATO:0000383	adult organism	UBERON	UBERON:0007023	Isolation of single cells	Mouse_160114_Female	Brain single cell 170	single cell	GENEPIO	GENEPIO:0001756	Female	Cldn5(BAC)eGFP
C57BL/6 mouse from The Jackson Laboratory	Mus musculus	NCBITAXON	http://purl.bioontology.org/ontology/NCBITAXON/10090	brain vasculature	UBERON	UBERON:0005284	female	PATO	PATO:0000383	adult organism	UBERON	UBERON:0007023	Isolation of single cells	Mouse_160114_Female	Brain single cell 171	single cell	GENEPIO	GENEPIO:0001757	Female	Cldn5(BAC)eGFP
C57BL/6 mouse from The Jackson Laboratory	Mus musculus	NCBITAXON	http://purl.bioontology.org/ontology/NCBITAXON/10090	brain vasculature	UBERON	UBERON:0005284	female	PATO	PATO:0000383	adult organism	UBERON	UBERON:0007023	Isolation of single cells	Mouse_160114_Female	Brain single cell 172	single cell	GENEPIO	GENEPIO:0001758	Female	Cldn5(BAC)eGFP
C57BL/6 mouse from The Jackson Laboratory	Mus musculus	NCBITAXON	http://purl.bioontology.org/ontology/NCBITAXON/10090	brain vasculature	UBERON	UBERON:0005284	female	PATO	PATO:0000383	adult organism	UBERON	UBERON:0007023	Isolation of single cells	Mouse_160114_Female	Brain single cell 173	single cell	GENEPIO	GENEPIO:0001759	Female	Cldn5(BAC)eGFP
C57BL/6 mouse from The Jackson Laboratory	Mus musculus	NCBITAXON	http://purl.bioontology.org/ontology/NCBITAXON/10090	brain vasculature	UBERON	UBERON:0005284	female	PATO	PATO:0000383	adult organism	UBERON	UBERON:0007023	Isolation of single cells	Mouse_160114_Female	Brain single cell 174	single cell	GENEPIO	GENEPIO:0001760	Female	Cldn5(BAC)eGFP
C57BL/6 mouse from The Jackson Laboratory	Mus musculus	NCBITAXON	http://purl.bioontology.org/ontology/NCBITAXON/10090	brain vasculature	UBERON	UBERON:0005284	female	PATO	PATO:0000383	adult organism	UBERON	UBERON:0007023	Isolation of single cells	Mouse_160114_Female	Brain single cell 175	single cell	GENEPIO	GENEPIO:0001761	Female	Cldn5(BAC)eGFP
C57BL/6 mouse from The Jackson Laboratory	Mus musculus	NCBITAXON	http://purl.bioontology.org/ontology/NCBITAXON/10090	brain vasculature	UBERON	UBERON:0005284	female	PATO	PATO:0000383	adult organism	UBERON	UBERON:0007023	Isolation of single cells	Mouse_160114_Female	Brain single cell 176	single cell	GENEPIO	GENEPIO:0001762	Female	Cldn5(BAC)eGFP
C57BL/6 mouse from The Jackson Laboratory	Mus musculus	NCBITAXON	http://purl.bioontology.org/ontology/NCBITAXON/10090	brain vasculature	UBERON	UBERON:0005284	female	PATO	PATO:0000383	adult organism	UBERON	UBERON:0007023	Isolation of single cells	Mouse_160114_Female	Brain single cell 177	single cell	GENEPIO	GENEPIO:0001763	Female	Cldn5(BAC)eGFP
C57BL/6 mouse from The Jackson Laboratory	Mus musculus	NCBITAXON	http://purl.bioontology.org/ontology/NCBITAXON/10090	brain vasculature	UBERON	UBERON:0005284	female	PATO	PATO:0000383	adult organism	UBERON	UBERON:0007023	Isolation of single cells	Mouse_160114_Female	Brain single cell 178	single cell	GENEPIO	GENEPIO:0001764	Female	Cldn5(BAC)eGFP
C57BL/6 mouse from The Jackson Laboratory	Mus musculus	NCBITAXON	http://purl.bioontology.org/ontology/NCBITAXON/10090	brain vasculature	UBERON	UBERON:0005284	female	PATO	PATO:0000383	adult organism	UBERON	UBERON:0007023	Isolation of single cells	Mouse_160114_Female	Brain single cell 179	single cell	GENEPIO	GENEPIO:0001765	Female	Cldn5(BAC)eGFP
C57BL/6 mouse from The Jackson Laboratory	Mus musculus	NCBITAXON	http://purl.bioontology.org/ontology/NCBITAXON/10090	brain vasculature	UBERON	UBERON:0005284	female	PATO	PATO:0000383	adult organism	UBERON	UBERON:0007023	Isolation of single cells	Mouse_160114_Female	Brain single cell 180	single cell	GENEPIO	GENEPIO:0001766	Female	Cldn5(BAC)eGFP
C57BL/6 mouse from The Jackson Laboratory	Mus musculus	NCBITAXON	http://purl.bioontology.org/ontology/NCBITAXON/10090	brain vasculature	UBERON	UBERON:0005284	female	PATO	PATO:0000383	adult organism	UBERON	UBERON:0007023	Isolation of single cells	Mouse_160114_Female	Brain single cell 181	single cell	GENEPIO	GENEPIO:0001767	Female	Cldn5(BAC)eGFP
C57BL/6 mouse from The Jackson Laboratory	Mus musculus	NCBITAXON	http://purl.bioontology.org/ontology/NCBITAXON/10090	brain vasculature	UBERON	UBERON:0005284	female	PATO	PATO:0000383	adult organism	UBERON	UBERON:0007023	Isolation of single cells	Mouse_160114_Female	Brain single cell 182	single cell	GENEPIO	GENEPIO:0001768	Female	Cldn5(BAC)eGFP
C57BL/6 mouse from The Jackson Laboratory	Mus musculus	NCBITAXON	http://purl.bioontology.org/ontology/NCBITAXON/10090	brain vasculature	UBERON	UBERON:0005284	female	PATO	PATO:0000383	adult organism	UBERON	UBERON:0007023	Isolation of single cells	Mouse_160114_Female	Brain single cell 183	single cell	GENEPIO	GENEPIO:0001769	Female	Cldn5(BAC)eGFP
C57BL/6 mouse from The Jackson Laboratory	Mus musculus	NCBITAXON	http://purl.bioontology.org/ontology/NCBITAXON/10090	brain vasculature	UBERON	UBERON:0005284	female	PATO	PATO:0000383	adult organism	UBERON	UBERON:0007023	Isolation of single cells	Mouse_160114_Female	Brain single cell 184	single cell	GENEPIO	GENEPIO:0001770	Female	Cldn5(BAC)eGFP
C57BL/6 mouse from The Jackson Laboratory	Mus musculus	NCBITAXON	http://purl.bioontology.org/ontology/NCBITAXON/10090	brain vasculature	UBERON	UBERON:0005284	female	PATO	PATO:0000383	adult organism	UBERON	UBERON:0007023	Isolation of single cells	Mouse_160114_Female	Brain single cell 185	single cell	GENEPIO	GENEPIO:0001771	Female	Cldn5(BAC)eGFP
C57BL/6 mouse from The Jackson Laboratory	Mus musculus	NCBITAXON	http://purl.bioontology.org/ontology/NCBITAXON/10090	brain vasculature	UBERON	UBERON:0005284	female	PATO	PATO:0000383	adult organism	UBERON	UBERON:0007023	Isolation of single cells	Mouse_160114_Female	Brain single cell 186	single cell	GENEPIO	GENEPIO:0001772	Female	Cldn5(BAC)eGFP
C57BL/6 mouse from The Jackson Laboratory	Mus musculus	NCBITAXON	http://purl.bioontology.org/ontology/NCBITAXON/10090	brain vasculature	UBERON	UBERON:0005284	female	PATO	PATO:0000383	adult organism	UBERON	UBERON:0007023	Isolation of single cells	Mouse_160114_Female	Brain single cell 187	single cell	GENEPIO	GENEPIO:0001773	Female	Cldn5(BAC)eGFP
C57BL/6 mouse from The Jackson Laboratory	Mus musculus	NCBITAXON	http://purl.bioontology.org/ontology/NCBITAXON/10090	brain vasculature	UBERON	UBERON:0005284	female	PATO	PATO:0000383	adult organism	UBERON	UBERON:0007023	Isolation of single cells	Mouse_160114_Female	Brain single cell 188	single cell	GENEPIO	GENEPIO:0001774	Female	Cldn5(BAC)eGFP
C57BL/6 mouse from The Jackson Laboratory	Mus musculus	NCBITAXON	http://purl.bioontology.org/ontology/NCBITAXON/10090	brain vasculature	UBERON	UBERON:0005284	female	PATO	PATO:0000383	adult organism	UBERON	UBERON:0007023	Isolation of single cells	Mouse_160114_Female	Brain single cell 189	single cell	GENEPIO	GENEPIO:0001775	Female	Cldn5(BAC)eGFP
C57BL/6 mouse from The Jackson Laboratory	Mus musculus	NCBITAXON	http://purl.bioontology.org/ontology/NCBITAXON/10090	brain vasculature	UBERON	UBERON:0005284	female	PATO	PATO:0000383	adult organism	UBERON	UBERON:0007023	Isolation of single cells	Mouse_160114_Female	Brain single cell 190	single cell	GENEPIO	GENEPIO:0001776	Female	Cldn5(BAC)eGFP
C57BL/6 mouse from The Jackson Laboratory	Mus musculus	NCBITAXON	http://purl.bioontology.org/ontology/NCBITAXON/10090	brain vasculature	UBERON	UBERON:0005284	female	PATO	PATO:0000383	adult organism	UBERON	UBERON:0007023	Isolation of single cells	Mouse_160114_Female	Brain single cell 191	single cell	GENEPIO	GENEPIO:0001777	Female	Cldn5(BAC)eGFP
C57BL/6 mouse from The Jackson Laboratory	Mus musculus	NCBITAXON	http://purl.bioontology.org/ontology/NCBITAXON/10090	brain vasculature	UBERON	UBERON:0005284	female	PATO	PATO:0000383	adult organism	UBERON	UBERON:0007023	Isolation of single cells	Mouse_160114_Female	Brain single cell 192	single cell	GENEPIO	GENEPIO:0001778	Female	Cldn5(BAC)eGFP
C57BL/6 mouse from The Jackson Laboratory	Mus musculus	NCBITAXON	http://purl.bioontology.org/ontology/NCBITAXON/10090	brain vasculature	UBERON	UBERON:0005284	female	PATO	PATO:0000383	adult organism	UBERON	UBERON:0007023	Isolation of single cells	Mouse_160114_Female	Brain single cell 193	single cell	GENEPIO	GENEPIO:0001779	Female	Cldn5(BAC)eGFP
C57BL/6 mouse from The Jackson Laboratory	Mus musculus	NCBITAXON	http://purl.bioontology.org/ontology/NCBITAXON/10090	brain vasculature	UBERON	UBERON:0005284	female	PATO	PATO:0000383	adult organism	UBERON	UBERON:0007023	Isolation of single cells	Mouse_160114_Female	Brain single cell 194	single cell	GENEPIO	GENEPIO:0001780	Female	Cldn5(BAC)eGFP
C57BL/6 mouse from The Jackson Laboratory	Mus musculus	NCBITAXON	http://purl.bioontology.org/ontology/NCBITAXON/10090	brain vasculature	UBERON	UBERON:0005284	female	PATO	PATO:0000383	adult organism	UBERON	UBERON:0007023	Isolation of single cells	Mouse_160114_Female	Brain single cell 195	single cell	GENEPIO	GENEPIO:0001781	Female	Cldn5(BAC)eGFP
C57BL/6 mouse from The Jackson Laboratory	Mus musculus	NCBITAXON	http://purl.bioontology.org/ontology/NCBITAXON/10090	brain vasculature	UBERON	UBERON:0005284	female	PATO	PATO:0000383	adult organism	UBERON	UBERON:0007023	Isolation of single cells	Mouse_160114_Female	Brain single cell 196	single cell	GENEPIO	GENEPIO:0001782	Female	Cldn5(BAC)eGFP
C57BL/6 mouse from The Jackson Laboratory	Mus musculus	NCBITAXON	http://purl.bioontology.org/ontology/NCBITAXON/10090	brain vasculature	UBERON	UBERON:0005284	female	PATO	PATO:0000383	adult organism	UBERON	UBERON:0007023	Isolation of single cells	Mouse_160114_Female	Brain single cell 197	single cell	GENEPIO	GENEPIO:0001783	Female	Cldn5(BAC)eGFP
C57BL/6 mouse from The Jackson Laboratory	Mus musculus	NCBITAXON	http://purl.bioontology.org/ontology/NCBITAXON/10090	brain vasculature	UBERON	UBERON:0005284	female	PATO	PATO:0000383	adult organism	UBERON	UBERON:0007023	Isolation of single cells	Mouse_160114_Female	Brain single cell 198	single cell	GENEPIO	GENEPIO:0001784	Female	Cldn5(BAC)eGFP
C57BL/6 mouse from The Jackson Laboratory	Mus musculus	NCBITAXON	http://purl.bioontology.org/ontology/NCBITAXON/10090	brain vasculature	UBERON	UBERON:0005284	female	PATO	PATO:0000383	adult organism	UBERON	UBERON:0007023	Isolation of single cells	Mouse_160114_Female	Brain single cell 199	single cell	GENEPIO	GENEPIO:0001785	Female	Cldn5(BAC)eGFP
C57BL/6 mouse from The Jackson Laboratory	Mus musculus	NCBITAXON	http://purl.bioontology.org/ontology/NCBITAXON/10090	brain vasculature	UBERON	UBERON:0005284	female	PATO	PATO:0000383	adult organism	UBERON	UBERON:0007023	Isolation of single cells	Mouse_160114_Female	Brain single cell 200	single cell	GENEPIO	GENEPIO:0001786	Female	Cldn5(BAC)eGFP
C57BL/6 mouse from The Jackson Laboratory	Mus musculus	NCBITAXON	http://purl.bioontology.org/ontology/NCBITAXON/10090	brain vasculature	UBERON	UBERON:0005284	female	PATO	PATO:0000383	adult organism	UBERON	UBERON:0007023	Isolation of single cells	Mouse_160114_Female	Brain single cell 201	single cell	GENEPIO	GENEPIO:0001787	Female	Cldn5(BAC)eGFP
C57BL/6 mouse from The Jackson Laboratory	Mus musculus	NCBITAXON	http://purl.bioontology.org/ontology/NCBITAXON/10090	brain vasculature	UBERON	UBERON:0005284	female	PATO	PATO:0000383	adult organism	UBERON	UBERON:0007023	Isolation of single cells	Mouse_160114_Female	Brain single cell 202	single cell	GENEPIO	GENEPIO:0001788	Female	Cldn5(BAC)eGFP
C57BL/6 mouse from The Jackson Laboratory	Mus musculus	NCBITAXON	http://purl.bioontology.org/ontology/NCBITAXON/10090	brain vasculature	UBERON	UBERON:0005284	female	PATO	PATO:0000383	adult organism	UBERON	UBERON:0007023	Isolation of single cells	Mouse_160114_Female	Brain single cell 203	single cell	GENEPIO	GENEPIO:0001789	Female	Cldn5(BAC)eGFP
C57BL/6 mouse from The Jackson Laboratory	Mus musculus	NCBITAXON	http://purl.bioontology.org/ontology/NCBITAXON/10090	brain vasculature	UBERON	UBERON:0005284	female	PATO	PATO:0000383	adult organism	UBERON	UBERON:0007023	Isolation of single cells	Mouse_160114_Female	Brain single cell 204	single cell	GENEPIO	GENEPIO:0001790	Female	Cldn5(BAC)eGFP
C57BL/6 mouse from The Jackson Laboratory	Mus musculus	NCBITAXON	http://purl.bioontology.org/ontology/NCBITAXON/10090	brain vasculature	UBERON	UBERON:0005284	female	PATO	PATO:0000383	adult organism	UBERON	UBERON:0007023	Isolation of single cells	Mouse_160114_Female	Brain single cell 205	single cell	GENEPIO	GENEPIO:0001791	Female	Cldn5(BAC)eGFP
C57BL/6 mouse from The Jackson Laboratory	Mus musculus	NCBITAXON	http://purl.bioontology.org/ontology/NCBITAXON/10090	brain vasculature	UBERON	UBERON:0005284	female	PATO	PATO:0000383	adult organism	UBERON	UBERON:0007023	Isolation of single cells	Mouse_160114_Female	Brain single cell 206	single cell	GENEPIO	GENEPIO:0001792	Female	Cldn5(BAC)eGFP
C57BL/6 mouse from The Jackson Laboratory	Mus musculus	NCBITAXON	http://purl.bioontology.org/ontology/NCBITAXON/10090	brain vasculature	UBERON	UBERON:0005284	female	PATO	PATO:0000383	adult organism	UBERON	UBERON:0007023	Isolation of single cells	Mouse_160114_Female	Brain single cell 207	single cell	GENEPIO	GENEPIO:0001793	Female	Cldn5(BAC)eGFP
C57BL/6 mouse from The Jackson Laboratory	Mus musculus	NCBITAXON	http://purl.bioontology.org/ontology/NCBITAXON/10090	brain vasculature	UBERON	UBERON:0005284	female	PATO	PATO:0000383	adult organism	UBERON	UBERON:0007023	Isolation of single cells	Mouse_160114_Female	Brain single cell 208	single cell	GENEPIO	GENEPIO:0001794	Female	Cldn5(BAC)eGFP
C57BL/6 mouse from The Jackson Laboratory	Mus musculus	NCBITAXON	http://purl.bioontology.org/ontology/NCBITAXON/10090	brain vasculature	UBERON	UBERON:0005284	female	PATO	PATO:0000383	adult organism	UBERON	UBERON:0007023	Isolation of single cells	Mouse_160114_Female	Brain single cell 209	single cell	GENEPIO	GENEPIO:0001795	Female	Cldn5(BAC)eGFP
C57BL/6 mouse from The Jackson Laboratory	Mus musculus	NCBITAXON	http://purl.bioontology.org/ontology/NCBITAXON/10090	brain vasculature	UBERON	UBERON:0005284	female	PATO	PATO:0000383	adult organism	UBERON	UBERON:0007023	Isolation of single cells	Mouse_160114_Female	Brain single cell 210	single cell	GENEPIO	GENEPIO:0001796	Female	Cldn5(BAC)eGFP
C57BL/6 mouse from The Jackson Laboratory	Mus musculus	NCBITAXON	http://purl.bioontology.org/ontology/NCBITAXON/10090	brain vasculature	UBERON	UBERON:0005284	female	PATO	PATO:0000383	adult organism	UBERON	UBERON:0007023	Isolation of single cells	Mouse_160114_Female	Brain single cell 211	single cell	GENEPIO	GENEPIO:0001797	Female	Cldn5(BAC)eGFP
C57BL/6 mouse from The Jackson Laboratory	Mus musculus	NCBITAXON	http://purl.bioontology.org/ontology/NCBITAXON/10090	brain vasculature	UBERON	UBERON:0005284	female	PATO	PATO:0000383	adult organism	UBERON	UBERON:0007023	Isolation of single cells	Mouse_160114_Female	Brain single cell 212	single cell	GENEPIO	GENEPIO:0001798	Female	Cldn5(BAC)eGFP
C57BL/6 mouse from The Jackson Laboratory	Mus musculus	NCBITAXON	http://purl.bioontology.org/ontology/NCBITAXON/10090	brain vasculature	UBERON	UBERON:0005284	female	PATO	PATO:0000383	adult organism	UBERON	UBERON:0007023	Isolation of single cells	Mouse_160114_Female	Brain single cell 213	single cell	GENEPIO	GENEPIO:0001799	Female	Cldn5(BAC)eGFP
C57BL/6 mouse from The Jackson Laboratory	Mus musculus	NCBITAXON	http://purl.bioontology.org/ontology/NCBITAXON/10090	brain vasculature	UBERON	UBERON:0005284	female	PATO	PATO:0000383	adult organism	UBERON	UBERON:0007023	Isolation of single cells	Mouse_160114_Female	Brain single cell 214	single cell	GENEPIO	GENEPIO:0001800	Female	Cldn5(BAC)eGFP
C57BL/6 mouse from The Jackson Laboratory	Mus musculus	NCBITAXON	http://purl.bioontology.org/ontology/NCBITAXON/10090	brain vasculature	UBERON	UBERON:0005284	female	PATO	PATO:0000383	adult organism	UBERON	UBERON:0007023	Isolation of single cells	Mouse_160114_Female	Brain single cell 215	single cell	GENEPIO	GENEPIO:0001801	Female	Cldn5(BAC)eGFP
C57BL/6 mouse from The Jackson Laboratory	Mus musculus	NCBITAXON	http://purl.bioontology.org/ontology/NCBITAXON/10090	brain vasculature	UBERON	UBERON:0005284	female	PATO	PATO:0000383	adult organism	UBERON	UBERON:0007023	Isolation of single cells	Mouse_160114_Female	Brain single cell 216	single cell	GENEPIO	GENEPIO:0001802	Female	Cldn5(BAC)eGFP
C57BL/6 mouse from The Jackson Laboratory	Mus musculus	NCBITAXON	http://purl.bioontology.org/ontology/NCBITAXON/10090	brain vasculature	UBERON	UBERON:0005284	female	PATO	PATO:0000383	adult organism	UBERON	UBERON:0007023	Isolation of single cells	Mouse_160114_Female	Brain single cell 217	single cell	GENEPIO	GENEPIO:0001803	Female	Cldn5(BAC)eGFP
C57BL/6 mouse from The Jackson Laboratory	Mus musculus	NCBITAXON	http://purl.bioontology.org/ontology/NCBITAXON/10090	brain vasculature	UBERON	UBERON:0005284	female	PATO	PATO:0000383	adult organism	UBERON	UBERON:0007023	Isolation of single cells	Mouse_160114_Female	Brain single cell 218	single cell	GENEPIO	GENEPIO:0001804	Female	Cldn5(BAC)eGFP
C57BL/6 mouse from The Jackson Laboratory	Mus musculus	NCBITAXON	http://purl.bioontology.org/ontology/NCBITAXON/10090	brain vasculature	UBERON	UBERON:0005284	female	PATO	PATO:0000383	adult organism	UBERON	UBERON:0007023	Isolation of single cells	Mouse_160114_Female	Brain single cell 219	single cell	GENEPIO	GENEPIO:0001805	Female	Cldn5(BAC)eGFP
C57BL/6 mouse from The Jackson Laboratory	Mus musculus	NCBITAXON	http://purl.bioontology.org/ontology/NCBITAXON/10090	brain vasculature	UBERON	UBERON:0005284	female	PATO	PATO:0000383	adult organism	UBERON	UBERON:0007023	Isolation of single cells	Mouse_160114_Female	Brain single cell 220	single cell	GENEPIO	GENEPIO:0001806	Female	Cldn5(BAC)eGFP
C57BL/6 mouse from The Jackson Laboratory	Mus musculus	NCBITAXON	http://purl.bioontology.org/ontology/NCBITAXON/10090	brain vasculature	UBERON	UBERON:0005284	female	PATO	PATO:0000383	adult organism	UBERON	UBERON:0007023	Isolation of single cells	Mouse_160114_Female	Brain single cell 221	single cell	GENEPIO	GENEPIO:0001807	Female	Cldn5(BAC)eGFP
C57BL/6 mouse from The Jackson Laboratory	Mus musculus	NCBITAXON	http://purl.bioontology.org/ontology/NCBITAXON/10090	brain vasculature	UBERON	UBERON:0005284	female	PATO	PATO:0000383	adult organism	UBERON	UBERON:0007023	Isolation of single cells	Mouse_160114_Female	Brain single cell 222	single cell	GENEPIO	GENEPIO:0001808	Female	Cldn5(BAC)eGFP
C57BL/6 mouse from The Jackson Laboratory	Mus musculus	NCBITAXON	http://purl.bioontology.org/ontology/NCBITAXON/10090	brain vasculature	UBERON	UBERON:0005284	female	PATO	PATO:0000383	adult organism	UBERON	UBERON:0007023	Isolation of single cells	Mouse_160114_Female	Brain single cell 223	single cell	GENEPIO	GENEPIO:0001809	Female	Cldn5(BAC)eGFP
C57BL/6 mouse from The Jackson Laboratory	Mus musculus	NCBITAXON	http://purl.bioontology.org/ontology/NCBITAXON/10090	brain vasculature	UBERON	UBERON:0005284	female	PATO	PATO:0000383	adult organism	UBERON	UBERON:0007023	Isolation of single cells	Mouse_160114_Female	Brain single cell 224	single cell	GENEPIO	GENEPIO:0001810	Female	Cldn5(BAC)eGFP
C57BL/6 mouse from The Jackson Laboratory	Mus musculus	NCBITAXON	http://purl.bioontology.org/ontology/NCBITAXON/10090	brain vasculature	UBERON	UBERON:0005284	female	PATO	PATO:0000383	adult organism	UBERON	UBERON:0007023	Isolation of single cells	Mouse_160114_Female	Brain single cell 225	single cell	GENEPIO	GENEPIO:0001811	Female	Cldn5(BAC)eGFP
C57BL/6 mouse from The Jackson Laboratory	Mus musculus	NCBITAXON	http://purl.bioontology.org/ontology/NCBITAXON/10090	brain vasculature	UBERON	UBERON:0005284	female	PATO	PATO:0000383	adult organism	UBERON	UBERON:0007023	Isolation of single cells	Mouse_160114_Female	Brain single cell 226	single cell	GENEPIO	GENEPIO:0001812	Female	Cldn5(BAC)eGFP
C57BL/6 mouse from The Jackson Laboratory	Mus musculus	NCBITAXON	http://purl.bioontology.org/ontology/NCBITAXON/10090	brain vasculature	UBERON	UBERON:0005284	female	PATO	PATO:0000383	adult organism	UBERON	UBERON:0007023	Isolation of single cells	Mouse_160114_Female	Brain single cell 227	single cell	GENEPIO	GENEPIO:0001813	Female	Cldn5(BAC)eGFP
C57BL/6 mouse from The Jackson Laboratory	Mus musculus	NCBITAXON	http://purl.bioontology.org/ontology/NCBITAXON/10090	brain vasculature	UBERON	UBERON:0005284	female	PATO	PATO:0000383	adult organism	UBERON	UBERON:0007023	Isolation of single cells	Mouse_160114_Female	Brain single cell 228	single cell	GENEPIO	GENEPIO:0001814	Female	Cldn5(BAC)eGFP
C57BL/6 mouse from The Jackson Laboratory	Mus musculus	NCBITAXON	http://purl.bioontology.org/ontology/NCBITAXON/10090	brain vasculature	UBERON	UBERON:0005284	female	PATO	PATO:0000383	adult organism	UBERON	UBERON:0007023	Isolation of single cells	Mouse_160114_Female	Brain single cell 229	single cell	GENEPIO	GENEPIO:0001815	Female	Cldn5(BAC)eGFP
C57BL/6 mouse from The Jackson Laboratory	Mus musculus	NCBITAXON	http://purl.bioontology.org/ontology/NCBITAXON/10090	brain vasculature	UBERON	UBERON:0005284	female	PATO	PATO:0000383	adult organism	UBERON	UBERON:0007023	Isolation of single cells	Mouse_160114_Female	Brain single cell 230	single cell	GENEPIO	GENEPIO:0001816	Female	Cldn5(BAC)eGFP
C57BL/6 mouse from The Jackson Laboratory	Mus musculus	NCBITAXON	http://purl.bioontology.org/ontology/NCBITAXON/10090	brain vasculature	UBERON	UBERON:0005284	female	PATO	PATO:0000383	adult organism	UBERON	UBERON:0007023	Isolation of single cells	Mouse_160114_Female	Brain single cell 231	single cell	GENEPIO	GENEPIO:0001817	Female	Cldn5(BAC)eGFP
C57BL/6 mouse from The Jackson Laboratory	Mus musculus	NCBITAXON	http://purl.bioontology.org/ontology/NCBITAXON/10090	brain vasculature	UBERON	UBERON:0005284	female	PATO	PATO:0000383	adult organism	UBERON	UBERON:0007023	Isolation of single cells	Mouse_160114_Female	Brain single cell 232	single cell	GENEPIO	GENEPIO:0001818	Female	Cldn5(BAC)eGFP
C57BL/6 mouse from The Jackson Laboratory	Mus musculus	NCBITAXON	http://purl.bioontology.org/ontology/NCBITAXON/10090	brain vasculature	UBERON	UBERON:0005284	female	PATO	PATO:0000383	adult organism	UBERON	UBERON:0007023	Isolation of single cells	Mouse_160114_Female	Brain single cell 233	single cell	GENEPIO	GENEPIO:0001819	Female	Cldn5(BAC)eGFP
C57BL/6 mouse from The Jackson Laboratory	Mus musculus	NCBITAXON	http://purl.bioontology.org/ontology/NCBITAXON/10090	brain vasculature	UBERON	UBERON:0005284	female	PATO	PATO:0000383	adult organism	UBERON	UBERON:0007023	Isolation of single cells	Mouse_160114_Female	Brain single cell 234	single cell	GENEPIO	GENEPIO:0001820	Female	Cldn5(BAC)eGFP
C57BL/6 mouse from The Jackson Laboratory	Mus musculus	NCBITAXON	http://purl.bioontology.org/ontology/NCBITAXON/10090	brain vasculature	UBERON	UBERON:0005284	female	PATO	PATO:0000383	adult organism	UBERON	UBERON:0007023	Isolation of single cells	Mouse_160114_Female	Brain single cell 235	single cell	GENEPIO	GENEPIO:0001821	Female	Cldn5(BAC)eGFP
C57BL/6 mouse from The Jackson Laboratory	Mus musculus	NCBITAXON	http://purl.bioontology.org/ontology/NCBITAXON/10090	brain vasculature	UBERON	UBERON:0005284	female	PATO	PATO:0000383	adult organism	UBERON	UBERON:0007023	Isolation of single cells	Mouse_160114_Female	Brain single cell 236	single cell	GENEPIO	GENEPIO:0001822	Female	Cldn5(BAC)eGFP
C57BL/6 mouse from The Jackson Laboratory	Mus musculus	NCBITAXON	http://purl.bioontology.org/ontology/NCBITAXON/10090	brain vasculature	UBERON	UBERON:0005284	female	PATO	PATO:0000383	adult organism	UBERON	UBERON:0007023	Isolation of single cells	Mouse_160114_Female	Brain single cell 237	single cell	GENEPIO	GENEPIO:0001823	Female	Cldn5(BAC)eGFP
C57BL/6 mouse from The Jackson Laboratory	Mus musculus	NCBITAXON	http://purl.bioontology.org/ontology/NCBITAXON/10090	brain vasculature	UBERON	UBERON:0005284	female	PATO	PATO:0000383	adult organism	UBERON	UBERON:0007023	Isolation of single cells	Mouse_160114_Female	Brain single cell 238	single cell	GENEPIO	GENEPIO:0001824	Female	Cldn5(BAC)eGFP
C57BL/6 mouse from The Jackson Laboratory	Mus musculus	NCBITAXON	http://purl.bioontology.org/ontology/NCBITAXON/10090	brain vasculature	UBERON	UBERON:0005284	female	PATO	PATO:0000383	adult organism	UBERON	UBERON:0007023	Isolation of single cells	Mouse_160114_Female	Brain single cell 239	single cell	GENEPIO	GENEPIO:0001825	Female	Cldn5(BAC)eGFP
C57BL/6 mouse from The Jackson Laboratory	Mus musculus	NCBITAXON	http://purl.bioontology.org/ontology/NCBITAXON/10090	brain vasculature	UBERON	UBERON:0005284	female	PATO	PATO:0000383	adult organism	UBERON	UBERON:0007023	Isolation of single cells	Mouse_160114_Female	Brain single cell 240	single cell	GENEPIO	GENEPIO:0001826	Female	Cldn5(BAC)eGFP
C57BL/6 mouse from The Jackson Laboratory	Mus musculus	NCBITAXON	http://purl.bioontology.org/ontology/NCBITAXON/10090	brain vasculature	UBERON	UBERON:0005284	female	PATO	PATO:0000383	adult organism	UBERON	UBERON:0007023	Isolation of single cells	Mouse_160114_Female	Brain single cell 241	single cell	GENEPIO	GENEPIO:0001827	Female	Cldn5(BAC)eGFP
C57BL/6 mouse from The Jackson Laboratory	Mus musculus	NCBITAXON	http://purl.bioontology.org/ontology/NCBITAXON/10090	brain vasculature	UBERON	UBERON:0005284	female	PATO	PATO:0000383	adult organism	UBERON	UBERON:0007023	Isolation of single cells	Mouse_160114_Female	Brain single cell 242	single cell	GENEPIO	GENEPIO:0001828	Female	Cldn5(BAC)eGFP
C57BL/6 mouse from The Jackson Laboratory	Mus musculus	NCBITAXON	http://purl.bioontology.org/ontology/NCBITAXON/10090	brain vasculature	UBERON	UBERON:0005284	female	PATO	PATO:0000383	adult organism	UBERON	UBERON:0007023	Isolation of single cells	Mouse_160114_Female	Brain single cell 243	single cell	GENEPIO	GENEPIO:0001829	Female	Cldn5(BAC)eGFP
C57BL/6 mouse from The Jackson Laboratory	Mus musculus	NCBITAXON	http://purl.bioontology.org/ontology/NCBITAXON/10090	brain vasculature	UBERON	UBERON:0005284	female	PATO	PATO:0000383	adult organism	UBERON	UBERON:0007023	Isolation of single cells	Mouse_160114_Female	Brain single cell 244	single cell	GENEPIO	GENEPIO:0001830	Female	Cldn5(BAC)eGFP
C57BL/6 mouse from The Jackson Laboratory	Mus musculus	NCBITAXON	http://purl.bioontology.org/ontology/NCBITAXON/10090	brain vasculature	UBERON	UBERON:0005284	female	PATO	PATO:0000383	adult organism	UBERON	UBERON:0007023	Isolation of single cells	Mouse_160114_Female	Brain single cell 245	single cell	GENEPIO	GENEPIO:0001831	Female	Cldn5(BAC)eGFP
C57BL/6 mouse from The Jackson Laboratory	Mus musculus	NCBITAXON	http://purl.bioontology.org/ontology/NCBITAXON/10090	brain vasculature	UBERON	UBERON:0005284	female	PATO	PATO:0000383	adult organism	UBERON	UBERON:0007023	Isolation of single cells	Mouse_160114_Female	Brain single cell 246	single cell	GENEPIO	GENEPIO:0001832	Female	Cldn5(BAC)eGFP
C57BL/6 mouse from The Jackson Laboratory	Mus musculus	NCBITAXON	http://purl.bioontology.org/ontology/NCBITAXON/10090	brain vasculature	UBERON	UBERON:0005284	female	PATO	PATO:0000383	adult organism	UBERON	UBERON:0007023	Isolation of single cells	Mouse_160114_Female	Brain single cell 247	single cell	GENEPIO	GENEPIO:0001833	Female	Cldn5(BAC)eGFP
C57BL/6 mouse from The Jackson Laboratory	Mus musculus	NCBITAXON	http://purl.bioontology.org/ontology/NCBITAXON/10090	brain vasculature	UBERON	UBERON:0005284	female	PATO	PATO:0000383	adult organism	UBERON	UBERON:0007023	Isolation of single cells	Mouse_160114_Female	Brain single cell 248	single cell	GENEPIO	GENEPIO:0001834	Female	Cldn5(BAC)eGFP
C57BL/6 mouse from The Jackson Laboratory	Mus musculus	NCBITAXON	http://purl.bioontology.org/ontology/NCBITAXON/10090	brain vasculature	UBERON	UBERON:0005284	female	PATO	PATO:0000383	adult organism	UBERON	UBERON:0007023	Isolation of single cells	Mouse_160114_Female	Brain single cell 249	single cell	GENEPIO	GENEPIO:0001835	Female	Cldn5(BAC)eGFP
C57BL/6 mouse from The Jackson Laboratory	Mus musculus	NCBITAXON	http://purl.bioontology.org/ontology/NCBITAXON/10090	brain vasculature	UBERON	UBERON:0005284	female	PATO	PATO:0000383	adult organism	UBERON	UBERON:0007023	Isolation of single cells	Mouse_160114_Female	Brain single cell 250	single cell	GENEPIO	GENEPIO:0001836	Female	Cldn5(BAC)eGFP
C57BL/6 mouse from The Jackson Laboratory	Mus musculus	NCBITAXON	http://purl.bioontology.org/ontology/NCBITAXON/10090	brain vasculature	UBERON	UBERON:0005284	female	PATO	PATO:0000383	adult organism	UBERON	UBERON:0007023	Isolation of single cells	Mouse_160114_Female	Brain single cell 251	single cell	GENEPIO	GENEPIO:0001837	Female	Cldn5(BAC)eGFP
C57BL/6 mouse from The Jackson Laboratory	Mus musculus	NCBITAXON	http://purl.bioontology.org/ontology/NCBITAXON/10090	brain vasculature	UBERON	UBERON:0005284	female	PATO	PATO:0000383	adult organism	UBERON	UBERON:0007023	Isolation of single cells	Mouse_160114_Female	Brain single cell 252	single cell	GENEPIO	GENEPIO:0001838	Female	Cldn5(BAC)eGFP
C57BL/6 mouse from The Jackson Laboratory	Mus musculus	NCBITAXON	http://purl.bioontology.org/ontology/NCBITAXON/10090	brain vasculature	UBERON	UBERON:0005284	female	PATO	PATO:0000383	adult organism	UBERON	UBERON:0007023	Isolation of single cells	Mouse_160114_Female	Brain single cell 253	single cell	GENEPIO	GENEPIO:0001839	Female	Cldn5(BAC)eGFP
C57BL/6 mouse from The Jackson Laboratory	Mus musculus	NCBITAXON	http://purl.bioontology.org/ontology/NCBITAXON/10090	brain vasculature	UBERON	UBERON:0005284	female	PATO	PATO:0000383	adult organism	UBERON	UBERON:0007023	Isolation of single cells	Mouse_160114_Female	Brain single cell 254	single cell	GENEPIO	GENEPIO:0001840	Female	Cldn5(BAC)eGFP
C57BL/6 mouse from The Jackson Laboratory	Mus musculus	NCBITAXON	http://purl.bioontology.org/ontology/NCBITAXON/10090	brain vasculature	UBERON	UBERON:0005284	female	PATO	PATO:0000383	adult organism	UBERON	UBERON:0007023	Isolation of single cells	Mouse_160114_Female	Brain single cell 255	single cell	GENEPIO	GENEPIO:0001841	Female	Cldn5(BAC)eGFP
C57BL/6 mouse from The Jackson Laboratory	Mus musculus	NCBITAXON	http://purl.bioontology.org/ontology/NCBITAXON/10090	brain vasculature	UBERON	UBERON:0005284	female	PATO	PATO:0000383	adult organism	UBERON	UBERON:0007023	Isolation of single cells	Mouse_160114_Female	Brain single cell 256	single cell	GENEPIO	GENEPIO:0001842	Female	Cldn5(BAC)eGFP
C57BL/6 mouse from The Jackson Laboratory	Mus musculus	NCBITAXON	http://purl.bioontology.org/ontology/NCBITAXON/10090	brain vasculature	UBERON	UBERON:0005284	female	PATO	PATO:0000383	adult organism	UBERON	UBERON:0007023	Isolation of single cells	Mouse_160114_Female	Brain single cell 257	single cell	GENEPIO	GENEPIO:0001843	Female	Cldn5(BAC)eGFP
C57BL/6 mouse from The Jackson Laboratory	Mus musculus	NCBITAXON	http://purl.bioontology.org/ontology/NCBITAXON/10090	brain vasculature	UBERON	UBERON:0005284	female	PATO	PATO:0000383	adult organism	UBERON	UBERON:0007023	Isolation of single cells	Mouse_160114_Female	Brain single cell 258	single cell	GENEPIO	GENEPIO:0001844	Female	Cldn5(BAC)eGFP
C57BL/6 mouse from The Jackson Laboratory	Mus musculus	NCBITAXON	http://purl.bioontology.org/ontology/NCBITAXON/10090	brain vasculature	UBERON	UBERON:0005284	female	PATO	PATO:0000383	adult organism	UBERON	UBERON:0007023	Isolation of single cells	Mouse_160114_Female	Brain single cell 259	single cell	GENEPIO	GENEPIO:0001845	Female	Cldn5(BAC)eGFP
C57BL/6 mouse from The Jackson Laboratory	Mus musculus	NCBITAXON	http://purl.bioontology.org/ontology/NCBITAXON/10090	brain vasculature	UBERON	UBERON:0005284	female	PATO	PATO:0000383	adult organism	UBERON	UBERON:0007023	Isolation of single cells	Mouse_160114_Female	Brain single cell 260	single cell	GENEPIO	GENEPIO:0001846	Female	Cldn5(BAC)eGFP
C57BL/6 mouse from The Jackson Laboratory	Mus musculus	NCBITAXON	http://purl.bioontology.org/ontology/NCBITAXON/10090	brain vasculature	UBERON	UBERON:0005284	female	PATO	PATO:0000383	adult organism	UBERON	UBERON:0007023	Isolation of single cells	Mouse_160114_Female	Brain single cell 261	single cell	GENEPIO	GENEPIO:0001847	Female	Cldn5(BAC)eGFP
C57BL/6 mouse from The Jackson Laboratory	Mus musculus	NCBITAXON	http://purl.bioontology.org/ontology/NCBITAXON/10090	brain vasculature	UBERON	UBERON:0005284	female	PATO	PATO:0000383	adult organism	UBERON	UBERON:0007023	Isolation of single cells	Mouse_160114_Female	Brain single cell 262	single cell	GENEPIO	GENEPIO:0001848	Female	Cldn5(BAC)eGFP
C57BL/6 mouse from The Jackson Laboratory	Mus musculus	NCBITAXON	http://purl.bioontology.org/ontology/NCBITAXON/10090	brain vasculature	UBERON	UBERON:0005284	female	PATO	PATO:0000383	adult organism	UBERON	UBERON:0007023	Isolation of single cells	Mouse_160114_Female	Brain single cell 263	single cell	GENEPIO	GENEPIO:0001849	Female	Cldn5(BAC)eGFP
C57BL/6 mouse from The Jackson Laboratory	Mus musculus	NCBITAXON	http://purl.bioontology.org/ontology/NCBITAXON/10090	brain vasculature	UBERON	UBERON:0005284	female	PATO	PATO:0000383	adult organism	UBERON	UBERON:0007023	Isolation of single cells	Mouse_160114_Female	Brain single cell 264	single cell	GENEPIO	GENEPIO:0001850	Female	Cldn5(BAC)eGFP
C57BL/6 mouse from The Jackson Laboratory	Mus musculus	NCBITAXON	http://purl.bioontology.org/ontology/NCBITAXON/10090	brain vasculature	UBERON	UBERON:0005284	female	PATO	PATO:0000383	adult organism	UBERON	UBERON:0007023	Isolation of single cells	Mouse_160114_Female	Brain single cell 265	single cell	GENEPIO	GENEPIO:0001851	Female	Cldn5(BAC)eGFP
C57BL/6 mouse from The Jackson Laboratory	Mus musculus	NCBITAXON	http://purl.bioontology.org/ontology/NCBITAXON/10090	brain vasculature	UBERON	UBERON:0005284	female	PATO	PATO:0000383	adult organism	UBERON	UBERON:0007023	Isolation of single cells	Mouse_160114_Female	Brain single cell 266	single cell	GENEPIO	GENEPIO:0001852	Female	Cldn5(BAC)eGFP
C57BL/6 mouse from The Jackson Laboratory	Mus musculus	NCBITAXON	http://purl.bioontology.org/ontology/NCBITAXON/10090	brain vasculature	UBERON	UBERON:0005284	female	PATO	PATO:0000383	adult organism	UBERON	UBERON:0007023	Isolation of single cells	Mouse_160114_Female	Brain single cell 267	single cell	GENEPIO	GENEPIO:0001853	Female	Cldn5(BAC)eGFP
C57BL/6 mouse from The Jackson Laboratory	Mus musculus	NCBITAXON	http://purl.bioontology.org/ontology/NCBITAXON/10090	brain vasculature	UBERON	UBERON:0005284	female	PATO	PATO:0000383	adult organism	UBERON	UBERON:0007023	Isolation of single cells	Mouse_160114_Female	Brain single cell 268	single cell	GENEPIO	GENEPIO:0001854	Female	Cldn5(BAC)eGFP
C57BL/6 mouse from The Jackson Laboratory	Mus musculus	NCBITAXON	http://purl.bioontology.org/ontology/NCBITAXON/10090	brain vasculature	UBERON	UBERON:0005284	female	PATO	PATO:0000383	adult organism	UBERON	UBERON:0007023	Isolation of single cells	Mouse_160114_Female	Brain single cell 269	single cell	GENEPIO	GENEPIO:0001855	Female	Cldn5(BAC)eGFP
C57BL/6 mouse from The Jackson Laboratory	Mus musculus	NCBITAXON	http://purl.bioontology.org/ontology/NCBITAXON/10090	brain vasculature	UBERON	UBERON:0005284	female	PATO	PATO:0000383	adult organism	UBERON	UBERON:0007023	Isolation of single cells	Mouse_160114_Female	Brain single cell 270	single cell	GENEPIO	GENEPIO:0001856	Female	Cldn5(BAC)eGFP
C57BL/6 mouse from The Jackson Laboratory	Mus musculus	NCBITAXON	http://purl.bioontology.org/ontology/NCBITAXON/10090	brain vasculature	UBERON	UBERON:0005284	female	PATO	PATO:0000383	adult organism	UBERON	UBERON:0007023	Isolation of single cells	Mouse_160114_Female	Brain single cell 271	single cell	GENEPIO	GENEPIO:0001857	Female	Cldn5(BAC)eGFP
C57BL/6 mouse from The Jackson Laboratory	Mus musculus	NCBITAXON	http://purl.bioontology.org/ontology/NCBITAXON/10090	brain vasculature	UBERON	UBERON:0005284	female	PATO	PATO:0000383	adult organism	UBERON	UBERON:0007023	Isolation of single cells	Mouse_160114_Female	Brain single cell 272	single cell	GENEPIO	GENEPIO:0001858	Female	Cldn5(BAC)eGFP
C57BL/6 mouse from The Jackson Laboratory	Mus musculus	NCBITAXON	http://purl.bioontology.org/ontology/NCBITAXON/10090	brain vasculature	UBERON	UBERON:0005284	female	PATO	PATO:0000383	adult organism	UBERON	UBERON:0007023	Isolation of single cells	Mouse_160114_Female	Brain single cell 273	single cell	GENEPIO	GENEPIO:0001859	Female	Cldn5(BAC)eGFP
C57BL/6 mouse from The Jackson Laboratory	Mus musculus	NCBITAXON	http://purl.bioontology.org/ontology/NCBITAXON/10090	brain vasculature	UBERON	UBERON:0005284	female	PATO	PATO:0000383	adult organism	UBERON	UBERON:0007023	Isolation of single cells	Mouse_160114_Female	Brain single cell 274	single cell	GENEPIO	GENEPIO:0001860	Female	Cldn5(BAC)eGFP
C57BL/6 mouse from The Jackson Laboratory	Mus musculus	NCBITAXON	http://purl.bioontology.org/ontology/NCBITAXON/10090	brain vasculature	UBERON	UBERON:0005284	female	PATO	PATO:0000383	adult organism	UBERON	UBERON:0007023	Isolation of single cells	Mouse_160114_Female	Brain single cell 275	single cell	GENEPIO	GENEPIO:0001861	Female	Cldn5(BAC)eGFP
C57BL/6 mouse from The Jackson Laboratory	Mus musculus	NCBITAXON	http://purl.bioontology.org/ontology/NCBITAXON/10090	brain vasculature	UBERON	UBERON:0005284	female	PATO	PATO:0000383	adult organism	UBERON	UBERON:0007023	Isolation of single cells	Mouse_160114_Female	Brain single cell 276	single cell	GENEPIO	GENEPIO:0001862	Female	Cldn5(BAC)eGFP
C57BL/6 mouse from The Jackson Laboratory	Mus musculus	NCBITAXON	http://purl.bioontology.org/ontology/NCBITAXON/10090	brain vasculature	UBERON	UBERON:0005284	female	PATO	PATO:0000383	adult organism	UBERON	UBERON:0007023	Isolation of single cells	Mouse_160114_Female	Brain single cell 277	single cell	GENEPIO	GENEPIO:0001863	Female	Cldn5(BAC)eGFP
C57BL/6 mouse from The Jackson Laboratory	Mus musculus	NCBITAXON	http://purl.bioontology.org/ontology/NCBITAXON/10090	brain vasculature	UBERON	UBERON:0005284	female	PATO	PATO:0000383	adult organism	UBERON	UBERON:0007023	Isolation of single cells	Mouse_160114_Female	Brain single cell 278	single cell	GENEPIO	GENEPIO:0001864	Female	Cldn5(BAC)eGFP
C57BL/6 mouse from The Jackson Laboratory	Mus musculus	NCBITAXON	http://purl.bioontology.org/ontology/NCBITAXON/10090	brain vasculature	UBERON	UBERON:0005284	female	PATO	PATO:0000383	adult organism	UBERON	UBERON:0007023	Isolation of single cells	Mouse_160114_Female	Brain single cell 279	single cell	GENEPIO	GENEPIO:0001865	Female	Cldn5(BAC)eGFP
C57BL/6 mouse from The Jackson Laboratory	Mus musculus	NCBITAXON	http://purl.bioontology.org/ontology/NCBITAXON/10090	brain vasculature	UBERON	UBERON:0005284	female	PATO	PATO:0000383	adult organism	UBERON	UBERON:0007023	Isolation of single cells	Mouse_160114_Female	Brain single cell 280	single cell	GENEPIO	GENEPIO:0001866	Female	Cldn5(BAC)eGFP
C57BL/6 mouse from The Jackson Laboratory	Mus musculus	NCBITAXON	http://purl.bioontology.org/ontology/NCBITAXON/10090	brain vasculature	UBERON	UBERON:0005284	female	PATO	PATO:0000383	adult organism	UBERON	UBERON:0007023	Isolation of single cells	Mouse_160114_Female	Brain single cell 281	single cell	GENEPIO	GENEPIO:0001867	Female	Cldn5(BAC)eGFP
C57BL/6 mouse from The Jackson Laboratory	Mus musculus	NCBITAXON	http://purl.bioontology.org/ontology/NCBITAXON/10090	brain vasculature	UBERON	UBERON:0005284	female	PATO	PATO:0000383	adult organism	UBERON	UBERON:0007023	Isolation of single cells	Mouse_160114_Female	Brain single cell 282	single cell	GENEPIO	GENEPIO:0001868	Female	Cldn5(BAC)eGFP
C57BL/6 mouse from The Jackson Laboratory	Mus musculus	NCBITAXON	http://purl.bioontology.org/ontology/NCBITAXON/10090	brain vasculature	UBERON	UBERON:0005284	female	PATO	PATO:0000383	adult organism	UBERON	UBERON:0007023	Isolation of single cells	Mouse_160114_Female	Brain single cell 283	single cell	GENEPIO	GENEPIO:0001869	Female	Cldn5(BAC)eGFP
C57BL/6 mouse from The Jackson Laboratory	Mus musculus	NCBITAXON	http://purl.bioontology.org/ontology/NCBITAXON/10090	brain vasculature	UBERON	UBERON:0005284	female	PATO	PATO:0000383	adult organism	UBERON	UBERON:0007023	Isolation of single cells	Mouse_160114_Female	Brain single cell 284	single cell	GENEPIO	GENEPIO:0001870	Female	Cldn5(BAC)eGFP
C57BL/6 mouse from The Jackson Laboratory	Mus musculus	NCBITAXON	http://purl.bioontology.org/ontology/NCBITAXON/10090	brain vasculature	UBERON	UBERON:0005284	female	PATO	PATO:0000383	adult organism	UBERON	UBERON:0007023	Isolation of single cells	Mouse_160114_Female	Brain single cell 285	single cell	GENEPIO	GENEPIO:0001871	Female	Cldn5(BAC)eGFP
C57BL/6 mouse from The Jackson Laboratory	Mus musculus	NCBITAXON	http://purl.bioontology.org/ontology/NCBITAXON/10090	brain vasculature	UBERON	UBERON:0005284	female	PATO	PATO:0000383	adult organism	UBERON	UBERON:0007023	Isolation of single cells	Mouse_160114_Female	Brain single cell 286	single cell	GENEPIO	GENEPIO:0001872	Female	Cldn5(BAC)eGFP
C57BL/6 mouse from The Jackson Laboratory	Mus musculus	NCBITAXON	http://purl.bioontology.org/ontology/NCBITAXON/10090	brain vasculature	UBERON	UBERON:0005284	female	PATO	PATO:0000383	adult organism	UBERON	UBERON:0007023	Isolation of single cells	Mouse_160114_Female	Brain single cell 287	single cell	GENEPIO	GENEPIO:0001873	Female	Cldn5(BAC)eGFP
C57BL/6 mouse from The Jackson Laboratory	Mus musculus	NCBITAXON	http://purl.bioontology.org/ontology/NCBITAXON/10090	brain vasculature	UBERON	UBERON:0005284	female	PATO	PATO:0000383	adult organism	UBERON	UBERON:0007023	Isolation of single cells	Mouse_160114_Female	Brain single cell 288	single cell	GENEPIO	GENEPIO:0001874	Female	Cldn5(BAC)eGFP
C57BL/6 mouse from The Jackson Laboratory	Mus musculus	NCBITAXON	http://purl.bioontology.org/ontology/NCBITAXON/10090	brain vasculature	UBERON	UBERON:0005284	female	PATO	PATO:0000383	adult organism	UBERON	UBERON:0007023	Isolation of single cells	Mouse_160114_Female	Brain single cell 289	single cell	GENEPIO	GENEPIO:0001875	Female	Cldn5(BAC)eGFP
C57BL/6 mouse from The Jackson Laboratory	Mus musculus	NCBITAXON	http://purl.bioontology.org/ontology/NCBITAXON/10090	brain vasculature	UBERON	UBERON:0005284	female	PATO	PATO:0000383	adult organism	UBERON	UBERON:0007023	Isolation of single cells	Mouse_160114_Female	Brain single cell 290	single cell	GENEPIO	GENEPIO:0001876	Female	Cldn5(BAC)eGFP
C57BL/6 mouse from The Jackson Laboratory	Mus musculus	NCBITAXON	http://purl.bioontology.org/ontology/NCBITAXON/10090	brain vasculature	UBERON	UBERON:0005284	female	PATO	PATO:0000383	adult organism	UBERON	UBERON:0007023	Isolation of single cells	Mouse_160114_Female	Brain single cell 291	single cell	GENEPIO	GENEPIO:0001877	Female	Cldn5(BAC)eGFP
C57BL/6 mouse from The Jackson Laboratory	Mus musculus	NCBITAXON	http://purl.bioontology.org/ontology/NCBITAXON/10090	brain vasculature	UBERON	UBERON:0005284	female	PATO	PATO:0000383	adult organism	UBERON	UBERON:0007023	Isolation of single cells	Mouse_160114_Female	Brain single cell 292	single cell	GENEPIO	GENEPIO:0001878	Female	Cldn5(BAC)eGFP
C57BL/6 mouse from The Jackson Laboratory	Mus musculus	NCBITAXON	http://purl.bioontology.org/ontology/NCBITAXON/10090	brain vasculature	UBERON	UBERON:0005284	female	PATO	PATO:0000383	adult organism	UBERON	UBERON:0007023	Isolation of single cells	Mouse_160114_Female	Brain single cell 293	single cell	GENEPIO	GENEPIO:0001879	Female	Cldn5(BAC)eGFP
C57BL/6 mouse from The Jackson Laboratory	Mus musculus	NCBITAXON	http://purl.bioontology.org/ontology/NCBITAXON/10090	brain vasculature	UBERON	UBERON:0005284	female	PATO	PATO:0000383	adult organism	UBERON	UBERON:0007023	Isolation of single cells	Mouse_160114_Female	Brain single cell 294	single cell	GENEPIO	GENEPIO:0001880	Female	Cldn5(BAC)eGFP
C57BL/6 mouse from The Jackson Laboratory	Mus musculus	NCBITAXON	http://purl.bioontology.org/ontology/NCBITAXON/10090	brain vasculature	UBERON	UBERON:0005284	female	PATO	PATO:0000383	adult organism	UBERON	UBERON:0007023	Isolation of single cells	Mouse_160114_Female	Brain single cell 295	single cell	GENEPIO	GENEPIO:0001881	Female	Cldn5(BAC)eGFP
C57BL/6 mouse from The Jackson Laboratory	Mus musculus	NCBITAXON	http://purl.bioontology.org/ontology/NCBITAXON/10090	brain vasculature	UBERON	UBERON:0005284	female	PATO	PATO:0000383	adult organism	UBERON	UBERON:0007023	Isolation of single cells	Mouse_160114_Female	Brain single cell 296	single cell	GENEPIO	GENEPIO:0001882	Female	Cldn5(BAC)eGFP
C57BL/6 mouse from The Jackson Laboratory	Mus musculus	NCBITAXON	http://purl.bioontology.org/ontology/NCBITAXON/10090	brain vasculature	UBERON	UBERON:0005284	female	PATO	PATO:0000383	adult organism	UBERON	UBERON:0007023	Isolation of single cells	Mouse_160114_Female	Brain single cell 297	single cell	GENEPIO	GENEPIO:0001883	Female	Cldn5(BAC)eGFP
C57BL/6 mouse from The Jackson Laboratory	Mus musculus	NCBITAXON	http://purl.bioontology.org/ontology/NCBITAXON/10090	brain vasculature	UBERON	UBERON:0005284	female	PATO	PATO:0000383	adult organism	UBERON	UBERON:0007023	Isolation of single cells	Mouse_160114_Female	Brain single cell 298	single cell	GENEPIO	GENEPIO:0001884	Female	Cldn5(BAC)eGFP
C57BL/6 mouse from The Jackson Laboratory	Mus musculus	NCBITAXON	http://purl.bioontology.org/ontology/NCBITAXON/10090	brain vasculature	UBERON	UBERON:0005284	female	PATO	PATO:0000383	adult organism	UBERON	UBERON:0007023	Isolation of single cells	Mouse_160114_Female	Brain single cell 299	single cell	GENEPIO	GENEPIO:0001885	Female	Cldn5(BAC)eGFP
C57BL/6 mouse from The Jackson Laboratory	Mus musculus	NCBITAXON	http://purl.bioontology.org/ontology/NCBITAXON/10090	brain vasculature	UBERON	UBERON:0005284	female	PATO	PATO:0000383	adult organism	UBERON	UBERON:0007023	Isolation of single cells	Mouse_160114_Female	Brain single cell 300	single cell	GENEPIO	GENEPIO:0001886	Female	Cldn5(BAC)eGFP
C57BL/6 mouse from The Jackson Laboratory	Mus musculus	NCBITAXON	http://purl.bioontology.org/ontology/NCBITAXON/10090	brain vasculature	UBERON	UBERON:0005284	female	PATO	PATO:0000383	adult organism	UBERON	UBERON:0007023	Isolation of single cells	Mouse_160114_Female	Brain single cell 301	single cell	GENEPIO	GENEPIO:0001887	Female	Cldn5(BAC)eGFP
C57BL/6 mouse from The Jackson Laboratory	Mus musculus	NCBITAXON	http://purl.bioontology.org/ontology/NCBITAXON/10090	brain vasculature	UBERON	UBERON:0005284	female	PATO	PATO:0000383	adult organism	UBERON	UBERON:0007023	Isolation of single cells	Mouse_160114_Female	Brain single cell 302	single cell	GENEPIO	GENEPIO:0001888	Female	Cldn5(BAC)eGFP
C57BL/6 mouse from The Jackson Laboratory	Mus musculus	NCBITAXON	http://purl.bioontology.org/ontology/NCBITAXON/10090	brain vasculature	UBERON	UBERON:0005284	female	PATO	PATO:0000383	adult organism	UBERON	UBERON:0007023	Isolation of single cells	Mouse_160114_Female	Brain single cell 303	single cell	GENEPIO	GENEPIO:0001889	Female	Cldn5(BAC)eGFP
C57BL/6 mouse from The Jackson Laboratory	Mus musculus	NCBITAXON	http://purl.bioontology.org/ontology/NCBITAXON/10090	brain vasculature	UBERON	UBERON:0005284	female	PATO	PATO:0000383	adult organism	UBERON	UBERON:0007023	Isolation of single cells	Mouse_160114_Female	Brain single cell 304	single cell	GENEPIO	GENEPIO:0001890	Female	Cldn5(BAC)eGFP
C57BL/6 mouse from The Jackson Laboratory	Mus musculus	NCBITAXON	http://purl.bioontology.org/ontology/NCBITAXON/10090	brain vasculature	UBERON	UBERON:0005284	female	PATO	PATO:0000383	adult organism	UBERON	UBERON:0007023	Isolation of single cells	Mouse_160114_Female	Brain single cell 305	single cell	GENEPIO	GENEPIO:0001891	Female	Cldn5(BAC)eGFP
C57BL/6 mouse from The Jackson Laboratory	Mus musculus	NCBITAXON	http://purl.bioontology.org/ontology/NCBITAXON/10090	brain vasculature	UBERON	UBERON:0005284	female	PATO	PATO:0000383	adult organism	UBERON	UBERON:0007023	Isolation of single cells	Mouse_160114_Female	Brain single cell 306	single cell	GENEPIO	GENEPIO:0001892	Female	Cldn5(BAC)eGFP
C57BL/6 mouse from The Jackson Laboratory	Mus musculus	NCBITAXON	http://purl.bioontology.org/ontology/NCBITAXON/10090	brain vasculature	UBERON	UBERON:0005284	female	PATO	PATO:0000383	adult organism	UBERON	UBERON:0007023	Isolation of single cells	Mouse_160114_Female	Brain single cell 307	single cell	GENEPIO	GENEPIO:0001893	Female	Cldn5(BAC)eGFP
C57BL/6 mouse from The Jackson Laboratory	Mus musculus	NCBITAXON	http://purl.bioontology.org/ontology/NCBITAXON/10090	brain vasculature	UBERON	UBERON:0005284	female	PATO	PATO:0000383	adult organism	UBERON	UBERON:0007023	Isolation of single cells	Mouse_160114_Female	Brain single cell 308	single cell	GENEPIO	GENEPIO:0001894	Female	Cldn5(BAC)eGFP
C57BL/6 mouse from The Jackson Laboratory	Mus musculus	NCBITAXON	http://purl.bioontology.org/ontology/NCBITAXON/10090	brain vasculature	UBERON	UBERON:0005284	female	PATO	PATO:0000383	adult organism	UBERON	UBERON:0007023	Isolation of single cells	Mouse_160114_Female	Brain single cell 309	single cell	GENEPIO	GENEPIO:0001895	Female	Cldn5(BAC)eGFP
C57BL/6 mouse from The Jackson Laboratory	Mus musculus	NCBITAXON	http://purl.bioontology.org/ontology/NCBITAXON/10090	brain vasculature	UBERON	UBERON:0005284	female	PATO	PATO:0000383	adult organism	UBERON	UBERON:0007023	Isolation of single cells	Mouse_160114_Female	Brain single cell 310	single cell	GENEPIO	GENEPIO:0001896	Female	Cldn5(BAC)eGFP
C57BL/6 mouse from The Jackson Laboratory	Mus musculus	NCBITAXON	http://purl.bioontology.org/ontology/NCBITAXON/10090	brain vasculature	UBERON	UBERON:0005284	female	PATO	PATO:0000383	adult organism	UBERON	UBERON:0007023	Isolation of single cells	Mouse_160114_Female	Brain single cell 311	single cell	GENEPIO	GENEPIO:0001897	Female	Cldn5(BAC)eGFP
C57BL/6 mouse from The Jackson Laboratory	Mus musculus	NCBITAXON	http://purl.bioontology.org/ontology/NCBITAXON/10090	brain vasculature	UBERON	UBERON:0005284	female	PATO	PATO:0000383	adult organism	UBERON	UBERON:0007023	Isolation of single cells	Mouse_160114_Female	Brain single cell 312	single cell	GENEPIO	GENEPIO:0001898	Female	Cldn5(BAC)eGFP
C57BL/6 mouse from The Jackson Laboratory	Mus musculus	NCBITAXON	http://purl.bioontology.org/ontology/NCBITAXON/10090	brain vasculature	UBERON	UBERON:0005284	female	PATO	PATO:0000383	adult organism	UBERON	UBERON:0007023	Isolation of single cells	Mouse_160114_Female	Brain single cell 313	single cell	GENEPIO	GENEPIO:0001899	Female	Cldn5(BAC)eGFP
C57BL/6 mouse from The Jackson Laboratory	Mus musculus	NCBITAXON	http://purl.bioontology.org/ontology/NCBITAXON/10090	brain vasculature	UBERON	UBERON:0005284	female	PATO	PATO:0000383	adult organism	UBERON	UBERON:0007023	Isolation of single cells	Mouse_160114_Female	Brain single cell 314	single cell	GENEPIO	GENEPIO:0001900	Female	Cldn5(BAC)eGFP
C57BL/6 mouse from The Jackson Laboratory	Mus musculus	NCBITAXON	http://purl.bioontology.org/ontology/NCBITAXON/10090	brain vasculature	UBERON	UBERON:0005284	female	PATO	PATO:0000383	adult organism	UBERON	UBERON:0007023	Isolation of single cells	Mouse_160114_Female	Brain single cell 315	single cell	GENEPIO	GENEPIO:0001901	Female	Cldn5(BAC)eGFP
C57BL/6 mouse from The Jackson Laboratory	Mus musculus	NCBITAXON	http://purl.bioontology.org/ontology/NCBITAXON/10090	brain vasculature	UBERON	UBERON:0005284	female	PATO	PATO:0000383	adult organism	UBERON	UBERON:0007023	Isolation of single cells	Mouse_160114_Female	Brain single cell 316	single cell	GENEPIO	GENEPIO:0001902	Female	Cldn5(BAC)eGFP
C57BL/6 mouse from The Jackson Laboratory	Mus musculus	NCBITAXON	http://purl.bioontology.org/ontology/NCBITAXON/10090	brain vasculature	UBERON	UBERON:0005284	female	PATO	PATO:0000383	adult organism	UBERON	UBERON:0007023	Isolation of single cells	Mouse_160114_Female	Brain single cell 317	single cell	GENEPIO	GENEPIO:0001903	Female	Cldn5(BAC)eGFP
C57BL/6 mouse from The Jackson Laboratory	Mus musculus	NCBITAXON	http://purl.bioontology.org/ontology/NCBITAXON/10090	brain vasculature	UBERON	UBERON:0005284	female	PATO	PATO:0000383	adult organism	UBERON	UBERON:0007023	Isolation of single cells	Mouse_160114_Female	Brain single cell 318	single cell	GENEPIO	GENEPIO:0001904	Female	Cldn5(BAC)eGFP
C57BL/6 mouse from The Jackson Laboratory	Mus musculus	NCBITAXON	http://purl.bioontology.org/ontology/NCBITAXON/10090	brain vasculature	UBERON	UBERON:0005284	female	PATO	PATO:0000383	adult organism	UBERON	UBERON:0007023	Isolation of single cells	Mouse_160114_Female	Brain single cell 319	single cell	GENEPIO	GENEPIO:0001905	Female	Cldn5(BAC)eGFP
C57BL/6 mouse from The Jackson Laboratory	Mus musculus	NCBITAXON	http://purl.bioontology.org/ontology/NCBITAXON/10090	brain vasculature	UBERON	UBERON:0005284	female	PATO	PATO:0000383	adult organism	UBERON	UBERON:0007023	Isolation of single cells	Mouse_160114_Female	Brain single cell 320	single cell	GENEPIO	GENEPIO:0001906	Female	Cldn5(BAC)eGFP
C57BL/6 mouse from The Jackson Laboratory	Mus musculus	NCBITAXON	http://purl.bioontology.org/ontology/NCBITAXON/10090	brain vasculature	UBERON	UBERON:0005284	female	PATO	PATO:0000383	adult organism	UBERON	UBERON:0007023	Isolation of single cells	Mouse_160114_Female	Brain single cell 321	single cell	GENEPIO	GENEPIO:0001907	Female	Cldn5(BAC)eGFP
C57BL/6 mouse from The Jackson Laboratory	Mus musculus	NCBITAXON	http://purl.bioontology.org/ontology/NCBITAXON/10090	brain vasculature	UBERON	UBERON:0005284	female	PATO	PATO:0000383	adult organism	UBERON	UBERON:0007023	Isolation of single cells	Mouse_160114_Female	Brain single cell 322	single cell	GENEPIO	GENEPIO:0001908	Female	Cldn5(BAC)eGFP
C57BL/6 mouse from The Jackson Laboratory	Mus musculus	NCBITAXON	http://purl.bioontology.org/ontology/NCBITAXON/10090	brain vasculature	UBERON	UBERON:0005284	female	PATO	PATO:0000383	adult organism	UBERON	UBERON:0007023	Isolation of single cells	Mouse_160114_Female	Brain single cell 323	single cell	GENEPIO	GENEPIO:0001909	Female	Cldn5(BAC)eGFP
C57BL/6 mouse from The Jackson Laboratory	Mus musculus	NCBITAXON	http://purl.bioontology.org/ontology/NCBITAXON/10090	brain vasculature	UBERON	UBERON:0005284	female	PATO	PATO:0000383	adult organism	UBERON	UBERON:0007023	Isolation of single cells	Mouse_160114_Female	Brain single cell 324	single cell	GENEPIO	GENEPIO:0001910	Female	Cldn5(BAC)eGFP
C57BL/6 mouse from The Jackson Laboratory	Mus musculus	NCBITAXON	http://purl.bioontology.org/ontology/NCBITAXON/10090	brain vasculature	UBERON	UBERON:0005284	female	PATO	PATO:0000383	adult organism	UBERON	UBERON:0007023	Isolation of single cells	Mouse_160114_Female	Brain single cell 325	single cell	GENEPIO	GENEPIO:0001911	Female	Cldn5(BAC)eGFP
C57BL/6 mouse from The Jackson Laboratory	Mus musculus	NCBITAXON	http://purl.bioontology.org/ontology/NCBITAXON/10090	brain vasculature	UBERON	UBERON:0005284	female	PATO	PATO:0000383	adult organism	UBERON	UBERON:0007023	Isolation of single cells	Mouse_160114_Female	Brain single cell 326	single cell	GENEPIO	GENEPIO:0001912	Female	Cldn5(BAC)eGFP
C57BL/6 mouse from The Jackson Laboratory	Mus musculus	NCBITAXON	http://purl.bioontology.org/ontology/NCBITAXON/10090	brain vasculature	UBERON	UBERON:0005284	female	PATO	PATO:0000383	adult organism	UBERON	UBERON:0007023	Isolation of single cells	Mouse_160114_Female	Brain single cell 327	single cell	GENEPIO	GENEPIO:0001913	Female	Cldn5(BAC)eGFP
C57BL/6 mouse from The Jackson Laboratory	Mus musculus	NCBITAXON	http://purl.bioontology.org/ontology/NCBITAXON/10090	brain vasculature	UBERON	UBERON:0005284	female	PATO	PATO:0000383	adult organism	UBERON	UBERON:0007023	Isolation of single cells	Mouse_160114_Female	Brain single cell 328	single cell	GENEPIO	GENEPIO:0001914	Female	Cldn5(BAC)eGFP
C57BL/6 mouse from The Jackson Laboratory	Mus musculus	NCBITAXON	http://purl.bioontology.org/ontology/NCBITAXON/10090	brain vasculature	UBERON	UBERON:0005284	female	PATO	PATO:0000383	adult organism	UBERON	UBERON:0007023	Isolation of single cells	Mouse_160114_Female	Brain single cell 329	single cell	GENEPIO	GENEPIO:0001915	Female	Cldn5(BAC)eGFP
C57BL/6 mouse from The Jackson Laboratory	Mus musculus	NCBITAXON	http://purl.bioontology.org/ontology/NCBITAXON/10090	brain vasculature	UBERON	UBERON:0005284	female	PATO	PATO:0000383	adult organism	UBERON	UBERON:0007023	Isolation of single cells	Mouse_160114_Female	Brain single cell 330	single cell	GENEPIO	GENEPIO:0001916	Female	Cldn5(BAC)eGFP
C57BL/6 mouse from The Jackson Laboratory	Mus musculus	NCBITAXON	http://purl.bioontology.org/ontology/NCBITAXON/10090	brain vasculature	UBERON	UBERON:0005284	female	PATO	PATO:0000383	adult organism	UBERON	UBERON:0007023	Isolation of single cells	Mouse_160114_Female	Brain single cell 331	single cell	GENEPIO	GENEPIO:0001917	Female	Cldn5(BAC)eGFP
C57BL/6 mouse from The Jackson Laboratory	Mus musculus	NCBITAXON	http://purl.bioontology.org/ontology/NCBITAXON/10090	brain vasculature	UBERON	UBERON:0005284	female	PATO	PATO:0000383	adult organism	UBERON	UBERON:0007023	Isolation of single cells	Mouse_160114_Female	Brain single cell 332	single cell	GENEPIO	GENEPIO:0001918	Female	Cldn5(BAC)eGFP
C57BL/6 mouse from The Jackson Laboratory	Mus musculus	NCBITAXON	http://purl.bioontology.org/ontology/NCBITAXON/10090	brain vasculature	UBERON	UBERON:0005284	female	PATO	PATO:0000383	adult organism	UBERON	UBERON:0007023	Isolation of single cells	Mouse_160114_Female	Brain single cell 333	single cell	GENEPIO	GENEPIO:0001919	Female	Cldn5(BAC)eGFP
C57BL/6 mouse from The Jackson Laboratory	Mus musculus	NCBITAXON	http://purl.bioontology.org/ontology/NCBITAXON/10090	brain vasculature	UBERON	UBERON:0005284	female	PATO	PATO:0000383	adult organism	UBERON	UBERON:0007023	Isolation of single cells	Mouse_160114_Female	Brain single cell 334	single cell	GENEPIO	GENEPIO:0001920	Female	Cldn5(BAC)eGFP
C57BL/6 mouse from The Jackson Laboratory	Mus musculus	NCBITAXON	http://purl.bioontology.org/ontology/NCBITAXON/10090	brain vasculature	UBERON	UBERON:0005284	female	PATO	PATO:0000383	adult organism	UBERON	UBERON:0007023	Isolation of single cells	Mouse_160114_Female	Brain single cell 335	single cell	GENEPIO	GENEPIO:0001921	Female	Cldn5(BAC)eGFP
C57BL/6 mouse from The Jackson Laboratory	Mus musculus	NCBITAXON	http://purl.bioontology.org/ontology/NCBITAXON/10090	brain vasculature	UBERON	UBERON:0005284	female	PATO	PATO:0000383	adult organism	UBERON	UBERON:0007023	Isolation of single cells	Mouse_160114_Female	Brain single cell 336	single cell	GENEPIO	GENEPIO:0001922	Female	Cldn5(BAC)eGFP
C57BL/6 mouse from The Jackson Laboratory	Mus musculus	NCBITAXON	http://purl.bioontology.org/ontology/NCBITAXON/10090	brain vasculature	UBERON	UBERON:0005284	female	PATO	PATO:0000383	adult organism	UBERON	UBERON:0007023	Isolation of single cells	Mouse_160114_Female	Brain single cell 337	single cell	GENEPIO	GENEPIO:0001923	Female	Cldn5(BAC)eGFP
C57BL/6 mouse from The Jackson Laboratory	Mus musculus	NCBITAXON	http://purl.bioontology.org/ontology/NCBITAXON/10090	brain vasculature	UBERON	UBERON:0005284	female	PATO	PATO:0000383	adult organism	UBERON	UBERON:0007023	Isolation of single cells	Mouse_160114_Female	Brain single cell 338	single cell	GENEPIO	GENEPIO:0001924	Female	Cldn5(BAC)eGFP
C57BL/6 mouse from The Jackson Laboratory	Mus musculus	NCBITAXON	http://purl.bioontology.org/ontology/NCBITAXON/10090	brain vasculature	UBERON	UBERON:0005284	female	PATO	PATO:0000383	adult organism	UBERON	UBERON:0007023	Isolation of single cells	Mouse_160114_Female	Brain single cell 339	single cell	GENEPIO	GENEPIO:0001925	Female	Cldn5(BAC)eGFP
C57BL/6 mouse from The Jackson Laboratory	Mus musculus	NCBITAXON	http://purl.bioontology.org/ontology/NCBITAXON/10090	brain vasculature	UBERON	UBERON:0005284	female	PATO	PATO:0000383	adult organism	UBERON	UBERON:0007023	Isolation of single cells	Mouse_160114_Female	Brain single cell 340	single cell	GENEPIO	GENEPIO:0001926	Female	Cldn5(BAC)eGFP
C57BL/6 mouse from The Jackson Laboratory	Mus musculus	NCBITAXON	http://purl.bioontology.org/ontology/NCBITAXON/10090	brain vasculature	UBERON	UBERON:0005284	female	PATO	PATO:0000383	adult organism	UBERON	UBERON:0007023	Isolation of single cells	Mouse_160114_Female	Brain single cell 341	single cell	GENEPIO	GENEPIO:0001927	Female	Cldn5(BAC)eGFP
C57BL/6 mouse from The Jackson Laboratory	Mus musculus	NCBITAXON	http://purl.bioontology.org/ontology/NCBITAXON/10090	brain vasculature	UBERON	UBERON:0005284	female	PATO	PATO:0000383	adult organism	UBERON	UBERON:0007023	Isolation of single cells	Mouse_160114_Female	Brain single cell 342	single cell	GENEPIO	GENEPIO:0001928	Female	Cldn5(BAC)eGFP
C57BL/6 mouse from The Jackson Laboratory	Mus musculus	NCBITAXON	http://purl.bioontology.org/ontology/NCBITAXON/10090	brain vasculature	UBERON	UBERON:0005284	female	PATO	PATO:0000383	adult organism	UBERON	UBERON:0007023	Isolation of single cells	Mouse_160114_Female	Brain single cell 343	single cell	GENEPIO	GENEPIO:0001929	Female	Cldn5(BAC)eGFP
C57BL/6 mouse from The Jackson Laboratory	Mus musculus	NCBITAXON	http://purl.bioontology.org/ontology/NCBITAXON/10090	brain vasculature	UBERON	UBERON:0005284	female	PATO	PATO:0000383	adult organism	UBERON	UBERON:0007023	Isolation of single cells	Mouse_160114_Female	Brain single cell 344	single cell	GENEPIO	GENEPIO:0001930	Female	Cldn5(BAC)eGFP
C57BL/6 mouse from The Jackson Laboratory	Mus musculus	NCBITAXON	http://purl.bioontology.org/ontology/NCBITAXON/10090	brain vasculature	UBERON	UBERON:0005284	female	PATO	PATO:0000383	adult organism	UBERON	UBERON:0007023	Isolation of single cells	Mouse_160114_Female	Brain single cell 345	single cell	GENEPIO	GENEPIO:0001931	Female	Cldn5(BAC)eGFP
C57BL/6 mouse from The Jackson Laboratory	Mus musculus	NCBITAXON	http://purl.bioontology.org/ontology/NCBITAXON/10090	brain vasculature	UBERON	UBERON:0005284	female	PATO	PATO:0000383	adult organism	UBERON	UBERON:0007023	Isolation of single cells	Mouse_160114_Female	Brain single cell 346	single cell	GENEPIO	GENEPIO:0001932	Female	Cldn5(BAC)eGFP
C57BL/6 mouse from The Jackson Laboratory	Mus musculus	NCBITAXON	http://purl.bioontology.org/ontology/NCBITAXON/10090	brain vasculature	UBERON	UBERON:0005284	female	PATO	PATO:0000383	adult organism	UBERON	UBERON:0007023	Isolation of single cells	Mouse_160114_Female	Brain single cell 347	single cell	GENEPIO	GENEPIO:0001933	Female	Cldn5(BAC)eGFP
C57BL/6 mouse from The Jackson Laboratory	Mus musculus	NCBITAXON	http://purl.bioontology.org/ontology/NCBITAXON/10090	brain vasculature	UBERON	UBERON:0005284	female	PATO	PATO:0000383	adult organism	UBERON	UBERON:0007023	Isolation of single cells	Mouse_160114_Female	Brain single cell 348	single cell	GENEPIO	GENEPIO:0001934	Female	Cldn5(BAC)eGFP
C57BL/6 mouse from The Jackson Laboratory	Mus musculus	NCBITAXON	http://purl.bioontology.org/ontology/NCBITAXON/10090	brain vasculature	UBERON	UBERON:0005284	female	PATO	PATO:0000383	adult organism	UBERON	UBERON:0007023	Isolation of single cells	Mouse_160114_Female	Brain single cell 349	single cell	GENEPIO	GENEPIO:0001935	Female	Cldn5(BAC)eGFP
C57BL/6 mouse from The Jackson Laboratory	Mus musculus	NCBITAXON	http://purl.bioontology.org/ontology/NCBITAXON/10090	brain vasculature	UBERON	UBERON:0005284	female	PATO	PATO:0000383	adult organism	UBERON	UBERON:0007023	Isolation of single cells	Mouse_160114_Female	Brain single cell 350	single cell	GENEPIO	GENEPIO:0001936	Female	Cldn5(BAC)eGFP
C57BL/6 mouse from The Jackson Laboratory	Mus musculus	NCBITAXON	http://purl.bioontology.org/ontology/NCBITAXON/10090	brain vasculature	UBERON	UBERON:0005284	female	PATO	PATO:0000383	adult organism	UBERON	UBERON:0007023	Isolation of single cells	Mouse_160114_Female	Brain single cell 351	single cell	GENEPIO	GENEPIO:0001937	Female	Cldn5(BAC)eGFP
C57BL/6 mouse from The Jackson Laboratory	Mus musculus	NCBITAXON	http://purl.bioontology.org/ontology/NCBITAXON/10090	brain vasculature	UBERON	UBERON:0005284	female	PATO	PATO:0000383	adult organism	UBERON	UBERON:0007023	Isolation of single cells	Mouse_160114_Female	Brain single cell 352	single cell	GENEPIO	GENEPIO:0001938	Female	Cldn5(BAC)eGFP
C57BL/6 mouse from The Jackson Laboratory	Mus musculus	NCBITAXON	http://purl.bioontology.org/ontology/NCBITAXON/10090	brain vasculature	UBERON	UBERON:0005284	female	PATO	PATO:0000383	adult organism	UBERON	UBERON:0007023	Isolation of single cells	Mouse_160114_Female	Brain single cell 353	single cell	GENEPIO	GENEPIO:0001939	Female	Cldn5(BAC)eGFP
C57BL/6 mouse from The Jackson Laboratory	Mus musculus	NCBITAXON	http://purl.bioontology.org/ontology/NCBITAXON/10090	brain vasculature	UBERON	UBERON:0005284	female	PATO	PATO:0000383	adult organism	UBERON	UBERON:0007023	Isolation of single cells	Mouse_160114_Female	Brain single cell 354	single cell	GENEPIO	GENEPIO:0001940	Female	Cldn5(BAC)eGFP
C57BL/6 mouse from The Jackson Laboratory	Mus musculus	NCBITAXON	http://purl.bioontology.org/ontology/NCBITAXON/10090	brain vasculature	UBERON	UBERON:0005284	female	PATO	PATO:0000383	adult organism	UBERON	UBERON:0007023	Isolation of single cells	Mouse_160114_Female	Brain single cell 355	single cell	GENEPIO	GENEPIO:0001941	Female	Cldn5(BAC)eGFP
C57BL/6 mouse from The Jackson Laboratory	Mus musculus	NCBITAXON	http://purl.bioontology.org/ontology/NCBITAXON/10090	brain vasculature	UBERON	UBERON:0005284	female	PATO	PATO:0000383	adult organism	UBERON	UBERON:0007023	Isolation of single cells	Mouse_160114_Female	Brain single cell 356	single cell	GENEPIO	GENEPIO:0001942	Female	Cldn5(BAC)eGFP
C57BL/6 mouse from The Jackson Laboratory	Mus musculus	NCBITAXON	http://purl.bioontology.org/ontology/NCBITAXON/10090	brain vasculature	UBERON	UBERON:0005284	female	PATO	PATO:0000383	adult organism	UBERON	UBERON:0007023	Isolation of single cells	Mouse_160114_Female	Brain single cell 357	single cell	GENEPIO	GENEPIO:0001943	Female	Cldn5(BAC)eGFP
C57BL/6 mouse from The Jackson Laboratory	Mus musculus	NCBITAXON	http://purl.bioontology.org/ontology/NCBITAXON/10090	brain vasculature	UBERON	UBERON:0005284	female	PATO	PATO:0000383	adult organism	UBERON	UBERON:0007023	Isolation of single cells	Mouse_160114_Female	Brain single cell 358	single cell	GENEPIO	GENEPIO:0001944	Female	Cldn5(BAC)eGFP
C57BL/6 mouse from The Jackson Laboratory	Mus musculus	NCBITAXON	http://purl.bioontology.org/ontology/NCBITAXON/10090	brain vasculature	UBERON	UBERON:0005284	female	PATO	PATO:0000383	adult organism	UBERON	UBERON:0007023	Isolation of single cells	Mouse_160114_Female	Brain single cell 359	single cell	GENEPIO	GENEPIO:0001945	Female	Cldn5(BAC)eGFP
C57BL/6 mouse from The Jackson Laboratory	Mus musculus	NCBITAXON	http://purl.bioontology.org/ontology/NCBITAXON/10090	brain vasculature	UBERON	UBERON:0005284	female	PATO	PATO:0000383	adult organism	UBERON	UBERON:0007023	Isolation of single cells	Mouse_160114_Female	Brain single cell 360	single cell	GENEPIO	GENEPIO:0001946	Female	Cldn5(BAC)eGFP
C57BL/6 mouse from The Jackson Laboratory	Mus musculus	NCBITAXON	http://purl.bioontology.org/ontology/NCBITAXON/10090	brain vasculature	UBERON	UBERON:0005284	female	PATO	PATO:0000383	adult organism	UBERON	UBERON:0007023	Isolation of single cells	Mouse_160114_Female	Brain single cell 361	single cell	GENEPIO	GENEPIO:0001947	Female	Cldn5(BAC)eGFP
C57BL/6 mouse from The Jackson Laboratory	Mus musculus	NCBITAXON	http://purl.bioontology.org/ontology/NCBITAXON/10090	brain vasculature	UBERON	UBERON:0005284	female	PATO	PATO:0000383	adult organism	UBERON	UBERON:0007023	Isolation of single cells	Mouse_160114_Female	Brain single cell 362	single cell	GENEPIO	GENEPIO:0001948	Female	Cldn5(BAC)eGFP
C57BL/6 mouse from The Jackson Laboratory	Mus musculus	NCBITAXON	http://purl.bioontology.org/ontology/NCBITAXON/10090	brain vasculature	UBERON	UBERON:0005284	female	PATO	PATO:0000383	adult organism	UBERON	UBERON:0007023	Isolation of single cells	Mouse_160114_Female	Brain single cell 363	single cell	GENEPIO	GENEPIO:0001949	Female	Cldn5(BAC)eGFP
C57BL/6 mouse from The Jackson Laboratory	Mus musculus	NCBITAXON	http://purl.bioontology.org/ontology/NCBITAXON/10090	brain vasculature	UBERON	UBERON:0005284	female	PATO	PATO:0000383	adult organism	UBERON	UBERON:0007023	Isolation of single cells	Mouse_160114_Female	Brain single cell 364	single cell	GENEPIO	GENEPIO:0001950	Female	Cldn5(BAC)eGFP
C57BL/6 mouse from The Jackson Laboratory	Mus musculus	NCBITAXON	http://purl.bioontology.org/ontology/NCBITAXON/10090	brain vasculature	UBERON	UBERON:0005284	female	PATO	PATO:0000383	adult organism	UBERON	UBERON:0007023	Isolation of single cells	Mouse_160114_Female	Brain single cell 365	single cell	GENEPIO	GENEPIO:0001951	Female	Cldn5(BAC)eGFP
C57BL/6 mouse from The Jackson Laboratory	Mus musculus	NCBITAXON	http://purl.bioontology.org/ontology/NCBITAXON/10090	brain vasculature	UBERON	UBERON:0005284	female	PATO	PATO:0000383	adult organism	UBERON	UBERON:0007023	Isolation of single cells	Mouse_160114_Female	Brain single cell 366	single cell	GENEPIO	GENEPIO:0001952	Female	Cldn5(BAC)eGFP
C57BL/6 mouse from The Jackson Laboratory	Mus musculus	NCBITAXON	http://purl.bioontology.org/ontology/NCBITAXON/10090	brain vasculature	UBERON	UBERON:0005284	female	PATO	PATO:0000383	adult organism	UBERON	UBERON:0007023	Isolation of single cells	Mouse_160114_Female	Brain single cell 367	single cell	GENEPIO	GENEPIO:0001953	Female	Cldn5(BAC)eGFP
C57BL/6 mouse from The Jackson Laboratory	Mus musculus	NCBITAXON	http://purl.bioontology.org/ontology/NCBITAXON/10090	brain vasculature	UBERON	UBERON:0005284	female	PATO	PATO:0000383	adult organism	UBERON	UBERON:0007023	Isolation of single cells	Mouse_160114_Female	Brain single cell 368	single cell	GENEPIO	GENEPIO:0001954	Female	Cldn5(BAC)eGFP
C57BL/6 mouse from The Jackson Laboratory	Mus musculus	NCBITAXON	http://purl.bioontology.org/ontology/NCBITAXON/10090	brain vasculature	UBERON	UBERON:0005284	female	PATO	PATO:0000383	adult organism	UBERON	UBERON:0007023	Isolation of single cells	Mouse_160114_Female	Brain single cell 369	single cell	GENEPIO	GENEPIO:0001955	Female	Cldn5(BAC)eGFP
C57BL/6 mouse from The Jackson Laboratory	Mus musculus	NCBITAXON	http://purl.bioontology.org/ontology/NCBITAXON/10090	brain vasculature	UBERON	UBERON:0005284	female	PATO	PATO:0000383	adult organism	UBERON	UBERON:0007023	Isolation of single cells	Mouse_160114_Female	Brain single cell 370	single cell	GENEPIO	GENEPIO:0001956	Female	Cldn5(BAC)eGFP
C57BL/6 mouse from The Jackson Laboratory	Mus musculus	NCBITAXON	http://purl.bioontology.org/ontology/NCBITAXON/10090	brain vasculature	UBERON	UBERON:0005284	female	PATO	PATO:0000383	adult organism	UBERON	UBERON:0007023	Isolation of single cells	Mouse_160114_Female	Brain single cell 371	single cell	GENEPIO	GENEPIO:0001957	Female	Cldn5(BAC)eGFP
C57BL/6 mouse from The Jackson Laboratory	Mus musculus	NCBITAXON	http://purl.bioontology.org/ontology/NCBITAXON/10090	brain vasculature	UBERON	UBERON:0005284	female	PATO	PATO:0000383	adult organism	UBERON	UBERON:0007023	Isolation of single cells	Mouse_160114_Female	Brain single cell 372	single cell	GENEPIO	GENEPIO:0001958	Female	Cldn5(BAC)eGFP
C57BL/6 mouse from The Jackson Laboratory	Mus musculus	NCBITAXON	http://purl.bioontology.org/ontology/NCBITAXON/10090	brain vasculature	UBERON	UBERON:0005284	female	PATO	PATO:0000383	adult organism	UBERON	UBERON:0007023	Isolation of single cells	Mouse_160114_Female	Brain single cell 373	single cell	GENEPIO	GENEPIO:0001959	Female	Cldn5(BAC)eGFP
C57BL/6 mouse from The Jackson Laboratory	Mus musculus	NCBITAXON	http://purl.bioontology.org/ontology/NCBITAXON/10090	brain vasculature	UBERON	UBERON:0005284	female	PATO	PATO:0000383	adult organism	UBERON	UBERON:0007023	Isolation of single cells	Mouse_160114_Female	Brain single cell 374	single cell	GENEPIO	GENEPIO:0001960	Female	Cldn5(BAC)eGFP
C57BL/6 mouse from The Jackson Laboratory	Mus musculus	NCBITAXON	http://purl.bioontology.org/ontology/NCBITAXON/10090	brain vasculature	UBERON	UBERON:0005284	female	PATO	PATO:0000383	adult organism	UBERON	UBERON:0007023	Isolation of single cells	Mouse_160114_Female	Brain single cell 375	single cell	GENEPIO	GENEPIO:0001961	Female	Cldn5(BAC)eGFP
C57BL/6 mouse from The Jackson Laboratory	Mus musculus	NCBITAXON	http://purl.bioontology.org/ontology/NCBITAXON/10090	brain vasculature	UBERON	UBERON:0005284	female	PATO	PATO:0000383	adult organism	UBERON	UBERON:0007023	Isolation of single cells	Mouse_160114_Female	Brain single cell 376	single cell	GENEPIO	GENEPIO:0001962	Female	Cldn5(BAC)eGFP
C57BL/6 mouse from The Jackson Laboratory	Mus musculus	NCBITAXON	http://purl.bioontology.org/ontology/NCBITAXON/10090	brain vasculature	UBERON	UBERON:0005284	female	PATO	PATO:0000383	adult organism	UBERON	UBERON:0007023	Isolation of single cells	Mouse_160114_Female	Brain single cell 377	single cell	GENEPIO	GENEPIO:0001963	Female	Cldn5(BAC)eGFP
C57BL/6 mouse from The Jackson Laboratory	Mus musculus	NCBITAXON	http://purl.bioontology.org/ontology/NCBITAXON/10090	brain vasculature	UBERON	UBERON:0005284	female	PATO	PATO:0000383	adult organism	UBERON	UBERON:0007023	Isolation of single cells	Mouse_160114_Female	Brain single cell 378	single cell	GENEPIO	GENEPIO:0001964	Female	Cldn5(BAC)eGFP
C57BL/6 mouse from The Jackson Laboratory	Mus musculus	NCBITAXON	http://purl.bioontology.org/ontology/NCBITAXON/10090	brain vasculature	UBERON	UBERON:0005284	female	PATO	PATO:0000383	adult organism	UBERON	UBERON:0007023	Isolation of single cells	Mouse_160114_Female	Brain single cell 379	single cell	GENEPIO	GENEPIO:0001965	Female	Cldn5(BAC)eGFP
C57BL/6 mouse from The Jackson Laboratory	Mus musculus	NCBITAXON	http://purl.bioontology.org/ontology/NCBITAXON/10090	brain vasculature	UBERON	UBERON:0005284	female	PATO	PATO:0000383	adult organism	UBERON	UBERON:0007023	Isolation of single cells	Mouse_160114_Female	Brain single cell 380	single cell	GENEPIO	GENEPIO:0001966	Female	Cldn5(BAC)eGFP
C57BL/6 mouse from The Jackson Laboratory	Mus musculus	NCBITAXON	http://purl.bioontology.org/ontology/NCBITAXON/10090	brain vasculature	UBERON	UBERON:0005284	female	PATO	PATO:0000383	adult organism	UBERON	UBERON:0007023	Isolation of single cells	Mouse_160114_Female	Brain single cell 381	single cell	GENEPIO	GENEPIO:0001967	Female	Cldn5(BAC)eGFP
C57BL/6 mouse from The Jackson Laboratory	Mus musculus	NCBITAXON	http://purl.bioontology.org/ontology/NCBITAXON/10090	brain vasculature	UBERON	UBERON:0005284	female	PATO	PATO:0000383	adult organism	UBERON	UBERON:0007023	Isolation of single cells	Mouse_160114_Female	Brain single cell 382	single cell	GENEPIO	GENEPIO:0001968	Female	Cldn5(BAC)eGFP
C57BL/6 mouse from The Jackson Laboratory	Mus musculus	NCBITAXON	http://purl.bioontology.org/ontology/NCBITAXON/10090	brain vasculature	UBERON	UBERON:0005284	female	PATO	PATO:0000383	adult organism	UBERON	UBERON:0007023	Isolation of single cells	Mouse_160114_Female	Brain single cell 383	single cell	GENEPIO	GENEPIO:0001969	Female	Cldn5(BAC)eGFP
C57BL/6 mouse from The Jackson Laboratory	Mus musculus	NCBITAXON	http://purl.bioontology.org/ontology/NCBITAXON/10090	brain vasculature	UBERON	UBERON:0005284	female	PATO	PATO:0000383	adult organism	UBERON	UBERON:0007023	Isolation of single cells	Mouse_160114_Female	Brain single cell 384	single cell	GENEPIO	GENEPIO:0001970	Female	Cldn5(BAC)eGFP
C57BL/6 mouse from The Jackson Laboratory	Mus musculus	NCBITAXON	http://purl.bioontology.org/ontology/NCBITAXON/10090	brain vasculature	UBERON	UBERON:0005284	female	PATO	PATO:0000383	adult organism	UBERON	UBERON:0007023	Isolation of single cells	Mouse_160114_Female	Brain single cell 385	single cell	GENEPIO	GENEPIO:0001971	Female	Cldn5(BAC)eGFP
C57BL/6 mouse from The Jackson Laboratory	Mus musculus	NCBITAXON	http://purl.bioontology.org/ontology/NCBITAXON/10090	brain vasculature	UBERON	UBERON:0005284	female	PATO	PATO:0000383	adult organism	UBERON	UBERON:0007023	Isolation of single cells	Mouse_160114_Female	Brain single cell 386	single cell	GENEPIO	GENEPIO:0001972	Female	Cldn5(BAC)eGFP
C57BL/6 mouse from The Jackson Laboratory	Mus musculus	NCBITAXON	http://purl.bioontology.org/ontology/NCBITAXON/10090	brain vasculature	UBERON	UBERON:0005284	female	PATO	PATO:0000383	adult organism	UBERON	UBERON:0007023	Isolation of single cells	Mouse_160114_Female	Brain single cell 387	single cell	GENEPIO	GENEPIO:0001973	Female	Cldn5(BAC)eGFP
C57BL/6 mouse from The Jackson Laboratory	Mus musculus	NCBITAXON	http://purl.bioontology.org/ontology/NCBITAXON/10090	brain vasculature	UBERON	UBERON:0005284	female	PATO	PATO:0000383	adult organism	UBERON	UBERON:0007023	Isolation of single cells	Mouse_160114_Female	Brain single cell 388	single cell	GENEPIO	GENEPIO:0001974	Female	Cldn5(BAC)eGFP
C57BL/6 mouse from The Jackson Laboratory	Mus musculus	NCBITAXON	http://purl.bioontology.org/ontology/NCBITAXON/10090	brain vasculature	UBERON	UBERON:0005284	female	PATO	PATO:0000383	adult organism	UBERON	UBERON:0007023	Isolation of single cells	Mouse_160114_Female	Brain single cell 389	single cell	GENEPIO	GENEPIO:0001975	Female	Cldn5(BAC)eGFP
C57BL/6 mouse from The Jackson Laboratory	Mus musculus	NCBITAXON	http://purl.bioontology.org/ontology/NCBITAXON/10090	brain vasculature	UBERON	UBERON:0005284	female	PATO	PATO:0000383	adult organism	UBERON	UBERON:0007023	Isolation of single cells	Mouse_160114_Female	Brain single cell 390	single cell	GENEPIO	GENEPIO:0001976	Female	Cldn5(BAC)eGFP
C57BL/6 mouse from The Jackson Laboratory	Mus musculus	NCBITAXON	http://purl.bioontology.org/ontology/NCBITAXON/10090	brain vasculature	UBERON	UBERON:0005284	female	PATO	PATO:0000383	adult organism	UBERON	UBERON:0007023	Isolation of single cells	Mouse_160114_Female	Brain single cell 391	single cell	GENEPIO	GENEPIO:0001977	Female	Cldn5(BAC)eGFP
C57BL/6 mouse from The Jackson Laboratory	Mus musculus	NCBITAXON	http://purl.bioontology.org/ontology/NCBITAXON/10090	brain vasculature	UBERON	UBERON:0005284	female	PATO	PATO:0000383	adult organism	UBERON	UBERON:0007023	Isolation of single cells	Mouse_160114_Female	Brain single cell 392	single cell	GENEPIO	GENEPIO:0001978	Female	Cldn5(BAC)eGFP
C57BL/6 mouse from The Jackson Laboratory	Mus musculus	NCBITAXON	http://purl.bioontology.org/ontology/NCBITAXON/10090	brain vasculature	UBERON	UBERON:0005284	female	PATO	PATO:0000383	adult organism	UBERON	UBERON:0007023	Isolation of single cells	Mouse_160114_Female	Brain single cell 393	single cell	GENEPIO	GENEPIO:0001979	Female	Cldn5(BAC)eGFP
C57BL/6 mouse from The Jackson Laboratory	Mus musculus	NCBITAXON	http://purl.bioontology.org/ontology/NCBITAXON/10090	brain vasculature	UBERON	UBERON:0005284	female	PATO	PATO:0000383	adult organism	UBERON	UBERON:0007023	Isolation of single cells	Mouse_160114_Female	Brain single cell 394	single cell	GENEPIO	GENEPIO:0001980	Female	Cldn5(BAC)eGFP
C57BL/6 mouse from The Jackson Laboratory	Mus musculus	NCBITAXON	http://purl.bioontology.org/ontology/NCBITAXON/10090	brain vasculature	UBERON	UBERON:0005284	female	PATO	PATO:0000383	adult organism	UBERON	UBERON:0007023	Isolation of single cells	Mouse_160114_Female	Brain single cell 395	single cell	GENEPIO	GENEPIO:0001981	Female	Cldn5(BAC)eGFP
C57BL/6 mouse from The Jackson Laboratory	Mus musculus	NCBITAXON	http://purl.bioontology.org/ontology/NCBITAXON/10090	brain vasculature	UBERON	UBERON:0005284	female	PATO	PATO:0000383	adult organism	UBERON	UBERON:0007023	Isolation of single cells	Mouse_160114_Female	Brain single cell 396	single cell	GENEPIO	GENEPIO:0001982	Female	Cldn5(BAC)eGFP
C57BL/6 mouse from The Jackson Laboratory	Mus musculus	NCBITAXON	http://purl.bioontology.org/ontology/NCBITAXON/10090	brain vasculature	UBERON	UBERON:0005284	female	PATO	PATO:0000383	adult organism	UBERON	UBERON:0007023	Isolation of single cells	Mouse_160114_Female	Brain single cell 397	single cell	GENEPIO	GENEPIO:0001983	Female	Cldn5(BAC)eGFP
C57BL/6 mouse from The Jackson Laboratory	Mus musculus	NCBITAXON	http://purl.bioontology.org/ontology/NCBITAXON/10090	brain vasculature	UBERON	UBERON:0005284	female	PATO	PATO:0000383	adult organism	UBERON	UBERON:0007023	Isolation of single cells	Mouse_160114_Female	Brain single cell 398	single cell	GENEPIO	GENEPIO:0001984	Female	Cldn5(BAC)eGFP
C57BL/6 mouse from The Jackson Laboratory	Mus musculus	NCBITAXON	http://purl.bioontology.org/ontology/NCBITAXON/10090	brain vasculature	UBERON	UBERON:0005284	female	PATO	PATO:0000383	adult organism	UBERON	UBERON:0007023	Isolation of single cells	Mouse_160114_Female	Brain single cell 399	single cell	GENEPIO	GENEPIO:0001985	Female	Cldn5(BAC)eGFP
C57BL/6 mouse from The Jackson Laboratory	Mus musculus	NCBITAXON	http://purl.bioontology.org/ontology/NCBITAXON/10090	brain vasculature	UBERON	UBERON:0005284	female	PATO	PATO:0000383	adult organism	UBERON	UBERON:0007023	Isolation of single cells	Mouse_160114_Female	Brain single cell 400	single cell	GENEPIO	GENEPIO:0001986	Female	Cldn5(BAC)eGFP
C57BL/6 mouse from The Jackson Laboratory	Mus musculus	NCBITAXON	http://purl.bioontology.org/ontology/NCBITAXON/10090	brain vasculature	UBERON	UBERON:0005284	female	PATO	PATO:0000383	adult organism	UBERON	UBERON:0007023	Isolation of single cells	Mouse_160114_Female	Brain single cell 401	single cell	GENEPIO	GENEPIO:0001987	Female	Cldn5(BAC)eGFP
C57BL/6 mouse from The Jackson Laboratory	Mus musculus	NCBITAXON	http://purl.bioontology.org/ontology/NCBITAXON/10090	brain vasculature	UBERON	UBERON:0005284	female	PATO	PATO:0000383	adult organism	UBERON	UBERON:0007023	Isolation of single cells	Mouse_160114_Female	Brain single cell 402	single cell	GENEPIO	GENEPIO:0001988	Female	Cldn5(BAC)eGFP
C57BL/6 mouse from The Jackson Laboratory	Mus musculus	NCBITAXON	http://purl.bioontology.org/ontology/NCBITAXON/10090	brain vasculature	UBERON	UBERON:0005284	female	PATO	PATO:0000383	adult organism	UBERON	UBERON:0007023	Isolation of single cells	Mouse_160114_Female	Brain single cell 403	single cell	GENEPIO	GENEPIO:0001989	Female	Cldn5(BAC)eGFP
C57BL/6 mouse from The Jackson Laboratory	Mus musculus	NCBITAXON	http://purl.bioontology.org/ontology/NCBITAXON/10090	brain vasculature	UBERON	UBERON:0005284	female	PATO	PATO:0000383	adult organism	UBERON	UBERON:0007023	Isolation of single cells	Mouse_160114_Female	Brain single cell 404	single cell	GENEPIO	GENEPIO:0001990	Female	Cldn5(BAC)eGFP
C57BL/6 mouse from The Jackson Laboratory	Mus musculus	NCBITAXON	http://purl.bioontology.org/ontology/NCBITAXON/10090	brain vasculature	UBERON	UBERON:0005284	female	PATO	PATO:0000383	adult organism	UBERON	UBERON:0007023	Isolation of single cells	Mouse_160114_Female	Brain single cell 405	single cell	GENEPIO	GENEPIO:0001991	Female	Cldn5(BAC)eGFP
C57BL/6 mouse from The Jackson Laboratory	Mus musculus	NCBITAXON	http://purl.bioontology.org/ontology/NCBITAXON/10090	brain vasculature	UBERON	UBERON:0005284	female	PATO	PATO:0000383	adult organism	UBERON	UBERON:0007023	Isolation of single cells	Mouse_160114_Female	Brain single cell 406	single cell	GENEPIO	GENEPIO:0001992	Female	Cldn5(BAC)eGFP
C57BL/6 mouse from The Jackson Laboratory	Mus musculus	NCBITAXON	http://purl.bioontology.org/ontology/NCBITAXON/10090	brain vasculature	UBERON	UBERON:0005284	female	PATO	PATO:0000383	adult organism	UBERON	UBERON:0007023	Isolation of single cells	Mouse_160114_Female	Brain single cell 407	single cell	GENEPIO	GENEPIO:0001993	Female	Cldn5(BAC)eGFP
C57BL/6 mouse from The Jackson Laboratory	Mus musculus	NCBITAXON	http://purl.bioontology.org/ontology/NCBITAXON/10090	brain vasculature	UBERON	UBERON:0005284	female	PATO	PATO:0000383	adult organism	UBERON	UBERON:0007023	Isolation of single cells	Mouse_160114_Female	Brain single cell 408	single cell	GENEPIO	GENEPIO:0001994	Female	Cldn5(BAC)eGFP
C57BL/6 mouse from The Jackson Laboratory	Mus musculus	NCBITAXON	http://purl.bioontology.org/ontology/NCBITAXON/10090	brain vasculature	UBERON	UBERON:0005284	female	PATO	PATO:0000383	adult organism	UBERON	UBERON:0007023	Isolation of single cells	Mouse_160114_Female	Brain single cell 409	single cell	GENEPIO	GENEPIO:0001995	Female	Cldn5(BAC)eGFP
C57BL/6 mouse from The Jackson Laboratory	Mus musculus	NCBITAXON	http://purl.bioontology.org/ontology/NCBITAXON/10090	brain vasculature	UBERON	UBERON:0005284	female	PATO	PATO:0000383	adult organism	UBERON	UBERON:0007023	Isolation of single cells	Mouse_160114_Female	Brain single cell 410	single cell	GENEPIO	GENEPIO:0001996	Female	Cldn5(BAC)eGFP
C57BL/6 mouse from The Jackson Laboratory	Mus musculus	NCBITAXON	http://purl.bioontology.org/ontology/NCBITAXON/10090	brain vasculature	UBERON	UBERON:0005284	female	PATO	PATO:0000383	adult organism	UBERON	UBERON:0007023	Isolation of single cells	Mouse_160114_Female	Brain single cell 411	single cell	GENEPIO	GENEPIO:0001997	Female	Cldn5(BAC)eGFP
C57BL/6 mouse from The Jackson Laboratory	Mus musculus	NCBITAXON	http://purl.bioontology.org/ontology/NCBITAXON/10090	brain vasculature	UBERON	UBERON:0005284	female	PATO	PATO:0000383	adult organism	UBERON	UBERON:0007023	Isolation of single cells	Mouse_160114_Female	Brain single cell 412	single cell	GENEPIO	GENEPIO:0001998	Female	Cldn5(BAC)eGFP
C57BL/6 mouse from The Jackson Laboratory	Mus musculus	NCBITAXON	http://purl.bioontology.org/ontology/NCBITAXON/10090	brain vasculature	UBERON	UBERON:0005284	female	PATO	PATO:0000383	adult organism	UBERON	UBERON:0007023	Isolation of single cells	Mouse_160114_Female	Brain single cell 413	single cell	GENEPIO	GENEPIO:0001999	Female	Cldn5(BAC)eGFP
C57BL/6 mouse from The Jackson Laboratory	Mus musculus	NCBITAXON	http://purl.bioontology.org/ontology/NCBITAXON/10090	brain vasculature	UBERON	UBERON:0005284	female	PATO	PATO:0000383	adult organism	UBERON	UBERON:0007023	Isolation of single cells	Mouse_160114_Female	Brain single cell 414	single cell	GENEPIO	GENEPIO:0002000	Female	Cldn5(BAC)eGFP
C57BL/6 mouse from The Jackson Laboratory	Mus musculus	NCBITAXON	http://purl.bioontology.org/ontology/NCBITAXON/10090	brain vasculature	UBERON	UBERON:0005284	female	PATO	PATO:0000383	adult organism	UBERON	UBERON:0007023	Isolation of single cells	Mouse_160114_Female	Brain single cell 415	single cell	GENEPIO	GENEPIO:0002001	Female	Cldn5(BAC)eGFP
C57BL/6 mouse from The Jackson Laboratory	Mus musculus	NCBITAXON	http://purl.bioontology.org/ontology/NCBITAXON/10090	brain vasculature	UBERON	UBERON:0005284	female	PATO	PATO:0000383	adult organism	UBERON	UBERON:0007023	Isolation of single cells	Mouse_160114_Female	Brain single cell 416	single cell	GENEPIO	GENEPIO:0002002	Female	Cldn5(BAC)eGFP
C57BL/6 mouse from The Jackson Laboratory	Mus musculus	NCBITAXON	http://purl.bioontology.org/ontology/NCBITAXON/10090	brain vasculature	UBERON	UBERON:0005284	female	PATO	PATO:0000383	adult organism	UBERON	UBERON:0007023	Isolation of single cells	Mouse_160114_Female	Brain single cell 417	single cell	GENEPIO	GENEPIO:0002003	Female	Cldn5(BAC)eGFP
C57BL/6 mouse from The Jackson Laboratory	Mus musculus	NCBITAXON	http://purl.bioontology.org/ontology/NCBITAXON/10090	brain vasculature	UBERON	UBERON:0005284	female	PATO	PATO:0000383	adult organism	UBERON	UBERON:0007023	Isolation of single cells	Mouse_160114_Female	Brain single cell 418	single cell	GENEPIO	GENEPIO:0002004	Female	Cldn5(BAC)eGFP
C57BL/6 mouse from The Jackson Laboratory	Mus musculus	NCBITAXON	http://purl.bioontology.org/ontology/NCBITAXON/10090	brain vasculature	UBERON	UBERON:0005284	female	PATO	PATO:0000383	adult organism	UBERON	UBERON:0007023	Isolation of single cells	Mouse_160114_Female	Brain single cell 419	single cell	GENEPIO	GENEPIO:0002005	Female	Cldn5(BAC)eGFP
C57BL/6 mouse from The Jackson Laboratory	Mus musculus	NCBITAXON	http://purl.bioontology.org/ontology/NCBITAXON/10090	brain vasculature	UBERON	UBERON:0005284	female	PATO	PATO:0000383	adult organism	UBERON	UBERON:0007023	Isolation of single cells	Mouse_160114_Female	Brain single cell 420	single cell	GENEPIO	GENEPIO:0002006	Female	Cldn5(BAC)eGFP
C57BL/6 mouse from The Jackson Laboratory	Mus musculus	NCBITAXON	http://purl.bioontology.org/ontology/NCBITAXON/10090	brain vasculature	UBERON	UBERON:0005284	female	PATO	PATO:0000383	adult organism	UBERON	UBERON:0007023	Isolation of single cells	Mouse_160114_Female	Brain single cell 421	single cell	GENEPIO	GENEPIO:0002007	Female	Cldn5(BAC)eGFP
C57BL/6 mouse from The Jackson Laboratory	Mus musculus	NCBITAXON	http://purl.bioontology.org/ontology/NCBITAXON/10090	brain vasculature	UBERON	UBERON:0005284	female	PATO	PATO:0000383	adult organism	UBERON	UBERON:0007023	Isolation of single cells	Mouse_160114_Female	Brain single cell 422	single cell	GENEPIO	GENEPIO:0002008	Female	Cldn5(BAC)eGFP
C57BL/6 mouse from The Jackson Laboratory	Mus musculus	NCBITAXON	http://purl.bioontology.org/ontology/NCBITAXON/10090	brain vasculature	UBERON	UBERON:0005284	female	PATO	PATO:0000383	adult organism	UBERON	UBERON:0007023	Isolation of single cells	Mouse_160114_Female	Brain single cell 423	single cell	GENEPIO	GENEPIO:0002009	Female	Cldn5(BAC)eGFP
C57BL/6 mouse from The Jackson Laboratory	Mus musculus	NCBITAXON	http://purl.bioontology.org/ontology/NCBITAXON/10090	brain vasculature	UBERON	UBERON:0005284	female	PATO	PATO:0000383	adult organism	UBERON	UBERON:0007023	Isolation of single cells	Mouse_160114_Female	Brain single cell 424	single cell	GENEPIO	GENEPIO:0002010	Female	Cldn5(BAC)eGFP
C57BL/6 mouse from The Jackson Laboratory	Mus musculus	NCBITAXON	http://purl.bioontology.org/ontology/NCBITAXON/10090	brain vasculature	UBERON	UBERON:0005284	female	PATO	PATO:0000383	adult organism	UBERON	UBERON:0007023	Isolation of single cells	Mouse_160114_Female	Brain single cell 425	single cell	GENEPIO	GENEPIO:0002011	Female	Cldn5(BAC)eGFP
C57BL/6 mouse from The Jackson Laboratory	Mus musculus	NCBITAXON	http://purl.bioontology.org/ontology/NCBITAXON/10090	brain vasculature	UBERON	UBERON:0005284	female	PATO	PATO:0000383	adult organism	UBERON	UBERON:0007023	Isolation of single cells	Mouse_160114_Female	Brain single cell 426	single cell	GENEPIO	GENEPIO:0002012	Female	Cldn5(BAC)eGFP
C57BL/6 mouse from The Jackson Laboratory	Mus musculus	NCBITAXON	http://purl.bioontology.org/ontology/NCBITAXON/10090	brain vasculature	UBERON	UBERON:0005284	female	PATO	PATO:0000383	adult organism	UBERON	UBERON:0007023	Isolation of single cells	Mouse_160114_Female	Brain single cell 427	single cell	GENEPIO	GENEPIO:0002013	Female	Cldn5(BAC)eGFP
C57BL/6 mouse from The Jackson Laboratory	Mus musculus	NCBITAXON	http://purl.bioontology.org/ontology/NCBITAXON/10090	brain vasculature	UBERON	UBERON:0005284	female	PATO	PATO:0000383	adult organism	UBERON	UBERON:0007023	Isolation of single cells	Mouse_160114_Female	Brain single cell 428	single cell	GENEPIO	GENEPIO:0002014	Female	Cldn5(BAC)eGFP
C57BL/6 mouse from The Jackson Laboratory	Mus musculus	NCBITAXON	http://purl.bioontology.org/ontology/NCBITAXON/10090	brain vasculature	UBERON	UBERON:0005284	female	PATO	PATO:0000383	adult organism	UBERON	UBERON:0007023	Isolation of single cells	Mouse_160114_Female	Brain single cell 429	single cell	GENEPIO	GENEPIO:0002015	Female	Cldn5(BAC)eGFP
C57BL/6 mouse from The Jackson Laboratory	Mus musculus	NCBITAXON	http://purl.bioontology.org/ontology/NCBITAXON/10090	brain vasculature	UBERON	UBERON:0005284	female	PATO	PATO:0000383	adult organism	UBERON	UBERON:0007023	Isolation of single cells	Mouse_160114_Female	Brain single cell 430	single cell	GENEPIO	GENEPIO:0002016	Female	Cldn5(BAC)eGFP
C57BL/6 mouse from The Jackson Laboratory	Mus musculus	NCBITAXON	http://purl.bioontology.org/ontology/NCBITAXON/10090	brain vasculature	UBERON	UBERON:0005284	female	PATO	PATO:0000383	adult organism	UBERON	UBERON:0007023	Isolation of single cells	Mouse_160114_Female	Brain single cell 431	single cell	GENEPIO	GENEPIO:0002017	Female	Cldn5(BAC)eGFP
C57BL/6 mouse from The Jackson Laboratory	Mus musculus	NCBITAXON	http://purl.bioontology.org/ontology/NCBITAXON/10090	brain vasculature	UBERON	UBERON:0005284	female	PATO	PATO:0000383	adult organism	UBERON	UBERON:0007023	Isolation of single cells	Mouse_160114_Female	Brain single cell 432	single cell	GENEPIO	GENEPIO:0002018	Female	Cldn5(BAC)eGFP
C57BL/6 mouse from The Jackson Laboratory	Mus musculus	NCBITAXON	http://purl.bioontology.org/ontology/NCBITAXON/10090	brain vasculature	UBERON	UBERON:0005284	female	PATO	PATO:0000383	adult organism	UBERON	UBERON:0007023	Isolation of single cells	Mouse_160114_Female	Brain single cell 433	single cell	GENEPIO	GENEPIO:0002019	Female	Cldn5(BAC)eGFP
C57BL/6 mouse from The Jackson Laboratory	Mus musculus	NCBITAXON	http://purl.bioontology.org/ontology/NCBITAXON/10090	brain vasculature	UBERON	UBERON:0005284	female	PATO	PATO:0000383	adult organism	UBERON	UBERON:0007023	Isolation of single cells	Mouse_160114_Female	Brain single cell 434	single cell	GENEPIO	GENEPIO:0002020	Female	Cldn5(BAC)eGFP
C57BL/6 mouse from The Jackson Laboratory	Mus musculus	NCBITAXON	http://purl.bioontology.org/ontology/NCBITAXON/10090	brain vasculature	UBERON	UBERON:0005284	female	PATO	PATO:0000383	adult organism	UBERON	UBERON:0007023	Isolation of single cells	Mouse_160114_Female	Brain single cell 435	single cell	GENEPIO	GENEPIO:0002021	Female	Cldn5(BAC)eGFP
C57BL/6 mouse from The Jackson Laboratory	Mus musculus	NCBITAXON	http://purl.bioontology.org/ontology/NCBITAXON/10090	brain vasculature	UBERON	UBERON:0005284	female	PATO	PATO:0000383	adult organism	UBERON	UBERON:0007023	Isolation of single cells	Mouse_160114_Female	Brain single cell 436	single cell	GENEPIO	GENEPIO:0002022	Female	Cldn5(BAC)eGFP
C57BL/6 mouse from The Jackson Laboratory	Mus musculus	NCBITAXON	http://purl.bioontology.org/ontology/NCBITAXON/10090	brain vasculature	UBERON	UBERON:0005284	female	PATO	PATO:0000383	adult organism	UBERON	UBERON:0007023	Isolation of single cells	Mouse_160114_Female	Brain single cell 437	single cell	GENEPIO	GENEPIO:0002023	Female	Cldn5(BAC)eGFP
C57BL/6 mouse from The Jackson Laboratory	Mus musculus	NCBITAXON	http://purl.bioontology.org/ontology/NCBITAXON/10090	brain vasculature	UBERON	UBERON:0005284	female	PATO	PATO:0000383	adult organism	UBERON	UBERON:0007023	Isolation of single cells	Mouse_160114_Female	Brain single cell 438	single cell	GENEPIO	GENEPIO:0002024	Female	Cldn5(BAC)eGFP
C57BL/6 mouse from The Jackson Laboratory	Mus musculus	NCBITAXON	http://purl.bioontology.org/ontology/NCBITAXON/10090	brain vasculature	UBERON	UBERON:0005284	female	PATO	PATO:0000383	adult organism	UBERON	UBERON:0007023	Isolation of single cells	Mouse_160114_Female	Brain single cell 439	single cell	GENEPIO	GENEPIO:0002025	Female	Cldn5(BAC)eGFP
C57BL/6 mouse from The Jackson Laboratory	Mus musculus	NCBITAXON	http://purl.bioontology.org/ontology/NCBITAXON/10090	brain vasculature	UBERON	UBERON:0005284	female	PATO	PATO:0000383	adult organism	UBERON	UBERON:0007023	Isolation of single cells	Mouse_160114_Female	Brain single cell 440	single cell	GENEPIO	GENEPIO:0002026	Female	Cldn5(BAC)eGFP
C57BL/6 mouse from The Jackson Laboratory	Mus musculus	NCBITAXON	http://purl.bioontology.org/ontology/NCBITAXON/10090	brain vasculature	UBERON	UBERON:0005284	female	PATO	PATO:0000383	adult organism	UBERON	UBERON:0007023	Isolation of single cells	Mouse_160114_Female	Brain single cell 441	single cell	GENEPIO	GENEPIO:0002027	Female	Cldn5(BAC)eGFP
C57BL/6 mouse from The Jackson Laboratory	Mus musculus	NCBITAXON	http://purl.bioontology.org/ontology/NCBITAXON/10090	brain vasculature	UBERON	UBERON:0005284	female	PATO	PATO:0000383	adult organism	UBERON	UBERON:0007023	Isolation of single cells	Mouse_160114_Female	Brain single cell 442	single cell	GENEPIO	GENEPIO:0002028	Female	Cldn5(BAC)eGFP
C57BL/6 mouse from The Jackson Laboratory	Mus musculus	NCBITAXON	http://purl.bioontology.org/ontology/NCBITAXON/10090	brain vasculature	UBERON	UBERON:0005284	female	PATO	PATO:0000383	adult organism	UBERON	UBERON:0007023	Isolation of single cells	Mouse_160114_Female	Brain single cell 443	single cell	GENEPIO	GENEPIO:0002029	Female	Cldn5(BAC)eGFP
C57BL/6 mouse from The Jackson Laboratory	Mus musculus	NCBITAXON	http://purl.bioontology.org/ontology/NCBITAXON/10090	brain vasculature	UBERON	UBERON:0005284	female	PATO	PATO:0000383	adult organism	UBERON	UBERON:0007023	Isolation of single cells	Mouse_160114_Female	Brain single cell 444	single cell	GENEPIO	GENEPIO:0002030	Female	Cldn5(BAC)eGFP
C57BL/6 mouse from The Jackson Laboratory	Mus musculus	NCBITAXON	http://purl.bioontology.org/ontology/NCBITAXON/10090	brain vasculature	UBERON	UBERON:0005284	female	PATO	PATO:0000383	adult organism	UBERON	UBERON:0007023	Isolation of single cells	Mouse_160114_Female	Brain single cell 445	single cell	GENEPIO	GENEPIO:0002031	Female	Cldn5(BAC)eGFP
C57BL/6 mouse from The Jackson Laboratory	Mus musculus	NCBITAXON	http://purl.bioontology.org/ontology/NCBITAXON/10090	brain vasculature	UBERON	UBERON:0005284	female	PATO	PATO:0000383	adult organism	UBERON	UBERON:0007023	Isolation of single cells	Mouse_160114_Female	Brain single cell 446	single cell	GENEPIO	GENEPIO:0002032	Female	Cldn5(BAC)eGFP
C57BL/6 mouse from The Jackson Laboratory	Mus musculus	NCBITAXON	http://purl.bioontology.org/ontology/NCBITAXON/10090	brain vasculature	UBERON	UBERON:0005284	female	PATO	PATO:0000383	adult organism	UBERON	UBERON:0007023	Isolation of single cells	Mouse_160114_Female	Brain single cell 447	single cell	GENEPIO	GENEPIO:0002033	Female	Cldn5(BAC)eGFP
C57BL/6 mouse from The Jackson Laboratory	Mus musculus	NCBITAXON	http://purl.bioontology.org/ontology/NCBITAXON/10090	brain vasculature	UBERON	UBERON:0005284	female	PATO	PATO:0000383	adult organism	UBERON	UBERON:0007023	Isolation of single cells	Mouse_160114_Female	Brain single cell 448	single cell	GENEPIO	GENEPIO:0002034	Female	Cldn5(BAC)eGFP
C57BL/6 mouse from The Jackson Laboratory	Mus musculus	NCBITAXON	http://purl.bioontology.org/ontology/NCBITAXON/10090	brain vasculature	UBERON	UBERON:0005284	female	PATO	PATO:0000383	adult organism	UBERON	UBERON:0007023	Isolation of single cells	Mouse_160114_Female	Brain single cell 449	single cell	GENEPIO	GENEPIO:0002035	Female	Cldn5(BAC)eGFP
C57BL/6 mouse from The Jackson Laboratory	Mus musculus	NCBITAXON	http://purl.bioontology.org/ontology/NCBITAXON/10090	brain vasculature	UBERON	UBERON:0005284	female	PATO	PATO:0000383	adult organism	UBERON	UBERON:0007023	Isolation of single cells	Mouse_160114_Female	Brain single cell 450	single cell	GENEPIO	GENEPIO:0002036	Female	Cldn5(BAC)eGFP
C57BL/6 mouse from The Jackson Laboratory	Mus musculus	NCBITAXON	http://purl.bioontology.org/ontology/NCBITAXON/10090	brain vasculature	UBERON	UBERON:0005284	female	PATO	PATO:0000383	adult organism	UBERON	UBERON:0007023	Isolation of single cells	Mouse_160114_Female	Brain single cell 451	single cell	GENEPIO	GENEPIO:0002037	Female	Cldn5(BAC)eGFP
C57BL/6 mouse from The Jackson Laboratory	Mus musculus	NCBITAXON	http://purl.bioontology.org/ontology/NCBITAXON/10090	brain vasculature	UBERON	UBERON:0005284	female	PATO	PATO:0000383	adult organism	UBERON	UBERON:0007023	Isolation of single cells	Mouse_160114_Female	Brain single cell 452	single cell	GENEPIO	GENEPIO:0002038	Female	Cldn5(BAC)eGFP
C57BL/6 mouse from The Jackson Laboratory	Mus musculus	NCBITAXON	http://purl.bioontology.org/ontology/NCBITAXON/10090	brain vasculature	UBERON	UBERON:0005284	female	PATO	PATO:0000383	adult organism	UBERON	UBERON:0007023	Isolation of single cells	Mouse_160114_Female	Brain single cell 453	single cell	GENEPIO	GENEPIO:0002039	Female	Cldn5(BAC)eGFP
C57BL/6 mouse from The Jackson Laboratory	Mus musculus	NCBITAXON	http://purl.bioontology.org/ontology/NCBITAXON/10090	brain vasculature	UBERON	UBERON:0005284	female	PATO	PATO:0000383	adult organism	UBERON	UBERON:0007023	Isolation of single cells	Mouse_160114_Female	Brain single cell 454	single cell	GENEPIO	GENEPIO:0002040	Female	Cldn5(BAC)eGFP
C57BL/6 mouse from The Jackson Laboratory	Mus musculus	NCBITAXON	http://purl.bioontology.org/ontology/NCBITAXON/10090	brain vasculature	UBERON	UBERON:0005284	female	PATO	PATO:0000383	adult organism	UBERON	UBERON:0007023	Isolation of single cells	Mouse_160114_Female	Brain single cell 455	single cell	GENEPIO	GENEPIO:0002041	Female	Cldn5(BAC)eGFP
C57BL/6 mouse from The Jackson Laboratory	Mus musculus	NCBITAXON	http://purl.bioontology.org/ontology/NCBITAXON/10090	brain vasculature	UBERON	UBERON:0005284	female	PATO	PATO:0000383	adult organism	UBERON	UBERON:0007023	Isolation of single cells	Mouse_160114_Female	Brain single cell 456	single cell	GENEPIO	GENEPIO:0002042	Female	Cldn5(BAC)eGFP
C57BL/6 mouse from The Jackson Laboratory	Mus musculus	NCBITAXON	http://purl.bioontology.org/ontology/NCBITAXON/10090	brain vasculature	UBERON	UBERON:0005284	female	PATO	PATO:0000383	adult organism	UBERON	UBERON:0007023	Isolation of single cells	Mouse_160114_Female	Brain single cell 457	single cell	GENEPIO	GENEPIO:0002043	Female	Cldn5(BAC)eGFP
C57BL/6 mouse from The Jackson Laboratory	Mus musculus	NCBITAXON	http://purl.bioontology.org/ontology/NCBITAXON/10090	brain vasculature	UBERON	UBERON:0005284	female	PATO	PATO:0000383	adult organism	UBERON	UBERON:0007023	Isolation of single cells	Mouse_160114_Female	Brain single cell 458	single cell	GENEPIO	GENEPIO:0002044	Female	Cldn5(BAC)eGFP
C57BL/6 mouse from The Jackson Laboratory	Mus musculus	NCBITAXON	http://purl.bioontology.org/ontology/NCBITAXON/10090	brain vasculature	UBERON	UBERON:0005284	female	PATO	PATO:0000383	adult organism	UBERON	UBERON:0007023	Isolation of single cells	Mouse_160114_Female	Brain single cell 459	single cell	GENEPIO	GENEPIO:0002045	Female	Cldn5(BAC)eGFP
C57BL/6 mouse from The Jackson Laboratory	Mus musculus	NCBITAXON	http://purl.bioontology.org/ontology/NCBITAXON/10090	brain vasculature	UBERON	UBERON:0005284	female	PATO	PATO:0000383	adult organism	UBERON	UBERON:0007023	Isolation of single cells	Mouse_160114_Female	Brain single cell 460	single cell	GENEPIO	GENEPIO:0002046	Female	Cldn5(BAC)eGFP
C57BL/6 mouse from The Jackson Laboratory	Mus musculus	NCBITAXON	http://purl.bioontology.org/ontology/NCBITAXON/10090	brain vasculature	UBERON	UBERON:0005284	female	PATO	PATO:0000383	adult organism	UBERON	UBERON:0007023	Isolation of single cells	Mouse_160114_Female	Brain single cell 461	single cell	GENEPIO	GENEPIO:0002047	Female	Cldn5(BAC)eGFP
C57BL/6 mouse from The Jackson Laboratory	Mus musculus	NCBITAXON	http://purl.bioontology.org/ontology/NCBITAXON/10090	brain vasculature	UBERON	UBERON:0005284	female	PATO	PATO:0000383	adult organism	UBERON	UBERON:0007023	Isolation of single cells	Mouse_160114_Female	Brain single cell 462	single cell	GENEPIO	GENEPIO:0002048	Female	Cldn5(BAC)eGFP
C57BL/6 mouse from The Jackson Laboratory	Mus musculus	NCBITAXON	http://purl.bioontology.org/ontology/NCBITAXON/10090	brain vasculature	UBERON	UBERON:0005284	female	PATO	PATO:0000383	adult organism	UBERON	UBERON:0007023	Isolation of single cells	Mouse_160114_Female	Brain single cell 463	single cell	GENEPIO	GENEPIO:0002049	Female	Cldn5(BAC)eGFP
C57BL/6 mouse from The Jackson Laboratory	Mus musculus	NCBITAXON	http://purl.bioontology.org/ontology/NCBITAXON/10090	brain vasculature	UBERON	UBERON:0005284	female	PATO	PATO:0000383	adult organism	UBERON	UBERON:0007023	Isolation of single cells	Mouse_160114_Female	Brain single cell 464	single cell	GENEPIO	GENEPIO:0002050	Female	Cldn5(BAC)eGFP
C57BL/6 mouse from The Jackson Laboratory	Mus musculus	NCBITAXON	http://purl.bioontology.org/ontology/NCBITAXON/10090	brain vasculature	UBERON	UBERON:0005284	female	PATO	PATO:0000383	adult organism	UBERON	UBERON:0007023	Isolation of single cells	Mouse_160114_Female	Brain single cell 465	single cell	GENEPIO	GENEPIO:0002051	Female	Cldn5(BAC)eGFP
C57BL/6 mouse from The Jackson Laboratory	Mus musculus	NCBITAXON	http://purl.bioontology.org/ontology/NCBITAXON/10090	brain vasculature	UBERON	UBERON:0005284	female	PATO	PATO:0000383	adult organism	UBERON	UBERON:0007023	Isolation of single cells	Mouse_160114_Female	Brain single cell 466	single cell	GENEPIO	GENEPIO:0002052	Female	Cldn5(BAC)eGFP
C57BL/6 mouse from The Jackson Laboratory	Mus musculus	NCBITAXON	http://purl.bioontology.org/ontology/NCBITAXON/10090	brain vasculature	UBERON	UBERON:0005284	female	PATO	PATO:0000383	adult organism	UBERON	UBERON:0007023	Isolation of single cells	Mouse_160114_Female	Brain single cell 467	single cell	GENEPIO	GENEPIO:0002053	Female	Cldn5(BAC)eGFP
C57BL/6 mouse from The Jackson Laboratory	Mus musculus	NCBITAXON	http://purl.bioontology.org/ontology/NCBITAXON/10090	brain vasculature	UBERON	UBERON:0005284	female	PATO	PATO:0000383	adult organism	UBERON	UBERON:0007023	Isolation of single cells	Mouse_160114_Female	Brain single cell 468	single cell	GENEPIO	GENEPIO:0002054	Female	Cldn5(BAC)eGFP
C57BL/6 mouse from The Jackson Laboratory	Mus musculus	NCBITAXON	http://purl.bioontology.org/ontology/NCBITAXON/10090	brain vasculature	UBERON	UBERON:0005284	female	PATO	PATO:0000383	adult organism	UBERON	UBERON:0007023	Isolation of single cells	Mouse_160114_Female	Brain single cell 469	single cell	GENEPIO	GENEPIO:0002055	Female	Cldn5(BAC)eGFP
C57BL/6 mouse from The Jackson Laboratory	Mus musculus	NCBITAXON	http://purl.bioontology.org/ontology/NCBITAXON/10090	brain vasculature	UBERON	UBERON:0005284	female	PATO	PATO:0000383	adult organism	UBERON	UBERON:0007023	Isolation of single cells	Mouse_160114_Female	Brain single cell 470	single cell	GENEPIO	GENEPIO:0002056	Female	Cldn5(BAC)eGFP
C57BL/6 mouse from The Jackson Laboratory	Mus musculus	NCBITAXON	http://purl.bioontology.org/ontology/NCBITAXON/10090	brain vasculature	UBERON	UBERON:0005284	female	PATO	PATO:0000383	adult organism	UBERON	UBERON:0007023	Isolation of single cells	Mouse_160114_Female	Brain single cell 471	single cell	GENEPIO	GENEPIO:0002057	Female	Cldn5(BAC)eGFP
C57BL/6 mouse from The Jackson Laboratory	Mus musculus	NCBITAXON	http://purl.bioontology.org/ontology/NCBITAXON/10090	brain vasculature	UBERON	UBERON:0005284	female	PATO	PATO:0000383	adult organism	UBERON	UBERON:0007023	Isolation of single cells	Mouse_160114_Female	Brain single cell 472	single cell	GENEPIO	GENEPIO:0002058	Female	Cldn5(BAC)eGFP
C57BL/6 mouse from The Jackson Laboratory	Mus musculus	NCBITAXON	http://purl.bioontology.org/ontology/NCBITAXON/10090	brain vasculature	UBERON	UBERON:0005284	female	PATO	PATO:0000383	adult organism	UBERON	UBERON:0007023	Isolation of single cells	Mouse_160114_Female	Brain single cell 473	single cell	GENEPIO	GENEPIO:0002059	Female	Cldn5(BAC)eGFP
C57BL/6 mouse from The Jackson Laboratory	Mus musculus	NCBITAXON	http://purl.bioontology.org/ontology/NCBITAXON/10090	brain vasculature	UBERON	UBERON:0005284	female	PATO	PATO:0000383	adult organism	UBERON	UBERON:0007023	Isolation of single cells	Mouse_160114_Female	Brain single cell 474	single cell	GENEPIO	GENEPIO:0002060	Female	Cldn5(BAC)eGFP
C57BL/6 mouse from The Jackson Laboratory	Mus musculus	NCBITAXON	http://purl.bioontology.org/ontology/NCBITAXON/10090	brain vasculature	UBERON	UBERON:0005284	female	PATO	PATO:0000383	adult organism	UBERON	UBERON:0007023	Isolation of single cells	Mouse_160114_Female	Brain single cell 475	single cell	GENEPIO	GENEPIO:0002061	Female	Cldn5(BAC)eGFP
C57BL/6 mouse from The Jackson Laboratory	Mus musculus	NCBITAXON	http://purl.bioontology.org/ontology/NCBITAXON/10090	brain vasculature	UBERON	UBERON:0005284	female	PATO	PATO:0000383	adult organism	UBERON	UBERON:0007023	Isolation of single cells	Mouse_160114_Female	Brain single cell 476	single cell	GENEPIO	GENEPIO:0002062	Female	Cldn5(BAC)eGFP
C57BL/6 mouse from The Jackson Laboratory	Mus musculus	NCBITAXON	http://purl.bioontology.org/ontology/NCBITAXON/10090	brain vasculature	UBERON	UBERON:0005284	female	PATO	PATO:0000383	adult organism	UBERON	UBERON:0007023	Isolation of single cells	Mouse_160114_Female	Brain single cell 477	single cell	GENEPIO	GENEPIO:0002063	Female	Cldn5(BAC)eGFP
C57BL/6 mouse from The Jackson Laboratory	Mus musculus	NCBITAXON	http://purl.bioontology.org/ontology/NCBITAXON/10090	brain vasculature	UBERON	UBERON:0005284	female	PATO	PATO:0000383	adult organism	UBERON	UBERON:0007023	Isolation of single cells	Mouse_160114_Female	Brain single cell 478	single cell	GENEPIO	GENEPIO:0002064	Female	Cldn5(BAC)eGFP
C57BL/6 mouse from The Jackson Laboratory	Mus musculus	NCBITAXON	http://purl.bioontology.org/ontology/NCBITAXON/10090	brain vasculature	UBERON	UBERON:0005284	female	PATO	PATO:0000383	adult organism	UBERON	UBERON:0007023	Isolation of single cells	Mouse_160114_Female	Brain single cell 479	single cell	GENEPIO	GENEPIO:0002065	Female	Cldn5(BAC)eGFP
C57BL/6 mouse from The Jackson Laboratory	Mus musculus	NCBITAXON	http://purl.bioontology.org/ontology/NCBITAXON/10090	brain vasculature	UBERON	UBERON:0005284	female	PATO	PATO:0000383	adult organism	UBERON	UBERON:0007023	Isolation of single cells	Mouse_160114_Female	Brain single cell 480	single cell	GENEPIO	GENEPIO:0002066	Female	Cldn5(BAC)eGFP
C57BL/6 mouse from The Jackson Laboratory	Mus musculus	NCBITAXON	http://purl.bioontology.org/ontology/NCBITAXON/10090	brain vasculature	UBERON	UBERON:0005284	female	PATO	PATO:0000383	adult organism	UBERON	UBERON:0007023	Isolation of single cells	Mouse_160114_Female	Brain single cell 481	single cell	GENEPIO	GENEPIO:0002067	Female	Cldn5(BAC)eGFP
C57BL/6 mouse from The Jackson Laboratory	Mus musculus	NCBITAXON	http://purl.bioontology.org/ontology/NCBITAXON/10090	brain vasculature	UBERON	UBERON:0005284	female	PATO	PATO:0000383	adult organism	UBERON	UBERON:0007023	Isolation of single cells	Mouse_160114_Female	Brain single cell 482	single cell	GENEPIO	GENEPIO:0002068	Female	Cldn5(BAC)eGFP
C57BL/6 mouse from The Jackson Laboratory	Mus musculus	NCBITAXON	http://purl.bioontology.org/ontology/NCBITAXON/10090	brain vasculature	UBERON	UBERON:0005284	female	PATO	PATO:0000383	adult organism	UBERON	UBERON:0007023	Isolation of single cells	Mouse_160114_Female	Brain single cell 483	single cell	GENEPIO	GENEPIO:0002069	Female	Cldn5(BAC)eGFP
C57BL/6 mouse from The Jackson Laboratory	Mus musculus	NCBITAXON	http://purl.bioontology.org/ontology/NCBITAXON/10090	brain vasculature	UBERON	UBERON:0005284	female	PATO	PATO:0000383	adult organism	UBERON	UBERON:0007023	Isolation of single cells	Mouse_160114_Female	Brain single cell 484	single cell	GENEPIO	GENEPIO:0002070	Female	Cldn5(BAC)eGFP
C57BL/6 mouse from The Jackson Laboratory	Mus musculus	NCBITAXON	http://purl.bioontology.org/ontology/NCBITAXON/10090	brain vasculature	UBERON	UBERON:0005284	female	PATO	PATO:0000383	adult organism	UBERON	UBERON:0007023	Isolation of single cells	Mouse_160114_Female	Brain single cell 485	single cell	GENEPIO	GENEPIO:0002071	Female	Cldn5(BAC)eGFP
C57BL/6 mouse from The Jackson Laboratory	Mus musculus	NCBITAXON	http://purl.bioontology.org/ontology/NCBITAXON/10090	brain vasculature	UBERON	UBERON:0005284	female	PATO	PATO:0000383	adult organism	UBERON	UBERON:0007023	Isolation of single cells	Mouse_160114_Female	Brain single cell 486	single cell	GENEPIO	GENEPIO:0002072	Female	Cldn5(BAC)eGFP
C57BL/6 mouse from The Jackson Laboratory	Mus musculus	NCBITAXON	http://purl.bioontology.org/ontology/NCBITAXON/10090	brain vasculature	UBERON	UBERON:0005284	female	PATO	PATO:0000383	adult organism	UBERON	UBERON:0007023	Isolation of single cells	Mouse_160114_Female	Brain single cell 487	single cell	GENEPIO	GENEPIO:0002073	Female	Cldn5(BAC)eGFP
C57BL/6 mouse from The Jackson Laboratory	Mus musculus	NCBITAXON	http://purl.bioontology.org/ontology/NCBITAXON/10090	brain vasculature	UBERON	UBERON:0005284	female	PATO	PATO:0000383	adult organism	UBERON	UBERON:0007023	Isolation of single cells	Mouse_160114_Female	Brain single cell 488	single cell	GENEPIO	GENEPIO:0002074	Female	Cldn5(BAC)eGFP
C57BL/6 mouse from The Jackson Laboratory	Mus musculus	NCBITAXON	http://purl.bioontology.org/ontology/NCBITAXON/10090	brain vasculature	UBERON	UBERON:0005284	female	PATO	PATO:0000383	adult organism	UBERON	UBERON:0007023	Isolation of single cells	Mouse_160114_Female	Brain single cell 489	single cell	GENEPIO	GENEPIO:0002075	Female	Cldn5(BAC)eGFP
C57BL/6 mouse from The Jackson Laboratory	Mus musculus	NCBITAXON	http://purl.bioontology.org/ontology/NCBITAXON/10090	brain vasculature	UBERON	UBERON:0005284	female	PATO	PATO:0000383	adult organism	UBERON	UBERON:0007023	Isolation of single cells	Mouse_160114_Female	Brain single cell 490	single cell	GENEPIO	GENEPIO:0002076	Female	Cldn5(BAC)eGFP
C57BL/6 mouse from The Jackson Laboratory	Mus musculus	NCBITAXON	http://purl.bioontology.org/ontology/NCBITAXON/10090	brain vasculature	UBERON	UBERON:0005284	female	PATO	PATO:0000383	adult organism	UBERON	UBERON:0007023	Isolation of single cells	Mouse_160114_Female	Brain single cell 491	single cell	GENEPIO	GENEPIO:0002077	Female	Cldn5(BAC)eGFP
C57BL/6 mouse from The Jackson Laboratory	Mus musculus	NCBITAXON	http://purl.bioontology.org/ontology/NCBITAXON/10090	brain vasculature	UBERON	UBERON:0005284	female	PATO	PATO:0000383	adult organism	UBERON	UBERON:0007023	Isolation of single cells	Mouse_160114_Female	Brain single cell 492	single cell	GENEPIO	GENEPIO:0002078	Female	Cldn5(BAC)eGFP
C57BL/6 mouse from The Jackson Laboratory	Mus musculus	NCBITAXON	http://purl.bioontology.org/ontology/NCBITAXON/10090	brain vasculature	UBERON	UBERON:0005284	female	PATO	PATO:0000383	adult organism	UBERON	UBERON:0007023	Isolation of single cells	Mouse_160114_Female	Brain single cell 493	single cell	GENEPIO	GENEPIO:0002079	Female	Cldn5(BAC)eGFP
C57BL/6 mouse from The Jackson Laboratory	Mus musculus	NCBITAXON	http://purl.bioontology.org/ontology/NCBITAXON/10090	brain vasculature	UBERON	UBERON:0005284	female	PATO	PATO:0000383	adult organism	UBERON	UBERON:0007023	Isolation of single cells	Mouse_160114_Female	Brain single cell 494	single cell	GENEPIO	GENEPIO:0002080	Female	Cldn5(BAC)eGFP
C57BL/6 mouse from The Jackson Laboratory	Mus musculus	NCBITAXON	http://purl.bioontology.org/ontology/NCBITAXON/10090	brain vasculature	UBERON	UBERON:0005284	female	PATO	PATO:0000383	adult organism	UBERON	UBERON:0007023	Isolation of single cells	Mouse_160114_Female	Brain single cell 495	single cell	GENEPIO	GENEPIO:0002081	Female	Cldn5(BAC)eGFP
C57BL/6 mouse from The Jackson Laboratory	Mus musculus	NCBITAXON	http://purl.bioontology.org/ontology/NCBITAXON/10090	brain vasculature	UBERON	UBERON:0005284	female	PATO	PATO:0000383	adult organism	UBERON	UBERON:0007023	Isolation of single cells	Mouse_160114_Female	Brain single cell 496	single cell	GENEPIO	GENEPIO:0002082	Female	Cldn5(BAC)eGFP
C57BL/6 mouse from The Jackson Laboratory	Mus musculus	NCBITAXON	http://purl.bioontology.org/ontology/NCBITAXON/10090	brain vasculature	UBERON	UBERON:0005284	female	PATO	PATO:0000383	adult organism	UBERON	UBERON:0007023	Isolation of single cells	Mouse_160114_Female	Brain single cell 497	single cell	GENEPIO	GENEPIO:0002083	Female	Cldn5(BAC)eGFP
C57BL/6 mouse from The Jackson Laboratory	Mus musculus	NCBITAXON	http://purl.bioontology.org/ontology/NCBITAXON/10090	brain vasculature	UBERON	UBERON:0005284	female	PATO	PATO:0000383	adult organism	UBERON	UBERON:0007023	Isolation of single cells	Mouse_160114_Female	Brain single cell 498	single cell	GENEPIO	GENEPIO:0002084	Female	Cldn5(BAC)eGFP
C57BL/6 mouse from The Jackson Laboratory	Mus musculus	NCBITAXON	http://purl.bioontology.org/ontology/NCBITAXON/10090	brain vasculature	UBERON	UBERON:0005284	female	PATO	PATO:0000383	adult organism	UBERON	UBERON:0007023	Isolation of single cells	Mouse_160114_Female	Brain single cell 499	single cell	GENEPIO	GENEPIO:0002085	Female	Cldn5(BAC)eGFP
C57BL/6 mouse from The Jackson Laboratory	Mus musculus	NCBITAXON	http://purl.bioontology.org/ontology/NCBITAXON/10090	brain vasculature	UBERON	UBERON:0005284	female	PATO	PATO:0000383	adult organism	UBERON	UBERON:0007023	Isolation of single cells	Mouse_160114_Female	Brain single cell 500	single cell	GENEPIO	GENEPIO:0002086	Female	Cldn5(BAC)eGFP
C57BL/6 mouse from The Jackson Laboratory	Mus musculus	NCBITAXON	http://purl.bioontology.org/ontology/NCBITAXON/10090	brain vasculature	UBERON	UBERON:0005284	female	PATO	PATO:0000383	adult organism	UBERON	UBERON:0007023	Isolation of single cells	Mouse_160114_Female	Brain single cell 501	single cell	GENEPIO	GENEPIO:0002087	Female	Cldn5(BAC)eGFP
C57BL/6 mouse from The Jackson Laboratory	Mus musculus	NCBITAXON	http://purl.bioontology.org/ontology/NCBITAXON/10090	brain vasculature	UBERON	UBERON:0005284	female	PATO	PATO:0000383	adult organism	UBERON	UBERON:0007023	Isolation of single cells	Mouse_160114_Female	Brain single cell 502	single cell	GENEPIO	GENEPIO:0002088	Female	Cldn5(BAC)eGFP
C57BL/6 mouse from The Jackson Laboratory	Mus musculus	NCBITAXON	http://purl.bioontology.org/ontology/NCBITAXON/10090	brain vasculature	UBERON	UBERON:0005284	female	PATO	PATO:0000383	adult organism	UBERON	UBERON:0007023	Isolation of single cells	Mouse_160114_Female	Brain single cell 503	single cell	GENEPIO	GENEPIO:0002089	Female	Cldn5(BAC)eGFP
C57BL/6 mouse from The Jackson Laboratory	Mus musculus	NCBITAXON	http://purl.bioontology.org/ontology/NCBITAXON/10090	brain vasculature	UBERON	UBERON:0005284	female	PATO	PATO:0000383	adult organism	UBERON	UBERON:0007023	Isolation of single cells	Mouse_160114_Female	Brain single cell 504	single cell	GENEPIO	GENEPIO:0002090	Female	Cldn5(BAC)eGFP
C57BL/6 mouse from The Jackson Laboratory	Mus musculus	NCBITAXON	http://purl.bioontology.org/ontology/NCBITAXON/10090	brain vasculature	UBERON	UBERON:0005284	female	PATO	PATO:0000383	adult organism	UBERON	UBERON:0007023	Isolation of single cells	Mouse_160114_Female	Brain single cell 505	single cell	GENEPIO	GENEPIO:0002091	Female	Cldn5(BAC)eGFP
C57BL/6 mouse from The Jackson Laboratory	Mus musculus	NCBITAXON	http://purl.bioontology.org/ontology/NCBITAXON/10090	brain vasculature	UBERON	UBERON:0005284	female	PATO	PATO:0000383	adult organism	UBERON	UBERON:0007023	Isolation of single cells	Mouse_160114_Female	Brain single cell 506	single cell	GENEPIO	GENEPIO:0002092	Female	Cldn5(BAC)eGFP
C57BL/6 mouse from The Jackson Laboratory	Mus musculus	NCBITAXON	http://purl.bioontology.org/ontology/NCBITAXON/10090	brain vasculature	UBERON	UBERON:0005284	female	PATO	PATO:0000383	adult organism	UBERON	UBERON:0007023	Isolation of single cells	Mouse_160114_Female	Brain single cell 507	single cell	GENEPIO	GENEPIO:0002093	Female	Cldn5(BAC)eGFP
C57BL/6 mouse from The Jackson Laboratory	Mus musculus	NCBITAXON	http://purl.bioontology.org/ontology/NCBITAXON/10090	brain vasculature	UBERON	UBERON:0005284	female	PATO	PATO:0000383	adult organism	UBERON	UBERON:0007023	Isolation of single cells	Mouse_160114_Female	Brain single cell 508	single cell	GENEPIO	GENEPIO:0002094	Female	Cldn5(BAC)eGFP
C57BL/6 mouse from The Jackson Laboratory	Mus musculus	NCBITAXON	http://purl.bioontology.org/ontology/NCBITAXON/10090	brain vasculature	UBERON	UBERON:0005284	female	PATO	PATO:0000383	adult organism	UBERON	UBERON:0007023	Isolation of single cells	Mouse_160114_Female	Brain single cell 509	single cell	GENEPIO	GENEPIO:0002095	Female	Cldn5(BAC)eGFP
C57BL/6 mouse from The Jackson Laboratory	Mus musculus	NCBITAXON	http://purl.bioontology.org/ontology/NCBITAXON/10090	brain vasculature	UBERON	UBERON:0005284	female	PATO	PATO:0000383	adult organism	UBERON	UBERON:0007023	Isolation of single cells	Mouse_160114_Female	Brain single cell 510	single cell	GENEPIO	GENEPIO:0002096	Female	Cldn5(BAC)eGFP
C57BL/6 mouse from The Jackson Laboratory	Mus musculus	NCBITAXON	http://purl.bioontology.org/ontology/NCBITAXON/10090	brain vasculature	UBERON	UBERON:0005284	female	PATO	PATO:0000383	adult organism	UBERON	UBERON:0007023	Isolation of single cells	Mouse_160114_Female	Brain single cell 511	single cell	GENEPIO	GENEPIO:0002097	Female	Cldn5(BAC)eGFP
C57BL/6 mouse from The Jackson Laboratory	Mus musculus	NCBITAXON	http://purl.bioontology.org/ontology/NCBITAXON/10090	brain vasculature	UBERON	UBERON:0005284	female	PATO	PATO:0000383	adult organism	UBERON	UBERON:0007023	Isolation of single cells	Mouse_160114_Female	Brain single cell 512	single cell	GENEPIO	GENEPIO:0002098	Female	Cldn5(BAC)eGFP
C57BL/6 mouse from The Jackson Laboratory	Mus musculus	NCBITAXON	http://purl.bioontology.org/ontology/NCBITAXON/10090	brain vasculature	UBERON	UBERON:0005284	female	PATO	PATO:0000383	adult organism	UBERON	UBERON:0007023	Isolation of single cells	Mouse_160114_Female	Brain single cell 513	single cell	GENEPIO	GENEPIO:0002099	Female	Cldn5(BAC)eGFP
C57BL/6 mouse from The Jackson Laboratory	Mus musculus	NCBITAXON	http://purl.bioontology.org/ontology/NCBITAXON/10090	brain vasculature	UBERON	UBERON:0005284	female	PATO	PATO:0000383	adult organism	UBERON	UBERON:0007023	Isolation of single cells	Mouse_160114_Female	Brain single cell 514	single cell	GENEPIO	GENEPIO:0002100	Female	Cldn5(BAC)eGFP
C57BL/6 mouse from The Jackson Laboratory	Mus musculus	NCBITAXON	http://purl.bioontology.org/ontology/NCBITAXON/10090	brain vasculature	UBERON	UBERON:0005284	female	PATO	PATO:0000383	adult organism	UBERON	UBERON:0007023	Isolation of single cells	Mouse_160114_Female	Brain single cell 515	single cell	GENEPIO	GENEPIO:0002101	Female	Cldn5(BAC)eGFP
C57BL/6 mouse from The Jackson Laboratory	Mus musculus	NCBITAXON	http://purl.bioontology.org/ontology/NCBITAXON/10090	brain vasculature	UBERON	UBERON:0005284	female	PATO	PATO:0000383	adult organism	UBERON	UBERON:0007023	Isolation of single cells	Mouse_160114_Female	Brain single cell 516	single cell	GENEPIO	GENEPIO:0002102	Female	Cldn5(BAC)eGFP
C57BL/6 mouse from The Jackson Laboratory	Mus musculus	NCBITAXON	http://purl.bioontology.org/ontology/NCBITAXON/10090	brain vasculature	UBERON	UBERON:0005284	female	PATO	PATO:0000383	adult organism	UBERON	UBERON:0007023	Isolation of single cells	Mouse_160114_Female	Brain single cell 517	single cell	GENEPIO	GENEPIO:0002103	Female	Cldn5(BAC)eGFP
C57BL/6 mouse from The Jackson Laboratory	Mus musculus	NCBITAXON	http://purl.bioontology.org/ontology/NCBITAXON/10090	brain vasculature	UBERON	UBERON:0005284	female	PATO	PATO:0000383	adult organism	UBERON	UBERON:0007023	Isolation of single cells	Mouse_160114_Female	Brain single cell 518	single cell	GENEPIO	GENEPIO:0002104	Female	Cldn5(BAC)eGFP
C57BL/6 mouse from The Jackson Laboratory	Mus musculus	NCBITAXON	http://purl.bioontology.org/ontology/NCBITAXON/10090	brain vasculature	UBERON	UBERON:0005284	female	PATO	PATO:0000383	adult organism	UBERON	UBERON:0007023	Isolation of single cells	Mouse_160114_Female	Brain single cell 519	single cell	GENEPIO	GENEPIO:0002105	Female	Cldn5(BAC)eGFP
C57BL/6 mouse from The Jackson Laboratory	Mus musculus	NCBITAXON	http://purl.bioontology.org/ontology/NCBITAXON/10090	brain vasculature	UBERON	UBERON:0005284	female	PATO	PATO:0000383	adult organism	UBERON	UBERON:0007023	Isolation of single cells	Mouse_160114_Female	Brain single cell 520	single cell	GENEPIO	GENEPIO:0002106	Female	Cldn5(BAC)eGFP
C57BL/6 mouse from The Jackson Laboratory	Mus musculus	NCBITAXON	http://purl.bioontology.org/ontology/NCBITAXON/10090	brain vasculature	UBERON	UBERON:0005284	female	PATO	PATO:0000383	adult organism	UBERON	UBERON:0007023	Isolation of single cells	Mouse_160114_Female	Brain single cell 521	single cell	GENEPIO	GENEPIO:0002107	Female	Cldn5(BAC)eGFP
C57BL/6 mouse from The Jackson Laboratory	Mus musculus	NCBITAXON	http://purl.bioontology.org/ontology/NCBITAXON/10090	brain vasculature	UBERON	UBERON:0005284	female	PATO	PATO:0000383	adult organism	UBERON	UBERON:0007023	Isolation of single cells	Mouse_160114_Female	Brain single cell 522	single cell	GENEPIO	GENEPIO:0002108	Female	Cldn5(BAC)eGFP
C57BL/6 mouse from The Jackson Laboratory	Mus musculus	NCBITAXON	http://purl.bioontology.org/ontology/NCBITAXON/10090	brain vasculature	UBERON	UBERON:0005284	female	PATO	PATO:0000383	adult organism	UBERON	UBERON:0007023	Isolation of single cells	Mouse_160114_Female	Brain single cell 523	single cell	GENEPIO	GENEPIO:0002109	Female	Cldn5(BAC)eGFP
C57BL/6 mouse from The Jackson Laboratory	Mus musculus	NCBITAXON	http://purl.bioontology.org/ontology/NCBITAXON/10090	brain vasculature	UBERON	UBERON:0005284	female	PATO	PATO:0000383	adult organism	UBERON	UBERON:0007023	Isolation of single cells	Mouse_160114_Female	Brain single cell 524	single cell	GENEPIO	GENEPIO:0002110	Female	Cldn5(BAC)eGFP
C57BL/6 mouse from The Jackson Laboratory	Mus musculus	NCBITAXON	http://purl.bioontology.org/ontology/NCBITAXON/10090	brain vasculature	UBERON	UBERON:0005284	female	PATO	PATO:0000383	adult organism	UBERON	UBERON:0007023	Isolation of single cells	Mouse_160114_Female	Brain single cell 525	single cell	GENEPIO	GENEPIO:0002111	Female	Cldn5(BAC)eGFP
C57BL/6 mouse from The Jackson Laboratory	Mus musculus	NCBITAXON	http://purl.bioontology.org/ontology/NCBITAXON/10090	brain vasculature	UBERON	UBERON:0005284	female	PATO	PATO:0000383	adult organism	UBERON	UBERON:0007023	Isolation of single cells	Mouse_160114_Female	Brain single cell 526	single cell	GENEPIO	GENEPIO:0002112	Female	Cldn5(BAC)eGFP
C57BL/6 mouse from The Jackson Laboratory	Mus musculus	NCBITAXON	http://purl.bioontology.org/ontology/NCBITAXON/10090	brain vasculature	UBERON	UBERON:0005284	female	PATO	PATO:0000383	adult organism	UBERON	UBERON:0007023	Isolation of single cells	Mouse_160114_Female	Brain single cell 527	single cell	GENEPIO	GENEPIO:0002113	Female	Cldn5(BAC)eGFP
C57BL/6 mouse from The Jackson Laboratory	Mus musculus	NCBITAXON	http://purl.bioontology.org/ontology/NCBITAXON/10090	brain vasculature	UBERON	UBERON:0005284	female	PATO	PATO:0000383	adult organism	UBERON	UBERON:0007023	Isolation of single cells	Mouse_160114_Female	Brain single cell 528	single cell	GENEPIO	GENEPIO:0002114	Female	Cldn5(BAC)eGFP
C57BL/6 mouse from The Jackson Laboratory	Mus musculus	NCBITAXON	http://purl.bioontology.org/ontology/NCBITAXON/10090	brain vasculature	UBERON	UBERON:0005284	female	PATO	PATO:0000383	adult organism	UBERON	UBERON:0007023	Isolation of single cells	Mouse_160114_Female	Brain single cell 529	single cell	GENEPIO	GENEPIO:0002115	Female	Cldn5(BAC)eGFP
C57BL/6 mouse from The Jackson Laboratory	Mus musculus	NCBITAXON	http://purl.bioontology.org/ontology/NCBITAXON/10090	brain vasculature	UBERON	UBERON:0005284	female	PATO	PATO:0000383	adult organism	UBERON	UBERON:0007023	Isolation of single cells	Mouse_160114_Female	Brain single cell 530	single cell	GENEPIO	GENEPIO:0002116	Female	Cldn5(BAC)eGFP
C57BL/6 mouse from The Jackson Laboratory	Mus musculus	NCBITAXON	http://purl.bioontology.org/ontology/NCBITAXON/10090	brain vasculature	UBERON	UBERON:0005284	female	PATO	PATO:0000383	adult organism	UBERON	UBERON:0007023	Isolation of single cells	Mouse_160114_Female	Brain single cell 531	single cell	GENEPIO	GENEPIO:0002117	Female	Cldn5(BAC)eGFP
C57BL/6 mouse from The Jackson Laboratory	Mus musculus	NCBITAXON	http://purl.bioontology.org/ontology/NCBITAXON/10090	brain vasculature	UBERON	UBERON:0005284	female	PATO	PATO:0000383	adult organism	UBERON	UBERON:0007023	Isolation of single cells	Mouse_160114_Female	Brain single cell 532	single cell	GENEPIO	GENEPIO:0002118	Female	Cldn5(BAC)eGFP
C57BL/6 mouse from The Jackson Laboratory	Mus musculus	NCBITAXON	http://purl.bioontology.org/ontology/NCBITAXON/10090	brain vasculature	UBERON	UBERON:0005284	female	PATO	PATO:0000383	adult organism	UBERON	UBERON:0007023	Isolation of single cells	Mouse_160114_Female	Brain single cell 533	single cell	GENEPIO	GENEPIO:0002119	Female	Cldn5(BAC)eGFP
C57BL/6 mouse from The Jackson Laboratory	Mus musculus	NCBITAXON	http://purl.bioontology.org/ontology/NCBITAXON/10090	brain vasculature	UBERON	UBERON:0005284	female	PATO	PATO:0000383	adult organism	UBERON	UBERON:0007023	Isolation of single cells	Mouse_160114_Female	Brain single cell 534	single cell	GENEPIO	GENEPIO:0002120	Female	Cldn5(BAC)eGFP
C57BL/6 mouse from The Jackson Laboratory	Mus musculus	NCBITAXON	http://purl.bioontology.org/ontology/NCBITAXON/10090	brain vasculature	UBERON	UBERON:0005284	female	PATO	PATO:0000383	adult organism	UBERON	UBERON:0007023	Isolation of single cells	Mouse_160114_Female	Brain single cell 535	single cell	GENEPIO	GENEPIO:0002121	Female	Cldn5(BAC)eGFP
C57BL/6 mouse from The Jackson Laboratory	Mus musculus	NCBITAXON	http://purl.bioontology.org/ontology/NCBITAXON/10090	brain vasculature	UBERON	UBERON:0005284	female	PATO	PATO:0000383	adult organism	UBERON	UBERON:0007023	Isolation of single cells	Mouse_160114_Female	Brain single cell 536	single cell	GENEPIO	GENEPIO:0002122	Female	Cldn5(BAC)eGFP
C57BL/6 mouse from The Jackson Laboratory	Mus musculus	NCBITAXON	http://purl.bioontology.org/ontology/NCBITAXON/10090	brain vasculature	UBERON	UBERON:0005284	female	PATO	PATO:0000383	adult organism	UBERON	UBERON:0007023	Isolation of single cells	Mouse_160114_Female	Brain single cell 537	single cell	GENEPIO	GENEPIO:0002123	Female	Cldn5(BAC)eGFP
C57BL/6 mouse from The Jackson Laboratory	Mus musculus	NCBITAXON	http://purl.bioontology.org/ontology/NCBITAXON/10090	brain vasculature	UBERON	UBERON:0005284	female	PATO	PATO:0000383	adult organism	UBERON	UBERON:0007023	Isolation of single cells	Mouse_160114_Female	Brain single cell 538	single cell	GENEPIO	GENEPIO:0002124	Female	Cldn5(BAC)eGFP
C57BL/6 mouse from The Jackson Laboratory	Mus musculus	NCBITAXON	http://purl.bioontology.org/ontology/NCBITAXON/10090	brain vasculature	UBERON	UBERON:0005284	female	PATO	PATO:0000383	adult organism	UBERON	UBERON:0007023	Isolation of single cells	Mouse_160114_Female	Brain single cell 539	single cell	GENEPIO	GENEPIO:0002125	Female	Cldn5(BAC)eGFP
C57BL/6 mouse from The Jackson Laboratory	Mus musculus	NCBITAXON	http://purl.bioontology.org/ontology/NCBITAXON/10090	brain vasculature	UBERON	UBERON:0005284	female	PATO	PATO:0000383	adult organism	UBERON	UBERON:0007023	Isolation of single cells	Mouse_160114_Female	Brain single cell 540	single cell	GENEPIO	GENEPIO:0002126	Female	Cldn5(BAC)eGFP
C57BL/6 mouse from The Jackson Laboratory	Mus musculus	NCBITAXON	http://purl.bioontology.org/ontology/NCBITAXON/10090	brain vasculature	UBERON	UBERON:0005284	female	PATO	PATO:0000383	adult organism	UBERON	UBERON:0007023	Isolation of single cells	Mouse_160114_Female	Brain single cell 541	single cell	GENEPIO	GENEPIO:0002127	Female	Cldn5(BAC)eGFP
C57BL/6 mouse from The Jackson Laboratory	Mus musculus	NCBITAXON	http://purl.bioontology.org/ontology/NCBITAXON/10090	brain vasculature	UBERON	UBERON:0005284	female	PATO	PATO:0000383	adult organism	UBERON	UBERON:0007023	Isolation of single cells	Mouse_160114_Female	Brain single cell 542	single cell	GENEPIO	GENEPIO:0002128	Female	Cldn5(BAC)eGFP
C57BL/6 mouse from The Jackson Laboratory	Mus musculus	NCBITAXON	http://purl.bioontology.org/ontology/NCBITAXON/10090	brain vasculature	UBERON	UBERON:0005284	female	PATO	PATO:0000383	adult organism	UBERON	UBERON:0007023	Isolation of single cells	Mouse_160114_Female	Brain single cell 543	single cell	GENEPIO	GENEPIO:0002129	Female	Cldn5(BAC)eGFP
C57BL/6 mouse from The Jackson Laboratory	Mus musculus	NCBITAXON	http://purl.bioontology.org/ontology/NCBITAXON/10090	brain vasculature	UBERON	UBERON:0005284	female	PATO	PATO:0000383	adult organism	UBERON	UBERON:0007023	Isolation of single cells	Mouse_160114_Female	Brain single cell 544	single cell	GENEPIO	GENEPIO:0002130	Female	Cldn5(BAC)eGFP
C57BL/6 mouse from The Jackson Laboratory	Mus musculus	NCBITAXON	http://purl.bioontology.org/ontology/NCBITAXON/10090	brain vasculature	UBERON	UBERON:0005284	female	PATO	PATO:0000383	adult organism	UBERON	UBERON:0007023	Isolation of single cells	Mouse_160114_Female	Brain single cell 545	single cell	GENEPIO	GENEPIO:0002131	Female	Cldn5(BAC)eGFP
C57BL/6 mouse from The Jackson Laboratory	Mus musculus	NCBITAXON	http://purl.bioontology.org/ontology/NCBITAXON/10090	brain vasculature	UBERON	UBERON:0005284	female	PATO	PATO:0000383	adult organism	UBERON	UBERON:0007023	Isolation of single cells	Mouse_160114_Female	Brain single cell 546	single cell	GENEPIO	GENEPIO:0002132	Female	Cldn5(BAC)eGFP
C57BL/6 mouse from The Jackson Laboratory	Mus musculus	NCBITAXON	http://purl.bioontology.org/ontology/NCBITAXON/10090	brain vasculature	UBERON	UBERON:0005284	female	PATO	PATO:0000383	adult organism	UBERON	UBERON:0007023	Isolation of single cells	Mouse_160114_Female	Brain single cell 547	single cell	GENEPIO	GENEPIO:0002133	Female	Cldn5(BAC)eGFP
C57BL/6 mouse from The Jackson Laboratory	Mus musculus	NCBITAXON	http://purl.bioontology.org/ontology/NCBITAXON/10090	brain vasculature	UBERON	UBERON:0005284	female	PATO	PATO:0000383	adult organism	UBERON	UBERON:0007023	Isolation of single cells	Mouse_160114_Female	Brain single cell 548	single cell	GENEPIO	GENEPIO:0002134	Female	Cldn5(BAC)eGFP
C57BL/6 mouse from The Jackson Laboratory	Mus musculus	NCBITAXON	http://purl.bioontology.org/ontology/NCBITAXON/10090	brain vasculature	UBERON	UBERON:0005284	female	PATO	PATO:0000383	adult organism	UBERON	UBERON:0007023	Isolation of single cells	Mouse_160114_Female	Brain single cell 549	single cell	GENEPIO	GENEPIO:0002135	Female	Cldn5(BAC)eGFP
C57BL/6 mouse from The Jackson Laboratory	Mus musculus	NCBITAXON	http://purl.bioontology.org/ontology/NCBITAXON/10090	brain vasculature	UBERON	UBERON:0005284	female	PATO	PATO:0000383	adult organism	UBERON	UBERON:0007023	Isolation of single cells	Mouse_160114_Female	Brain single cell 550	single cell	GENEPIO	GENEPIO:0002136	Female	Cldn5(BAC)eGFP
C57BL/6 mouse from The Jackson Laboratory	Mus musculus	NCBITAXON	http://purl.bioontology.org/ontology/NCBITAXON/10090	brain vasculature	UBERON	UBERON:0005284	female	PATO	PATO:0000383	adult organism	UBERON	UBERON:0007023	Isolation of single cells	Mouse_160114_Female	Brain single cell 551	single cell	GENEPIO	GENEPIO:0002137	Female	Cldn5(BAC)eGFP
C57BL/6 mouse from The Jackson Laboratory	Mus musculus	NCBITAXON	http://purl.bioontology.org/ontology/NCBITAXON/10090	brain vasculature	UBERON	UBERON:0005284	female	PATO	PATO:0000383	adult organism	UBERON	UBERON:0007023	Isolation of single cells	Mouse_160114_Female	Brain single cell 552	single cell	GENEPIO	GENEPIO:0002138	Female	Cldn5(BAC)eGFP
C57BL/6 mouse from The Jackson Laboratory	Mus musculus	NCBITAXON	http://purl.bioontology.org/ontology/NCBITAXON/10090	brain vasculature	UBERON	UBERON:0005284	female	PATO	PATO:0000383	adult organism	UBERON	UBERON:0007023	Isolation of single cells	Mouse_160114_Female	Brain single cell 553	single cell	GENEPIO	GENEPIO:0002139	Female	Cldn5(BAC)eGFP
C57BL/6 mouse from The Jackson Laboratory	Mus musculus	NCBITAXON	http://purl.bioontology.org/ontology/NCBITAXON/10090	brain vasculature	UBERON	UBERON:0005284	female	PATO	PATO:0000383	adult organism	UBERON	UBERON:0007023	Isolation of single cells	Mouse_160114_Female	Brain single cell 554	single cell	GENEPIO	GENEPIO:0002140	Female	Cldn5(BAC)eGFP
C57BL/6 mouse from The Jackson Laboratory	Mus musculus	NCBITAXON	http://purl.bioontology.org/ontology/NCBITAXON/10090	brain vasculature	UBERON	UBERON:0005284	female	PATO	PATO:0000383	adult organism	UBERON	UBERON:0007023	Isolation of single cells	Mouse_160114_Female	Brain single cell 555	single cell	GENEPIO	GENEPIO:0002141	Female	Cldn5(BAC)eGFP
C57BL/6 mouse from The Jackson Laboratory	Mus musculus	NCBITAXON	http://purl.bioontology.org/ontology/NCBITAXON/10090	brain vasculature	UBERON	UBERON:0005284	female	PATO	PATO:0000383	adult organism	UBERON	UBERON:0007023	Isolation of single cells	Mouse_160114_Female	Brain single cell 556	single cell	GENEPIO	GENEPIO:0002142	Female	Cldn5(BAC)eGFP
C57BL/6 mouse from The Jackson Laboratory	Mus musculus	NCBITAXON	http://purl.bioontology.org/ontology/NCBITAXON/10090	brain vasculature	UBERON	UBERON:0005284	female	PATO	PATO:0000383	adult organism	UBERON	UBERON:0007023	Isolation of single cells	Mouse_160114_Female	Brain single cell 557	single cell	GENEPIO	GENEPIO:0002143	Female	Cldn5(BAC)eGFP
C57BL/6 mouse from The Jackson Laboratory	Mus musculus	NCBITAXON	http://purl.bioontology.org/ontology/NCBITAXON/10090	brain vasculature	UBERON	UBERON:0005284	female	PATO	PATO:0000383	adult organism	UBERON	UBERON:0007023	Isolation of single cells	Mouse_160114_Female	Brain single cell 558	single cell	GENEPIO	GENEPIO:0002144	Female	Cldn5(BAC)eGFP
C57BL/6 mouse from The Jackson Laboratory	Mus musculus	NCBITAXON	http://purl.bioontology.org/ontology/NCBITAXON/10090	brain vasculature	UBERON	UBERON:0005284	female	PATO	PATO:0000383	adult organism	UBERON	UBERON:0007023	Isolation of single cells	Mouse_160114_Female	Brain single cell 559	single cell	GENEPIO	GENEPIO:0002145	Female	Cldn5(BAC)eGFP
C57BL/6 mouse from The Jackson Laboratory	Mus musculus	NCBITAXON	http://purl.bioontology.org/ontology/NCBITAXON/10090	brain vasculature	UBERON	UBERON:0005284	female	PATO	PATO:0000383	adult organism	UBERON	UBERON:0007023	Isolation of single cells	Mouse_160114_Female	Brain single cell 560	single cell	GENEPIO	GENEPIO:0002146	Female	Cldn5(BAC)eGFP
C57BL/6 mouse from The Jackson Laboratory	Mus musculus	NCBITAXON	http://purl.bioontology.org/ontology/NCBITAXON/10090	brain vasculature	UBERON	UBERON:0005284	female	PATO	PATO:0000383	adult organism	UBERON	UBERON:0007023	Isolation of single cells	Mouse_160114_Female	Brain single cell 561	single cell	GENEPIO	GENEPIO:0002147	Female	Cldn5(BAC)eGFP
C57BL/6 mouse from The Jackson Laboratory	Mus musculus	NCBITAXON	http://purl.bioontology.org/ontology/NCBITAXON/10090	brain vasculature	UBERON	UBERON:0005284	female	PATO	PATO:0000383	adult organism	UBERON	UBERON:0007023	Isolation of single cells	Mouse_160114_Female	Brain single cell 562	single cell	GENEPIO	GENEPIO:0002148	Female	Cldn5(BAC)eGFP
C57BL/6 mouse from The Jackson Laboratory	Mus musculus	NCBITAXON	http://purl.bioontology.org/ontology/NCBITAXON/10090	brain vasculature	UBERON	UBERON:0005284	female	PATO	PATO:0000383	adult organism	UBERON	UBERON:0007023	Isolation of single cells	Mouse_160114_Female	Brain single cell 563	single cell	GENEPIO	GENEPIO:0002149	Female	Cldn5(BAC)eGFP
C57BL/6 mouse from The Jackson Laboratory	Mus musculus	NCBITAXON	http://purl.bioontology.org/ontology/NCBITAXON/10090	brain vasculature	UBERON	UBERON:0005284	female	PATO	PATO:0000383	adult organism	UBERON	UBERON:0007023	Isolation of single cells	Mouse_160114_Female	Brain single cell 564	single cell	GENEPIO	GENEPIO:0002150	Female	Cldn5(BAC)eGFP
C57BL/6 mouse from The Jackson Laboratory	Mus musculus	NCBITAXON	http://purl.bioontology.org/ontology/NCBITAXON/10090	brain vasculature	UBERON	UBERON:0005284	female	PATO	PATO:0000383	adult organism	UBERON	UBERON:0007023	Isolation of single cells	Mouse_160114_Female	Brain single cell 565	single cell	GENEPIO	GENEPIO:0002151	Female	Cldn5(BAC)eGFP
C57BL/6 mouse from The Jackson Laboratory	Mus musculus	NCBITAXON	http://purl.bioontology.org/ontology/NCBITAXON/10090	brain vasculature	UBERON	UBERON:0005284	female	PATO	PATO:0000383	adult organism	UBERON	UBERON:0007023	Isolation of single cells	Mouse_160114_Female	Brain single cell 566	single cell	GENEPIO	GENEPIO:0002152	Female	Cldn5(BAC)eGFP
C57BL/6 mouse from The Jackson Laboratory	Mus musculus	NCBITAXON	http://purl.bioontology.org/ontology/NCBITAXON/10090	brain vasculature	UBERON	UBERON:0005284	female	PATO	PATO:0000383	adult organism	UBERON	UBERON:0007023	Isolation of single cells	Mouse_160114_Female	Brain single cell 567	single cell	GENEPIO	GENEPIO:0002153	Female	Cldn5(BAC)eGFP
C57BL/6 mouse from The Jackson Laboratory	Mus musculus	NCBITAXON	http://purl.bioontology.org/ontology/NCBITAXON/10090	brain vasculature	UBERON	UBERON:0005284	female	PATO	PATO:0000383	adult organism	UBERON	UBERON:0007023	Isolation of single cells	Mouse_160114_Female	Brain single cell 568	single cell	GENEPIO	GENEPIO:0002154	Female	Cldn5(BAC)eGFP
C57BL/6 mouse from The Jackson Laboratory	Mus musculus	NCBITAXON	http://purl.bioontology.org/ontology/NCBITAXON/10090	brain vasculature	UBERON	UBERON:0005284	female	PATO	PATO:0000383	adult organism	UBERON	UBERON:0007023	Isolation of single cells	Mouse_160114_Female	Brain single cell 569	single cell	GENEPIO	GENEPIO:0002155	Female	Cldn5(BAC)eGFP
C57BL/6 mouse from The Jackson Laboratory	Mus musculus	NCBITAXON	http://purl.bioontology.org/ontology/NCBITAXON/10090	brain vasculature	UBERON	UBERON:0005284	female	PATO	PATO:0000383	adult organism	UBERON	UBERON:0007023	Isolation of single cells	Mouse_160114_Female	Brain single cell 570	single cell	GENEPIO	GENEPIO:0002156	Female	Cldn5(BAC)eGFP
C57BL/6 mouse from The Jackson Laboratory	Mus musculus	NCBITAXON	http://purl.bioontology.org/ontology/NCBITAXON/10090	brain vasculature	UBERON	UBERON:0005284	female	PATO	PATO:0000383	adult organism	UBERON	UBERON:0007023	Isolation of single cells	Mouse_160114_Female	Brain single cell 571	single cell	GENEPIO	GENEPIO:0002157	Female	Cldn5(BAC)eGFP
C57BL/6 mouse from The Jackson Laboratory	Mus musculus	NCBITAXON	http://purl.bioontology.org/ontology/NCBITAXON/10090	brain vasculature	UBERON	UBERON:0005284	female	PATO	PATO:0000383	adult organism	UBERON	UBERON:0007023	Isolation of single cells	Mouse_160114_Female	Brain single cell 572	single cell	GENEPIO	GENEPIO:0002158	Female	Cldn5(BAC)eGFP
C57BL/6 mouse from The Jackson Laboratory	Mus musculus	NCBITAXON	http://purl.bioontology.org/ontology/NCBITAXON/10090	brain vasculature	UBERON	UBERON:0005284	female	PATO	PATO:0000383	adult organism	UBERON	UBERON:0007023	Isolation of single cells	Mouse_160114_Female	Brain single cell 573	single cell	GENEPIO	GENEPIO:0002159	Female	Cldn5(BAC)eGFP
C57BL/6 mouse from The Jackson Laboratory	Mus musculus	NCBITAXON	http://purl.bioontology.org/ontology/NCBITAXON/10090	brain vasculature	UBERON	UBERON:0005284	female	PATO	PATO:0000383	adult organism	UBERON	UBERON:0007023	Isolation of single cells	Mouse_160114_Female	Brain single cell 574	single cell	GENEPIO	GENEPIO:0002160	Female	Cldn5(BAC)eGFP
C57BL/6 mouse from The Jackson Laboratory	Mus musculus	NCBITAXON	http://purl.bioontology.org/ontology/NCBITAXON/10090	brain vasculature	UBERON	UBERON:0005284	female	PATO	PATO:0000383	adult organism	UBERON	UBERON:0007023	Isolation of single cells	Mouse_160114_Female	Brain single cell 575	single cell	GENEPIO	GENEPIO:0002161	Female	Cldn5(BAC)eGFP
C57BL/6 mouse from The Jackson Laboratory	Mus musculus	NCBITAXON	http://purl.bioontology.org/ontology/NCBITAXON/10090	brain vasculature	UBERON	UBERON:0005284	female	PATO	PATO:0000383	adult organism	UBERON	UBERON:0007023	Isolation of single cells	Mouse_160114_Female	Brain single cell 576	single cell	GENEPIO	GENEPIO:0002162	Female	Cldn5(BAC)eGFP
C57BL/6 mouse from The Jackson Laboratory	Mus musculus	NCBITAXON	http://purl.bioontology.org/ontology/NCBITAXON/10090	brain vasculature	UBERON	UBERON:0005284	female	PATO	PATO:0000383	adult organism	UBERON	UBERON:0007023	Isolation of single cells	Mouse_160114_Female	Brain single cell 577	single cell	GENEPIO	GENEPIO:0002163	Female	Cldn5(BAC)eGFP
C57BL/6 mouse from The Jackson Laboratory	Mus musculus	NCBITAXON	http://purl.bioontology.org/ontology/NCBITAXON/10090	brain vasculature	UBERON	UBERON:0005284	female	PATO	PATO:0000383	adult organism	UBERON	UBERON:0007023	Isolation of single cells	Mouse_160114_Female	Brain single cell 578	single cell	GENEPIO	GENEPIO:0002164	Female	Cldn5(BAC)eGFP
C57BL/6 mouse from The Jackson Laboratory	Mus musculus	NCBITAXON	http://purl.bioontology.org/ontology/NCBITAXON/10090	brain vasculature	UBERON	UBERON:0005284	female	PATO	PATO:0000383	adult organism	UBERON	UBERON:0007023	Isolation of single cells	Mouse_160114_Female	Brain single cell 579	single cell	GENEPIO	GENEPIO:0002165	Female	Cldn5(BAC)eGFP
C57BL/6 mouse from The Jackson Laboratory	Mus musculus	NCBITAXON	http://purl.bioontology.org/ontology/NCBITAXON/10090	brain vasculature	UBERON	UBERON:0005284	female	PATO	PATO:0000383	adult organism	UBERON	UBERON:0007023	Isolation of single cells	Mouse_160114_Female	Brain single cell 580	single cell	GENEPIO	GENEPIO:0002166	Female	Cldn5(BAC)eGFP
C57BL/6 mouse from The Jackson Laboratory	Mus musculus	NCBITAXON	http://purl.bioontology.org/ontology/NCBITAXON/10090	brain vasculature	UBERON	UBERON:0005284	female	PATO	PATO:0000383	adult organism	UBERON	UBERON:0007023	Isolation of single cells	Mouse_160114_Female	Brain single cell 581	single cell	GENEPIO	GENEPIO:0002167	Female	Cldn5(BAC)eGFP
C57BL/6 mouse from The Jackson Laboratory	Mus musculus	NCBITAXON	http://purl.bioontology.org/ontology/NCBITAXON/10090	brain vasculature	UBERON	UBERON:0005284	female	PATO	PATO:0000383	adult organism	UBERON	UBERON:0007023	Isolation of single cells	Mouse_160114_Female	Brain single cell 582	single cell	GENEPIO	GENEPIO:0002168	Female	Cldn5(BAC)eGFP
C57BL/6 mouse from The Jackson Laboratory	Mus musculus	NCBITAXON	http://purl.bioontology.org/ontology/NCBITAXON/10090	brain vasculature	UBERON	UBERON:0005284	female	PATO	PATO:0000383	adult organism	UBERON	UBERON:0007023	Isolation of single cells	Mouse_160114_Female	Brain single cell 583	single cell	GENEPIO	GENEPIO:0002169	Female	Cldn5(BAC)eGFP
C57BL/6 mouse from The Jackson Laboratory	Mus musculus	NCBITAXON	http://purl.bioontology.org/ontology/NCBITAXON/10090	brain vasculature	UBERON	UBERON:0005284	female	PATO	PATO:0000383	adult organism	UBERON	UBERON:0007023	Isolation of single cells	Mouse_160114_Female	Brain single cell 584	single cell	GENEPIO	GENEPIO:0002170	Female	Cldn5(BAC)eGFP
C57BL/6 mouse from The Jackson Laboratory	Mus musculus	NCBITAXON	http://purl.bioontology.org/ontology/NCBITAXON/10090	brain vasculature	UBERON	UBERON:0005284	female	PATO	PATO:0000383	adult organism	UBERON	UBERON:0007023	Isolation of single cells	Mouse_160114_Female	Brain single cell 585	single cell	GENEPIO	GENEPIO:0002171	Female	Cldn5(BAC)eGFP
C57BL/6 mouse from The Jackson Laboratory	Mus musculus	NCBITAXON	http://purl.bioontology.org/ontology/NCBITAXON/10090	brain vasculature	UBERON	UBERON:0005284	female	PATO	PATO:0000383	adult organism	UBERON	UBERON:0007023	Isolation of single cells	Mouse_160114_Female	Brain single cell 586	single cell	GENEPIO	GENEPIO:0002172	Female	Cldn5(BAC)eGFP
C57BL/6 mouse from The Jackson Laboratory	Mus musculus	NCBITAXON	http://purl.bioontology.org/ontology/NCBITAXON/10090	brain vasculature	UBERON	UBERON:0005284	female	PATO	PATO:0000383	adult organism	UBERON	UBERON:0007023	Isolation of single cells	Mouse_160114_Female	Brain single cell 587	single cell	GENEPIO	GENEPIO:0002173	Female	Cldn5(BAC)eGFP
C57BL/6 mouse from The Jackson Laboratory	Mus musculus	NCBITAXON	http://purl.bioontology.org/ontology/NCBITAXON/10090	brain vasculature	UBERON	UBERON:0005284	female	PATO	PATO:0000383	adult organism	UBERON	UBERON:0007023	Isolation of single cells	Mouse_160114_Female	Brain single cell 588	single cell	GENEPIO	GENEPIO:0002174	Female	Cldn5(BAC)eGFP
C57BL/6 mouse from The Jackson Laboratory	Mus musculus	NCBITAXON	http://purl.bioontology.org/ontology/NCBITAXON/10090	brain vasculature	UBERON	UBERON:0005284	female	PATO	PATO:0000383	adult organism	UBERON	UBERON:0007023	Isolation of single cells	Mouse_160114_Female	Brain single cell 589	single cell	GENEPIO	GENEPIO:0002175	Female	Cldn5(BAC)eGFP
C57BL/6 mouse from The Jackson Laboratory	Mus musculus	NCBITAXON	http://purl.bioontology.org/ontology/NCBITAXON/10090	brain vasculature	UBERON	UBERON:0005284	female	PATO	PATO:0000383	adult organism	UBERON	UBERON:0007023	Isolation of single cells	Mouse_160114_Female	Brain single cell 590	single cell	GENEPIO	GENEPIO:0002176	Female	Cldn5(BAC)eGFP
C57BL/6 mouse from The Jackson Laboratory	Mus musculus	NCBITAXON	http://purl.bioontology.org/ontology/NCBITAXON/10090	brain vasculature	UBERON	UBERON:0005284	female	PATO	PATO:0000383	adult organism	UBERON	UBERON:0007023	Isolation of single cells	Mouse_160114_Female	Brain single cell 591	single cell	GENEPIO	GENEPIO:0002177	Female	Cldn5(BAC)eGFP
C57BL/6 mouse from The Jackson Laboratory	Mus musculus	NCBITAXON	http://purl.bioontology.org/ontology/NCBITAXON/10090	brain vasculature	UBERON	UBERON:0005284	female	PATO	PATO:0000383	adult organism	UBERON	UBERON:0007023	Isolation of single cells	Mouse_160114_Female	Brain single cell 592	single cell	GENEPIO	GENEPIO:0002178	Female	Cldn5(BAC)eGFP
C57BL/6 mouse from The Jackson Laboratory	Mus musculus	NCBITAXON	http://purl.bioontology.org/ontology/NCBITAXON/10090	brain vasculature	UBERON	UBERON:0005284	female	PATO	PATO:0000383	adult organism	UBERON	UBERON:0007023	Isolation of single cells	Mouse_160114_Female	Brain single cell 593	single cell	GENEPIO	GENEPIO:0002179	Female	Cldn5(BAC)eGFP
C57BL/6 mouse from The Jackson Laboratory	Mus musculus	NCBITAXON	http://purl.bioontology.org/ontology/NCBITAXON/10090	brain vasculature	UBERON	UBERON:0005284	female	PATO	PATO:0000383	adult organism	UBERON	UBERON:0007023	Isolation of single cells	Mouse_160114_Female	Brain single cell 594	single cell	GENEPIO	GENEPIO:0002180	Female	Cldn5(BAC)eGFP
C57BL/6 mouse from The Jackson Laboratory	Mus musculus	NCBITAXON	http://purl.bioontology.org/ontology/NCBITAXON/10090	brain vasculature	UBERON	UBERON:0005284	female	PATO	PATO:0000383	adult organism	UBERON	UBERON:0007023	Isolation of single cells	Mouse_160114_Female	Brain single cell 595	single cell	GENEPIO	GENEPIO:0002181	Female	Cldn5(BAC)eGFP
C57BL/6 mouse from The Jackson Laboratory	Mus musculus	NCBITAXON	http://purl.bioontology.org/ontology/NCBITAXON/10090	brain vasculature	UBERON	UBERON:0005284	female	PATO	PATO:0000383	adult organism	UBERON	UBERON:0007023	Isolation of single cells	Mouse_160114_Female	Brain single cell 596	single cell	GENEPIO	GENEPIO:0002182	Female	Cldn5(BAC)eGFP
C57BL/6 mouse from The Jackson Laboratory	Mus musculus	NCBITAXON	http://purl.bioontology.org/ontology/NCBITAXON/10090	brain vasculature	UBERON	UBERON:0005284	female	PATO	PATO:0000383	adult organism	UBERON	UBERON:0007023	Isolation of single cells	Mouse_160114_Female	Brain single cell 597	single cell	GENEPIO	GENEPIO:0002183	Female	Cldn5(BAC)eGFP
C57BL/6 mouse from The Jackson Laboratory	Mus musculus	NCBITAXON	http://purl.bioontology.org/ontology/NCBITAXON/10090	brain vasculature	UBERON	UBERON:0005284	female	PATO	PATO:0000383	adult organism	UBERON	UBERON:0007023	Isolation of single cells	Mouse_160114_Female	Brain single cell 598	single cell	GENEPIO	GENEPIO:0002184	Female	Cldn5(BAC)eGFP
C57BL/6 mouse from The Jackson Laboratory	Mus musculus	NCBITAXON	http://purl.bioontology.org/ontology/NCBITAXON/10090	brain vasculature	UBERON	UBERON:0005284	female	PATO	PATO:0000383	adult organism	UBERON	UBERON:0007023	Isolation of single cells	Mouse_160114_Female	Brain single cell 599	single cell	GENEPIO	GENEPIO:0002185	Female	Cldn5(BAC)eGFP
C57BL/6 mouse from The Jackson Laboratory	Mus musculus	NCBITAXON	http://purl.bioontology.org/ontology/NCBITAXON/10090	brain vasculature	UBERON	UBERON:0005284	female	PATO	PATO:0000383	adult organism	UBERON	UBERON:0007023	Isolation of single cells	Mouse_160114_Female	Brain single cell 600	single cell	GENEPIO	GENEPIO:0002186	Female	Cldn5(BAC)eGFP
C57BL/6 mouse from The Jackson Laboratory	Mus musculus	NCBITAXON	http://purl.bioontology.org/ontology/NCBITAXON/10090	brain vasculature	UBERON	UBERON:0005284	female	PATO	PATO:0000383	adult organism	UBERON	UBERON:0007023	Isolation of single cells	Mouse_160114_Female	Brain single cell 601	single cell	GENEPIO	GENEPIO:0002187	Female	Cldn5(BAC)eGFP
C57BL/6 mouse from The Jackson Laboratory	Mus musculus	NCBITAXON	http://purl.bioontology.org/ontology/NCBITAXON/10090	brain vasculature	UBERON	UBERON:0005284	female	PATO	PATO:0000383	adult organism	UBERON	UBERON:0007023	Isolation of single cells	Mouse_160114_Female	Brain single cell 602	single cell	GENEPIO	GENEPIO:0002188	Female	Cldn5(BAC)eGFP
C57BL/6 mouse from The Jackson Laboratory	Mus musculus	NCBITAXON	http://purl.bioontology.org/ontology/NCBITAXON/10090	brain vasculature	UBERON	UBERON:0005284	female	PATO	PATO:0000383	adult organism	UBERON	UBERON:0007023	Isolation of single cells	Mouse_160114_Female	Brain single cell 603	single cell	GENEPIO	GENEPIO:0002189	Female	Cldn5(BAC)eGFP
C57BL/6 mouse from The Jackson Laboratory	Mus musculus	NCBITAXON	http://purl.bioontology.org/ontology/NCBITAXON/10090	brain vasculature	UBERON	UBERON:0005284	female	PATO	PATO:0000383	adult organism	UBERON	UBERON:0007023	Isolation of single cells	Mouse_160114_Female	Brain single cell 604	single cell	GENEPIO	GENEPIO:0002190	Female	Cldn5(BAC)eGFP
C57BL/6 mouse from The Jackson Laboratory	Mus musculus	NCBITAXON	http://purl.bioontology.org/ontology/NCBITAXON/10090	brain vasculature	UBERON	UBERON:0005284	female	PATO	PATO:0000383	adult organism	UBERON	UBERON:0007023	Isolation of single cells	Mouse_160114_Female	Brain single cell 605	single cell	GENEPIO	GENEPIO:0002191	Female	Cldn5(BAC)eGFP
C57BL/6 mouse from The Jackson Laboratory	Mus musculus	NCBITAXON	http://purl.bioontology.org/ontology/NCBITAXON/10090	brain vasculature	UBERON	UBERON:0005284	female	PATO	PATO:0000383	adult organism	UBERON	UBERON:0007023	Isolation of single cells	Mouse_160114_Female	Brain single cell 606	single cell	GENEPIO	GENEPIO:0002192	Female	Cldn5(BAC)eGFP
C57BL/6 mouse from The Jackson Laboratory	Mus musculus	NCBITAXON	http://purl.bioontology.org/ontology/NCBITAXON/10090	brain vasculature	UBERON	UBERON:0005284	female	PATO	PATO:0000383	adult organism	UBERON	UBERON:0007023	Isolation of single cells	Mouse_160114_Female	Brain single cell 607	single cell	GENEPIO	GENEPIO:0002193	Female	Cldn5(BAC)eGFP
C57BL/6 mouse from The Jackson Laboratory	Mus musculus	NCBITAXON	http://purl.bioontology.org/ontology/NCBITAXON/10090	brain vasculature	UBERON	UBERON:0005284	female	PATO	PATO:0000383	adult organism	UBERON	UBERON:0007023	Isolation of single cells	Mouse_160114_Female	Brain single cell 608	single cell	GENEPIO	GENEPIO:0002194	Female	Cldn5(BAC)eGFP
C57BL/6 mouse from The Jackson Laboratory	Mus musculus	NCBITAXON	http://purl.bioontology.org/ontology/NCBITAXON/10090	brain vasculature	UBERON	UBERON:0005284	female	PATO	PATO:0000383	adult organism	UBERON	UBERON:0007023	Isolation of single cells	Mouse_160114_Female	Brain single cell 609	single cell	GENEPIO	GENEPIO:0002195	Female	Cldn5(BAC)eGFP
C57BL/6 mouse from The Jackson Laboratory	Mus musculus	NCBITAXON	http://purl.bioontology.org/ontology/NCBITAXON/10090	brain vasculature	UBERON	UBERON:0005284	female	PATO	PATO:0000383	adult organism	UBERON	UBERON:0007023	Isolation of single cells	Mouse_160114_Female	Brain single cell 610	single cell	GENEPIO	GENEPIO:0002196	Female	Cldn5(BAC)eGFP
C57BL/6 mouse from The Jackson Laboratory	Mus musculus	NCBITAXON	http://purl.bioontology.org/ontology/NCBITAXON/10090	brain vasculature	UBERON	UBERON:0005284	female	PATO	PATO:0000383	adult organism	UBERON	UBERON:0007023	Isolation of single cells	Mouse_160114_Female	Brain single cell 611	single cell	GENEPIO	GENEPIO:0002197	Female	Cldn5(BAC)eGFP
C57BL/6 mouse from The Jackson Laboratory	Mus musculus	NCBITAXON	http://purl.bioontology.org/ontology/NCBITAXON/10090	brain vasculature	UBERON	UBERON:0005284	female	PATO	PATO:0000383	adult organism	UBERON	UBERON:0007023	Isolation of single cells	Mouse_160114_Female	Brain single cell 612	single cell	GENEPIO	GENEPIO:0002198	Female	Cldn5(BAC)eGFP
C57BL/6 mouse from The Jackson Laboratory	Mus musculus	NCBITAXON	http://purl.bioontology.org/ontology/NCBITAXON/10090	brain vasculature	UBERON	UBERON:0005284	female	PATO	PATO:0000383	adult organism	UBERON	UBERON:0007023	Isolation of single cells	Mouse_160114_Female	Brain single cell 613	single cell	GENEPIO	GENEPIO:0002199	Female	Cldn5(BAC)eGFP
C57BL/6 mouse from The Jackson Laboratory	Mus musculus	NCBITAXON	http://purl.bioontology.org/ontology/NCBITAXON/10090	brain vasculature	UBERON	UBERON:0005284	female	PATO	PATO:0000383	adult organism	UBERON	UBERON:0007023	Isolation of single cells	Mouse_160114_Female	Brain single cell 614	single cell	GENEPIO	GENEPIO:0002200	Female	Cldn5(BAC)eGFP
C57BL/6 mouse from The Jackson Laboratory	Mus musculus	NCBITAXON	http://purl.bioontology.org/ontology/NCBITAXON/10090	brain vasculature	UBERON	UBERON:0005284	female	PATO	PATO:0000383	adult organism	UBERON	UBERON:0007023	Isolation of single cells	Mouse_160114_Female	Brain single cell 615	single cell	GENEPIO	GENEPIO:0002201	Female	Cldn5(BAC)eGFP
C57BL/6 mouse from The Jackson Laboratory	Mus musculus	NCBITAXON	http://purl.bioontology.org/ontology/NCBITAXON/10090	brain vasculature	UBERON	UBERON:0005284	female	PATO	PATO:0000383	adult organism	UBERON	UBERON:0007023	Isolation of single cells	Mouse_160114_Female	Brain single cell 616	single cell	GENEPIO	GENEPIO:0002202	Female	Cldn5(BAC)eGFP
C57BL/6 mouse from The Jackson Laboratory	Mus musculus	NCBITAXON	http://purl.bioontology.org/ontology/NCBITAXON/10090	brain vasculature	UBERON	UBERON:0005284	female	PATO	PATO:0000383	adult organism	UBERON	UBERON:0007023	Isolation of single cells	Mouse_160114_Female	Brain single cell 617	single cell	GENEPIO	GENEPIO:0002203	Female	Cldn5(BAC)eGFP
C57BL/6 mouse from The Jackson Laboratory	Mus musculus	NCBITAXON	http://purl.bioontology.org/ontology/NCBITAXON/10090	brain vasculature	UBERON	UBERON:0005284	female	PATO	PATO:0000383	adult organism	UBERON	UBERON:0007023	Isolation of single cells	Mouse_160114_Female	Brain single cell 618	single cell	GENEPIO	GENEPIO:0002204	Female	Cldn5(BAC)eGFP
C57BL/6 mouse from The Jackson Laboratory	Mus musculus	NCBITAXON	http://purl.bioontology.org/ontology/NCBITAXON/10090	brain vasculature	UBERON	UBERON:0005284	female	PATO	PATO:0000383	adult organism	UBERON	UBERON:0007023	Isolation of single cells	Mouse_160114_Female	Brain single cell 619	single cell	GENEPIO	GENEPIO:0002205	Female	Cldn5(BAC)eGFP
C57BL/6 mouse from The Jackson Laboratory	Mus musculus	NCBITAXON	http://purl.bioontology.org/ontology/NCBITAXON/10090	brain vasculature	UBERON	UBERON:0005284	female	PATO	PATO:0000383	adult organism	UBERON	UBERON:0007023	Isolation of single cells	Mouse_160114_Female	Brain single cell 620	single cell	GENEPIO	GENEPIO:0002206	Female	Cldn5(BAC)eGFP
C57BL/6 mouse from The Jackson Laboratory	Mus musculus	NCBITAXON	http://purl.bioontology.org/ontology/NCBITAXON/10090	brain vasculature	UBERON	UBERON:0005284	female	PATO	PATO:0000383	adult organism	UBERON	UBERON:0007023	Isolation of single cells	Mouse_160114_Female	Brain single cell 621	single cell	GENEPIO	GENEPIO:0002207	Female	Cldn5(BAC)eGFP
C57BL/6 mouse from The Jackson Laboratory	Mus musculus	NCBITAXON	http://purl.bioontology.org/ontology/NCBITAXON/10090	brain vasculature	UBERON	UBERON:0005284	female	PATO	PATO:0000383	adult organism	UBERON	UBERON:0007023	Isolation of single cells	Mouse_160114_Female	Brain single cell 622	single cell	GENEPIO	GENEPIO:0002208	Female	Cldn5(BAC)eGFP
C57BL/6 mouse from The Jackson Laboratory	Mus musculus	NCBITAXON	http://purl.bioontology.org/ontology/NCBITAXON/10090	brain vasculature	UBERON	UBERON:0005284	female	PATO	PATO:0000383	adult organism	UBERON	UBERON:0007023	Isolation of single cells	Mouse_160114_Female	Brain single cell 623	single cell	GENEPIO	GENEPIO:0002209	Female	Cldn5(BAC)eGFP
C57BL/6 mouse from The Jackson Laboratory	Mus musculus	NCBITAXON	http://purl.bioontology.org/ontology/NCBITAXON/10090	brain vasculature	UBERON	UBERON:0005284	female	PATO	PATO:0000383	adult organism	UBERON	UBERON:0007023	Isolation of single cells	Mouse_160114_Female	Brain single cell 624	single cell	GENEPIO	GENEPIO:0002210	Female	Cldn5(BAC)eGFP
C57BL/6 mouse from The Jackson Laboratory	Mus musculus	NCBITAXON	http://purl.bioontology.org/ontology/NCBITAXON/10090	brain vasculature	UBERON	UBERON:0005284	female	PATO	PATO:0000383	adult organism	UBERON	UBERON:0007023	Isolation of single cells	Mouse_160114_Female	Brain single cell 625	single cell	GENEPIO	GENEPIO:0002211	Female	Cldn5(BAC)eGFP
C57BL/6 mouse from The Jackson Laboratory	Mus musculus	NCBITAXON	http://purl.bioontology.org/ontology/NCBITAXON/10090	brain vasculature	UBERON	UBERON:0005284	female	PATO	PATO:0000383	adult organism	UBERON	UBERON:0007023	Isolation of single cells	Mouse_160114_Female	Brain single cell 626	single cell	GENEPIO	GENEPIO:0002212	Female	Cldn5(BAC)eGFP
C57BL/6 mouse from The Jackson Laboratory	Mus musculus	NCBITAXON	http://purl.bioontology.org/ontology/NCBITAXON/10090	brain vasculature	UBERON	UBERON:0005284	female	PATO	PATO:0000383	adult organism	UBERON	UBERON:0007023	Isolation of single cells	Mouse_160114_Female	Brain single cell 627	single cell	GENEPIO	GENEPIO:0002213	Female	Cldn5(BAC)eGFP
C57BL/6 mouse from The Jackson Laboratory	Mus musculus	NCBITAXON	http://purl.bioontology.org/ontology/NCBITAXON/10090	brain vasculature	UBERON	UBERON:0005284	female	PATO	PATO:0000383	adult organism	UBERON	UBERON:0007023	Isolation of single cells	Mouse_160114_Female	Brain single cell 628	single cell	GENEPIO	GENEPIO:0002214	Female	Cldn5(BAC)eGFP
C57BL/6 mouse from The Jackson Laboratory	Mus musculus	NCBITAXON	http://purl.bioontology.org/ontology/NCBITAXON/10090	brain vasculature	UBERON	UBERON:0005284	female	PATO	PATO:0000383	adult organism	UBERON	UBERON:0007023	Isolation of single cells	Mouse_160114_Female	Brain single cell 629	single cell	GENEPIO	GENEPIO:0002215	Female	Cldn5(BAC)eGFP
C57BL/6 mouse from The Jackson Laboratory	Mus musculus	NCBITAXON	http://purl.bioontology.org/ontology/NCBITAXON/10090	brain vasculature	UBERON	UBERON:0005284	female	PATO	PATO:0000383	adult organism	UBERON	UBERON:0007023	Isolation of single cells	Mouse_160114_Female	Brain single cell 630	single cell	GENEPIO	GENEPIO:0002216	Female	Cldn5(BAC)eGFP
C57BL/6 mouse from The Jackson Laboratory	Mus musculus	NCBITAXON	http://purl.bioontology.org/ontology/NCBITAXON/10090	brain vasculature	UBERON	UBERON:0005284	female	PATO	PATO:0000383	adult organism	UBERON	UBERON:0007023	Isolation of single cells	Mouse_160114_Female	Brain single cell 631	single cell	GENEPIO	GENEPIO:0002217	Female	Cldn5(BAC)eGFP
C57BL/6 mouse from The Jackson Laboratory	Mus musculus	NCBITAXON	http://purl.bioontology.org/ontology/NCBITAXON/10090	brain vasculature	UBERON	UBERON:0005284	female	PATO	PATO:0000383	adult organism	UBERON	UBERON:0007023	Isolation of single cells	Mouse_160114_Female	Brain single cell 632	single cell	GENEPIO	GENEPIO:0002218	Female	Cldn5(BAC)eGFP
C57BL/6 mouse from The Jackson Laboratory	Mus musculus	NCBITAXON	http://purl.bioontology.org/ontology/NCBITAXON/10090	brain vasculature	UBERON	UBERON:0005284	female	PATO	PATO:0000383	adult organism	UBERON	UBERON:0007023	Isolation of single cells	Mouse_160114_Female	Brain single cell 633	single cell	GENEPIO	GENEPIO:0002219	Female	Cldn5(BAC)eGFP
C57BL/6 mouse from The Jackson Laboratory	Mus musculus	NCBITAXON	http://purl.bioontology.org/ontology/NCBITAXON/10090	brain vasculature	UBERON	UBERON:0005284	female	PATO	PATO:0000383	adult organism	UBERON	UBERON:0007023	Isolation of single cells	Mouse_160114_Female	Brain single cell 634	single cell	GENEPIO	GENEPIO:0002220	Female	Cldn5(BAC)eGFP
C57BL/6 mouse from The Jackson Laboratory	Mus musculus	NCBITAXON	http://purl.bioontology.org/ontology/NCBITAXON/10090	brain vasculature	UBERON	UBERON:0005284	female	PATO	PATO:0000383	adult organism	UBERON	UBERON:0007023	Isolation of single cells	Mouse_160114_Female	Brain single cell 635	single cell	GENEPIO	GENEPIO:0002221	Female	Cldn5(BAC)eGFP
C57BL/6 mouse from The Jackson Laboratory	Mus musculus	NCBITAXON	http://purl.bioontology.org/ontology/NCBITAXON/10090	brain vasculature	UBERON	UBERON:0005284	female	PATO	PATO:0000383	adult organism	UBERON	UBERON:0007023	Isolation of single cells	Mouse_160114_Female	Brain single cell 636	single cell	GENEPIO	GENEPIO:0002222	Female	Cldn5(BAC)eGFP
C57BL/6 mouse from The Jackson Laboratory	Mus musculus	NCBITAXON	http://purl.bioontology.org/ontology/NCBITAXON/10090	brain vasculature	UBERON	UBERON:0005284	female	PATO	PATO:0000383	adult organism	UBERON	UBERON:0007023	Isolation of single cells	Mouse_160114_Female	Brain single cell 637	single cell	GENEPIO	GENEPIO:0002223	Female	Cldn5(BAC)eGFP
C57BL/6 mouse from The Jackson Laboratory	Mus musculus	NCBITAXON	http://purl.bioontology.org/ontology/NCBITAXON/10090	brain vasculature	UBERON	UBERON:0005284	female	PATO	PATO:0000383	adult organism	UBERON	UBERON:0007023	Isolation of single cells	Mouse_160114_Female	Brain single cell 638	single cell	GENEPIO	GENEPIO:0002224	Female	Cldn5(BAC)eGFP
C57BL/6 mouse from The Jackson Laboratory	Mus musculus	NCBITAXON	http://purl.bioontology.org/ontology/NCBITAXON/10090	brain vasculature	UBERON	UBERON:0005284	female	PATO	PATO:0000383	adult organism	UBERON	UBERON:0007023	Isolation of single cells	Mouse_160114_Female	Brain single cell 639	single cell	GENEPIO	GENEPIO:0002225	Female	Cldn5(BAC)eGFP
C57BL/6 mouse from The Jackson Laboratory	Mus musculus	NCBITAXON	http://purl.bioontology.org/ontology/NCBITAXON/10090	brain vasculature	UBERON	UBERON:0005284	female	PATO	PATO:0000383	adult organism	UBERON	UBERON:0007023	Isolation of single cells	Mouse_160114_Female	Brain single cell 640	single cell	GENEPIO	GENEPIO:0002226	Female	Cldn5(BAC)eGFP
C57BL/6 mouse from The Jackson Laboratory	Mus musculus	NCBITAXON	http://purl.bioontology.org/ontology/NCBITAXON/10090	brain vasculature	UBERON	UBERON:0005284	female	PATO	PATO:0000383	adult organism	UBERON	UBERON:0007023	Isolation of single cells	Mouse_160114_Female	Brain single cell 641	single cell	GENEPIO	GENEPIO:0002227	Female	Cldn5(BAC)eGFP
C57BL/6 mouse from The Jackson Laboratory	Mus musculus	NCBITAXON	http://purl.bioontology.org/ontology/NCBITAXON/10090	brain vasculature	UBERON	UBERON:0005284	female	PATO	PATO:0000383	adult organism	UBERON	UBERON:0007023	Isolation of single cells	Mouse_160114_Female	Brain single cell 642	single cell	GENEPIO	GENEPIO:0002228	Female	Cldn5(BAC)eGFP
C57BL/6 mouse from The Jackson Laboratory	Mus musculus	NCBITAXON	http://purl.bioontology.org/ontology/NCBITAXON/10090	brain vasculature	UBERON	UBERON:0005284	female	PATO	PATO:0000383	adult organism	UBERON	UBERON:0007023	Isolation of single cells	Mouse_160114_Female	Brain single cell 643	single cell	GENEPIO	GENEPIO:0002229	Female	Cldn5(BAC)eGFP
C57BL/6 mouse from The Jackson Laboratory	Mus musculus	NCBITAXON	http://purl.bioontology.org/ontology/NCBITAXON/10090	brain vasculature	UBERON	UBERON:0005284	female	PATO	PATO:0000383	adult organism	UBERON	UBERON:0007023	Isolation of single cells	Mouse_160114_Female	Brain single cell 644	single cell	GENEPIO	GENEPIO:0002230	Female	Cldn5(BAC)eGFP
C57BL/6 mouse from The Jackson Laboratory	Mus musculus	NCBITAXON	http://purl.bioontology.org/ontology/NCBITAXON/10090	brain vasculature	UBERON	UBERON:0005284	female	PATO	PATO:0000383	adult organism	UBERON	UBERON:0007023	Isolation of single cells	Mouse_160114_Female	Brain single cell 645	single cell	GENEPIO	GENEPIO:0002231	Female	Cldn5(BAC)eGFP
C57BL/6 mouse from The Jackson Laboratory	Mus musculus	NCBITAXON	http://purl.bioontology.org/ontology/NCBITAXON/10090	brain vasculature	UBERON	UBERON:0005284	female	PATO	PATO:0000383	adult organism	UBERON	UBERON:0007023	Isolation of single cells	Mouse_160114_Female	Brain single cell 646	single cell	GENEPIO	GENEPIO:0002232	Female	Cldn5(BAC)eGFP
C57BL/6 mouse from The Jackson Laboratory	Mus musculus	NCBITAXON	http://purl.bioontology.org/ontology/NCBITAXON/10090	brain vasculature	UBERON	UBERON:0005284	female	PATO	PATO:0000383	adult organism	UBERON	UBERON:0007023	Isolation of single cells	Mouse_160114_Female	Brain single cell 647	single cell	GENEPIO	GENEPIO:0002233	Female	Cldn5(BAC)eGFP
C57BL/6 mouse from The Jackson Laboratory	Mus musculus	NCBITAXON	http://purl.bioontology.org/ontology/NCBITAXON/10090	brain vasculature	UBERON	UBERON:0005284	female	PATO	PATO:0000383	adult organism	UBERON	UBERON:0007023	Isolation of single cells	Mouse_160114_Female	Brain single cell 648	single cell	GENEPIO	GENEPIO:0002234	Female	Cldn5(BAC)eGFP
C57BL/6 mouse from The Jackson Laboratory	Mus musculus	NCBITAXON	http://purl.bioontology.org/ontology/NCBITAXON/10090	brain vasculature	UBERON	UBERON:0005284	female	PATO	PATO:0000383	adult organism	UBERON	UBERON:0007023	Isolation of single cells	Mouse_160114_Female	Brain single cell 649	single cell	GENEPIO	GENEPIO:0002235	Female	Cldn5(BAC)eGFP
C57BL/6 mouse from The Jackson Laboratory	Mus musculus	NCBITAXON	http://purl.bioontology.org/ontology/NCBITAXON/10090	brain vasculature	UBERON	UBERON:0005284	female	PATO	PATO:0000383	adult organism	UBERON	UBERON:0007023	Isolation of single cells	Mouse_160114_Female	Brain single cell 650	single cell	GENEPIO	GENEPIO:0002236	Female	Cldn5(BAC)eGFP
C57BL/6 mouse from The Jackson Laboratory	Mus musculus	NCBITAXON	http://purl.bioontology.org/ontology/NCBITAXON/10090	brain vasculature	UBERON	UBERON:0005284	female	PATO	PATO:0000383	adult organism	UBERON	UBERON:0007023	Isolation of single cells	Mouse_160114_Female	Brain single cell 651	single cell	GENEPIO	GENEPIO:0002237	Female	Cldn5(BAC)eGFP
C57BL/6 mouse from The Jackson Laboratory	Mus musculus	NCBITAXON	http://purl.bioontology.org/ontology/NCBITAXON/10090	brain vasculature	UBERON	UBERON:0005284	female	PATO	PATO:0000383	adult organism	UBERON	UBERON:0007023	Isolation of single cells	Mouse_160114_Female	Brain single cell 652	single cell	GENEPIO	GENEPIO:0002238	Female	Cldn5(BAC)eGFP
C57BL/6 mouse from The Jackson Laboratory	Mus musculus	NCBITAXON	http://purl.bioontology.org/ontology/NCBITAXON/10090	brain vasculature	UBERON	UBERON:0005284	female	PATO	PATO:0000383	adult organism	UBERON	UBERON:0007023	Isolation of single cells	Mouse_160114_Female	Brain single cell 653	single cell	GENEPIO	GENEPIO:0002239	Female	Cldn5(BAC)eGFP
C57BL/6 mouse from The Jackson Laboratory	Mus musculus	NCBITAXON	http://purl.bioontology.org/ontology/NCBITAXON/10090	brain vasculature	UBERON	UBERON:0005284	female	PATO	PATO:0000383	adult organism	UBERON	UBERON:0007023	Isolation of single cells	Mouse_160114_Female	Brain single cell 654	single cell	GENEPIO	GENEPIO:0002240	Female	Cldn5(BAC)eGFP
C57BL/6 mouse from The Jackson Laboratory	Mus musculus	NCBITAXON	http://purl.bioontology.org/ontology/NCBITAXON/10090	brain vasculature	UBERON	UBERON:0005284	female	PATO	PATO:0000383	adult organism	UBERON	UBERON:0007023	Isolation of single cells	Mouse_160114_Female	Brain single cell 655	single cell	GENEPIO	GENEPIO:0002241	Female	Cldn5(BAC)eGFP
C57BL/6 mouse from The Jackson Laboratory	Mus musculus	NCBITAXON	http://purl.bioontology.org/ontology/NCBITAXON/10090	brain vasculature	UBERON	UBERON:0005284	female	PATO	PATO:0000383	adult organism	UBERON	UBERON:0007023	Isolation of single cells	Mouse_160114_Female	Brain single cell 656	single cell	GENEPIO	GENEPIO:0002242	Female	Cldn5(BAC)eGFP
C57BL/6 mouse from The Jackson Laboratory	Mus musculus	NCBITAXON	http://purl.bioontology.org/ontology/NCBITAXON/10090	brain vasculature	UBERON	UBERON:0005284	female	PATO	PATO:0000383	adult organism	UBERON	UBERON:0007023	Isolation of single cells	Mouse_160114_Female	Brain single cell 657	single cell	GENEPIO	GENEPIO:0002243	Female	Cldn5(BAC)eGFP
C57BL/6 mouse from The Jackson Laboratory	Mus musculus	NCBITAXON	http://purl.bioontology.org/ontology/NCBITAXON/10090	brain vasculature	UBERON	UBERON:0005284	female	PATO	PATO:0000383	adult organism	UBERON	UBERON:0007023	Isolation of single cells	Mouse_160114_Female	Brain single cell 658	single cell	GENEPIO	GENEPIO:0002244	Female	Cldn5(BAC)eGFP
C57BL/6 mouse from The Jackson Laboratory	Mus musculus	NCBITAXON	http://purl.bioontology.org/ontology/NCBITAXON/10090	brain vasculature	UBERON	UBERON:0005284	female	PATO	PATO:0000383	adult organism	UBERON	UBERON:0007023	Isolation of single cells	Mouse_160114_Female	Brain single cell 659	single cell	GENEPIO	GENEPIO:0002245	Female	Cldn5(BAC)eGFP
C57BL/6 mouse from The Jackson Laboratory	Mus musculus	NCBITAXON	http://purl.bioontology.org/ontology/NCBITAXON/10090	brain vasculature	UBERON	UBERON:0005284	female	PATO	PATO:0000383	adult organism	UBERON	UBERON:0007023	Isolation of single cells	Mouse_160114_Female	Brain single cell 660	single cell	GENEPIO	GENEPIO:0002246	Female	Cldn5(BAC)eGFP
C57BL/6 mouse from The Jackson Laboratory	Mus musculus	NCBITAXON	http://purl.bioontology.org/ontology/NCBITAXON/10090	brain vasculature	UBERON	UBERON:0005284	female	PATO	PATO:0000383	adult organism	UBERON	UBERON:0007023	Isolation of single cells	Mouse_160114_Female	Brain single cell 661	single cell	GENEPIO	GENEPIO:0002247	Female	Cldn5(BAC)eGFP
C57BL/6 mouse from The Jackson Laboratory	Mus musculus	NCBITAXON	http://purl.bioontology.org/ontology/NCBITAXON/10090	brain vasculature	UBERON	UBERON:0005284	female	PATO	PATO:0000383	adult organism	UBERON	UBERON:0007023	Isolation of single cells	Mouse_160114_Female	Brain single cell 662	single cell	GENEPIO	GENEPIO:0002248	Female	Cldn5(BAC)eGFP
C57BL/6 mouse from The Jackson Laboratory	Mus musculus	NCBITAXON	http://purl.bioontology.org/ontology/NCBITAXON/10090	brain vasculature	UBERON	UBERON:0005284	female	PATO	PATO:0000383	adult organism	UBERON	UBERON:0007023	Isolation of single cells	Mouse_160114_Female	Brain single cell 663	single cell	GENEPIO	GENEPIO:0002249	Female	Cldn5(BAC)eGFP
C57BL/6 mouse from The Jackson Laboratory	Mus musculus	NCBITAXON	http://purl.bioontology.org/ontology/NCBITAXON/10090	brain vasculature	UBERON	UBERON:0005284	female	PATO	PATO:0000383	adult organism	UBERON	UBERON:0007023	Isolation of single cells	Mouse_160114_Female	Brain single cell 664	single cell	GENEPIO	GENEPIO:0002250	Female	Cldn5(BAC)eGFP
C57BL/6 mouse from The Jackson Laboratory	Mus musculus	NCBITAXON	http://purl.bioontology.org/ontology/NCBITAXON/10090	brain vasculature	UBERON	UBERON:0005284	female	PATO	PATO:0000383	adult organism	UBERON	UBERON:0007023	Isolation of single cells	Mouse_160114_Female	Brain single cell 665	single cell	GENEPIO	GENEPIO:0002251	Female	Cldn5(BAC)eGFP
C57BL/6 mouse from The Jackson Laboratory	Mus musculus	NCBITAXON	http://purl.bioontology.org/ontology/NCBITAXON/10090	brain vasculature	UBERON	UBERON:0005284	female	PATO	PATO:0000383	adult organism	UBERON	UBERON:0007023	Isolation of single cells	Mouse_160114_Female	Brain single cell 666	single cell	GENEPIO	GENEPIO:0002252	Female	Cldn5(BAC)eGFP
C57BL/6 mouse from The Jackson Laboratory	Mus musculus	NCBITAXON	http://purl.bioontology.org/ontology/NCBITAXON/10090	brain vasculature	UBERON	UBERON:0005284	female	PATO	PATO:0000383	adult organism	UBERON	UBERON:0007023	Isolation of single cells	Mouse_160114_Female	Brain single cell 667	single cell	GENEPIO	GENEPIO:0002253	Female	Cldn5(BAC)eGFP
C57BL/6 mouse from The Jackson Laboratory	Mus musculus	NCBITAXON	http://purl.bioontology.org/ontology/NCBITAXON/10090	brain vasculature	UBERON	UBERON:0005284	female	PATO	PATO:0000383	adult organism	UBERON	UBERON:0007023	Isolation of single cells	Mouse_160114_Female	Brain single cell 668	single cell	GENEPIO	GENEPIO:0002254	Female	Cldn5(BAC)eGFP
C57BL/6 mouse from The Jackson Laboratory	Mus musculus	NCBITAXON	http://purl.bioontology.org/ontology/NCBITAXON/10090	brain vasculature	UBERON	UBERON:0005284	female	PATO	PATO:0000383	adult organism	UBERON	UBERON:0007023	Isolation of single cells	Mouse_160114_Female	Brain single cell 669	single cell	GENEPIO	GENEPIO:0002255	Female	Cldn5(BAC)eGFP
C57BL/6 mouse from The Jackson Laboratory	Mus musculus	NCBITAXON	http://purl.bioontology.org/ontology/NCBITAXON/10090	brain vasculature	UBERON	UBERON:0005284	female	PATO	PATO:0000383	adult organism	UBERON	UBERON:0007023	Isolation of single cells	Mouse_160114_Female	Brain single cell 670	single cell	GENEPIO	GENEPIO:0002256	Female	Cldn5(BAC)eGFP
C57BL/6 mouse from The Jackson Laboratory	Mus musculus	NCBITAXON	http://purl.bioontology.org/ontology/NCBITAXON/10090	brain vasculature	UBERON	UBERON:0005284	female	PATO	PATO:0000383	adult organism	UBERON	UBERON:0007023	Isolation of single cells	Mouse_160114_Female	Brain single cell 671	single cell	GENEPIO	GENEPIO:0002257	Female	Cldn5(BAC)eGFP
C57BL/6 mouse from The Jackson Laboratory	Mus musculus	NCBITAXON	http://purl.bioontology.org/ontology/NCBITAXON/10090	brain vasculature	UBERON	UBERON:0005284	female	PATO	PATO:0000383	adult organism	UBERON	UBERON:0007023	Isolation of single cells	Mouse_160114_Female	Brain single cell 672	single cell	GENEPIO	GENEPIO:0002258	Female	Cldn5(BAC)eGFP
C57BL/6 mouse from The Jackson Laboratory	Mus musculus	NCBITAXON	http://purl.bioontology.org/ontology/NCBITAXON/10090	brain vasculature	UBERON	UBERON:0005284	female	PATO	PATO:0000383	adult organism	UBERON	UBERON:0007023	Isolation of single cells	Mouse_160114_Female	Brain single cell 673	single cell	GENEPIO	GENEPIO:0002259	Female	Cldn5(BAC)eGFP
C57BL/6 mouse from The Jackson Laboratory	Mus musculus	NCBITAXON	http://purl.bioontology.org/ontology/NCBITAXON/10090	brain vasculature	UBERON	UBERON:0005284	female	PATO	PATO:0000383	adult organism	UBERON	UBERON:0007023	Isolation of single cells	Mouse_160114_Female	Brain single cell 674	single cell	GENEPIO	GENEPIO:0002260	Female	Cldn5(BAC)eGFP
C57BL/6 mouse from The Jackson Laboratory	Mus musculus	NCBITAXON	http://purl.bioontology.org/ontology/NCBITAXON/10090	brain vasculature	UBERON	UBERON:0005284	female	PATO	PATO:0000383	adult organism	UBERON	UBERON:0007023	Isolation of single cells	Mouse_160114_Female	Brain single cell 675	single cell	GENEPIO	GENEPIO:0002261	Female	Cldn5(BAC)eGFP
C57BL/6 mouse from The Jackson Laboratory	Mus musculus	NCBITAXON	http://purl.bioontology.org/ontology/NCBITAXON/10090	brain vasculature	UBERON	UBERON:0005284	female	PATO	PATO:0000383	adult organism	UBERON	UBERON:0007023	Isolation of single cells	Mouse_160114_Female	Brain single cell 676	single cell	GENEPIO	GENEPIO:0002262	Female	Cldn5(BAC)eGFP
C57BL/6 mouse from The Jackson Laboratory	Mus musculus	NCBITAXON	http://purl.bioontology.org/ontology/NCBITAXON/10090	brain vasculature	UBERON	UBERON:0005284	female	PATO	PATO:0000383	adult organism	UBERON	UBERON:0007023	Isolation of single cells	Mouse_160114_Female	Brain single cell 677	single cell	GENEPIO	GENEPIO:0002263	Female	Cldn5(BAC)eGFP
C57BL/6 mouse from The Jackson Laboratory	Mus musculus	NCBITAXON	http://purl.bioontology.org/ontology/NCBITAXON/10090	brain vasculature	UBERON	UBERON:0005284	female	PATO	PATO:0000383	adult organism	UBERON	UBERON:0007023	Isolation of single cells	Mouse_160114_Female	Brain single cell 678	single cell	GENEPIO	GENEPIO:0002264	Female	Cldn5(BAC)eGFP
C57BL/6 mouse from The Jackson Laboratory	Mus musculus	NCBITAXON	http://purl.bioontology.org/ontology/NCBITAXON/10090	brain vasculature	UBERON	UBERON:0005284	female	PATO	PATO:0000383	adult organism	UBERON	UBERON:0007023	Isolation of single cells	Mouse_160114_Female	Brain single cell 679	single cell	GENEPIO	GENEPIO:0002265	Female	Cldn5(BAC)eGFP
C57BL/6 mouse from The Jackson Laboratory	Mus musculus	NCBITAXON	http://purl.bioontology.org/ontology/NCBITAXON/10090	brain vasculature	UBERON	UBERON:0005284	female	PATO	PATO:0000383	adult organism	UBERON	UBERON:0007023	Isolation of single cells	Mouse_160114_Female	Brain single cell 680	single cell	GENEPIO	GENEPIO:0002266	Female	Cldn5(BAC)eGFP
C57BL/6 mouse from The Jackson Laboratory	Mus musculus	NCBITAXON	http://purl.bioontology.org/ontology/NCBITAXON/10090	brain vasculature	UBERON	UBERON:0005284	female	PATO	PATO:0000383	adult organism	UBERON	UBERON:0007023	Isolation of single cells	Mouse_160114_Female	Brain single cell 681	single cell	GENEPIO	GENEPIO:0002267	Female	Cldn5(BAC)eGFP
C57BL/6 mouse from The Jackson Laboratory	Mus musculus	NCBITAXON	http://purl.bioontology.org/ontology/NCBITAXON/10090	brain vasculature	UBERON	UBERON:0005284	female	PATO	PATO:0000383	adult organism	UBERON	UBERON:0007023	Isolation of single cells	Mouse_160114_Female	Brain single cell 682	single cell	GENEPIO	GENEPIO:0002268	Female	Cldn5(BAC)eGFP
C57BL/6 mouse from The Jackson Laboratory	Mus musculus	NCBITAXON	http://purl.bioontology.org/ontology/NCBITAXON/10090	brain vasculature	UBERON	UBERON:0005284	female	PATO	PATO:0000383	adult organism	UBERON	UBERON:0007023	Isolation of single cells	Mouse_160114_Female	Brain single cell 683	single cell	GENEPIO	GENEPIO:0002269	Female	Cldn5(BAC)eGFP
C57BL/6 mouse from The Jackson Laboratory	Mus musculus	NCBITAXON	http://purl.bioontology.org/ontology/NCBITAXON/10090	brain vasculature	UBERON	UBERON:0005284	female	PATO	PATO:0000383	adult organism	UBERON	UBERON:0007023	Isolation of single cells	Mouse_160114_Female	Brain single cell 684	single cell	GENEPIO	GENEPIO:0002270	Female	Cldn5(BAC)eGFP
C57BL/6 mouse from The Jackson Laboratory	Mus musculus	NCBITAXON	http://purl.bioontology.org/ontology/NCBITAXON/10090	brain vasculature	UBERON	UBERON:0005284	female	PATO	PATO:0000383	adult organism	UBERON	UBERON:0007023	Isolation of single cells	Mouse_160114_Female	Brain single cell 685	single cell	GENEPIO	GENEPIO:0002271	Female	Cldn5(BAC)eGFP
C57BL/6 mouse from The Jackson Laboratory	Mus musculus	NCBITAXON	http://purl.bioontology.org/ontology/NCBITAXON/10090	brain vasculature	UBERON	UBERON:0005284	female	PATO	PATO:0000383	adult organism	UBERON	UBERON:0007023	Isolation of single cells	Mouse_160114_Female	Brain single cell 686	single cell	GENEPIO	GENEPIO:0002272	Female	Cldn5(BAC)eGFP
C57BL/6 mouse from The Jackson Laboratory	Mus musculus	NCBITAXON	http://purl.bioontology.org/ontology/NCBITAXON/10090	brain vasculature	UBERON	UBERON:0005284	female	PATO	PATO:0000383	adult organism	UBERON	UBERON:0007023	Isolation of single cells	Mouse_160114_Female	Brain single cell 687	single cell	GENEPIO	GENEPIO:0002273	Female	Cldn5(BAC)eGFP
C57BL/6 mouse from The Jackson Laboratory	Mus musculus	NCBITAXON	http://purl.bioontology.org/ontology/NCBITAXON/10090	brain vasculature	UBERON	UBERON:0005284	female	PATO	PATO:0000383	adult organism	UBERON	UBERON:0007023	Isolation of single cells	Mouse_160114_Female	Brain single cell 688	single cell	GENEPIO	GENEPIO:0002274	Female	Cldn5(BAC)eGFP
C57BL/6 mouse from The Jackson Laboratory	Mus musculus	NCBITAXON	http://purl.bioontology.org/ontology/NCBITAXON/10090	brain vasculature	UBERON	UBERON:0005284	female	PATO	PATO:0000383	adult organism	UBERON	UBERON:0007023	Isolation of single cells	Mouse_160114_Female	Brain single cell 689	single cell	GENEPIO	GENEPIO:0002275	Female	Cldn5(BAC)eGFP
C57BL/6 mouse from The Jackson Laboratory	Mus musculus	NCBITAXON	http://purl.bioontology.org/ontology/NCBITAXON/10090	brain vasculature	UBERON	UBERON:0005284	female	PATO	PATO:0000383	adult organism	UBERON	UBERON:0007023	Isolation of single cells	Mouse_160114_Female	Brain single cell 690	single cell	GENEPIO	GENEPIO:0002276	Female	Cldn5(BAC)eGFP
C57BL/6 mouse from The Jackson Laboratory	Mus musculus	NCBITAXON	http://purl.bioontology.org/ontology/NCBITAXON/10090	brain vasculature	UBERON	UBERON:0005284	female	PATO	PATO:0000383	adult organism	UBERON	UBERON:0007023	Isolation of single cells	Mouse_160114_Female	Brain single cell 691	single cell	GENEPIO	GENEPIO:0002277	Female	Cldn5(BAC)eGFP
C57BL/6 mouse from The Jackson Laboratory	Mus musculus	NCBITAXON	http://purl.bioontology.org/ontology/NCBITAXON/10090	brain vasculature	UBERON	UBERON:0005284	female	PATO	PATO:0000383	adult organism	UBERON	UBERON:0007023	Isolation of single cells	Mouse_160114_Female	Brain single cell 692	single cell	GENEPIO	GENEPIO:0002278	Female	Cldn5(BAC)eGFP
C57BL/6 mouse from The Jackson Laboratory	Mus musculus	NCBITAXON	http://purl.bioontology.org/ontology/NCBITAXON/10090	brain vasculature	UBERON	UBERON:0005284	female	PATO	PATO:0000383	adult organism	UBERON	UBERON:0007023	Isolation of single cells	Mouse_160114_Female	Brain single cell 693	single cell	GENEPIO	GENEPIO:0002279	Female	Cldn5(BAC)eGFP
C57BL/6 mouse from The Jackson Laboratory	Mus musculus	NCBITAXON	http://purl.bioontology.org/ontology/NCBITAXON/10090	brain vasculature	UBERON	UBERON:0005284	female	PATO	PATO:0000383	adult organism	UBERON	UBERON:0007023	Isolation of single cells	Mouse_160114_Female	Brain single cell 694	single cell	GENEPIO	GENEPIO:0002280	Female	Cldn5(BAC)eGFP
C57BL/6 mouse from The Jackson Laboratory	Mus musculus	NCBITAXON	http://purl.bioontology.org/ontology/NCBITAXON/10090	brain vasculature	UBERON	UBERON:0005284	female	PATO	PATO:0000383	adult organism	UBERON	UBERON:0007023	Isolation of single cells	Mouse_160114_Female	Brain single cell 695	single cell	GENEPIO	GENEPIO:0002281	Female	Cldn5(BAC)eGFP
C57BL/6 mouse from The Jackson Laboratory	Mus musculus	NCBITAXON	http://purl.bioontology.org/ontology/NCBITAXON/10090	brain vasculature	UBERON	UBERON:0005284	female	PATO	PATO:0000383	adult organism	UBERON	UBERON:0007023	Isolation of single cells	Mouse_160114_Female	Brain single cell 696	single cell	GENEPIO	GENEPIO:0002282	Female	Cldn5(BAC)eGFP
C57BL/6 mouse from The Jackson Laboratory	Mus musculus	NCBITAXON	http://purl.bioontology.org/ontology/NCBITAXON/10090	brain vasculature	UBERON	UBERON:0005284	female	PATO	PATO:0000383	adult organism	UBERON	UBERON:0007023	Isolation of single cells	Mouse_160114_Female	Brain single cell 697	single cell	GENEPIO	GENEPIO:0002283	Female	Cldn5(BAC)eGFP
C57BL/6 mouse from The Jackson Laboratory	Mus musculus	NCBITAXON	http://purl.bioontology.org/ontology/NCBITAXON/10090	brain vasculature	UBERON	UBERON:0005284	female	PATO	PATO:0000383	adult organism	UBERON	UBERON:0007023	Isolation of single cells	Mouse_160114_Female	Brain single cell 698	single cell	GENEPIO	GENEPIO:0002284	Female	Cldn5(BAC)eGFP
C57BL/6 mouse from The Jackson Laboratory	Mus musculus	NCBITAXON	http://purl.bioontology.org/ontology/NCBITAXON/10090	brain vasculature	UBERON	UBERON:0005284	female	PATO	PATO:0000383	adult organism	UBERON	UBERON:0007023	Isolation of single cells	Mouse_160114_Female	Brain single cell 699	single cell	GENEPIO	GENEPIO:0002285	Female	Cldn5(BAC)eGFP
C57BL/6 mouse from The Jackson Laboratory	Mus musculus	NCBITAXON	http://purl.bioontology.org/ontology/NCBITAXON/10090	brain vasculature	UBERON	UBERON:0005284	female	PATO	PATO:0000383	adult organism	UBERON	UBERON:0007023	Isolation of single cells	Mouse_160114_Female	Brain single cell 700	single cell	GENEPIO	GENEPIO:0002286	Female	Cldn5(BAC)eGFP
C57BL/6 mouse from The Jackson Laboratory	Mus musculus	NCBITAXON	http://purl.bioontology.org/ontology/NCBITAXON/10090	brain vasculature	UBERON	UBERON:0005284	female	PATO	PATO:0000383	adult organism	UBERON	UBERON:0007023	Isolation of single cells	Mouse_160114_Female	Brain single cell 701	single cell	GENEPIO	GENEPIO:0002287	Female	Cldn5(BAC)eGFP
C57BL/6 mouse from The Jackson Laboratory	Mus musculus	NCBITAXON	http://purl.bioontology.org/ontology/NCBITAXON/10090	brain vasculature	UBERON	UBERON:0005284	female	PATO	PATO:0000383	adult organism	UBERON	UBERON:0007023	Isolation of single cells	Mouse_160114_Female	Brain single cell 702	single cell	GENEPIO	GENEPIO:0002288	Female	Cldn5(BAC)eGFP
C57BL/6 mouse from The Jackson Laboratory	Mus musculus	NCBITAXON	http://purl.bioontology.org/ontology/NCBITAXON/10090	brain vasculature	UBERON	UBERON:0005284	female	PATO	PATO:0000383	adult organism	UBERON	UBERON:0007023	Isolation of single cells	Mouse_160114_Female	Brain single cell 703	single cell	GENEPIO	GENEPIO:0002289	Female	Cldn5(BAC)eGFP
C57BL/6 mouse from The Jackson Laboratory	Mus musculus	NCBITAXON	http://purl.bioontology.org/ontology/NCBITAXON/10090	brain vasculature	UBERON	UBERON:0005284	female	PATO	PATO:0000383	adult organism	UBERON	UBERON:0007023	Isolation of single cells	Mouse_160114_Female	Brain single cell 704	single cell	GENEPIO	GENEPIO:0002290	Female	Cldn5(BAC)eGFP
C57BL/6 mouse from The Jackson Laboratory	Mus musculus	NCBITAXON	http://purl.bioontology.org/ontology/NCBITAXON/10090	brain vasculature	UBERON	UBERON:0005284	female	PATO	PATO:0000383	adult organism	UBERON	UBERON:0007023	Isolation of single cells	Mouse_160114_Female	Brain single cell 705	single cell	GENEPIO	GENEPIO:0002291	Female	Cldn5(BAC)eGFP
C57BL/6 mouse from The Jackson Laboratory	Mus musculus	NCBITAXON	http://purl.bioontology.org/ontology/NCBITAXON/10090	brain vasculature	UBERON	UBERON:0005284	female	PATO	PATO:0000383	adult organism	UBERON	UBERON:0007023	Isolation of single cells	Mouse_160114_Female	Brain single cell 706	single cell	GENEPIO	GENEPIO:0002292	Female	Cldn5(BAC)eGFP
C57BL/6 mouse from The Jackson Laboratory	Mus musculus	NCBITAXON	http://purl.bioontology.org/ontology/NCBITAXON/10090	brain vasculature	UBERON	UBERON:0005284	female	PATO	PATO:0000383	adult organism	UBERON	UBERON:0007023	Isolation of single cells	Mouse_160114_Female	Brain single cell 707	single cell	GENEPIO	GENEPIO:0002293	Female	Cldn5(BAC)eGFP
C57BL/6 mouse from The Jackson Laboratory	Mus musculus	NCBITAXON	http://purl.bioontology.org/ontology/NCBITAXON/10090	brain vasculature	UBERON	UBERON:0005284	female	PATO	PATO:0000383	adult organism	UBERON	UBERON:0007023	Isolation of single cells	Mouse_160114_Female	Brain single cell 708	single cell	GENEPIO	GENEPIO:0002294	Female	Cldn5(BAC)eGFP
C57BL/6 mouse from The Jackson Laboratory	Mus musculus	NCBITAXON	http://purl.bioontology.org/ontology/NCBITAXON/10090	brain vasculature	UBERON	UBERON:0005284	female	PATO	PATO:0000383	adult organism	UBERON	UBERON:0007023	Isolation of single cells	Mouse_160114_Female	Brain single cell 709	single cell	GENEPIO	GENEPIO:0002295	Female	Cldn5(BAC)eGFP
C57BL/6 mouse from The Jackson Laboratory	Mus musculus	NCBITAXON	http://purl.bioontology.org/ontology/NCBITAXON/10090	brain vasculature	UBERON	UBERON:0005284	female	PATO	PATO:0000383	adult organism	UBERON	UBERON:0007023	Isolation of single cells	Mouse_160114_Female	Brain single cell 710	single cell	GENEPIO	GENEPIO:0002296	Female	Cldn5(BAC)eGFP
C57BL/6 mouse from The Jackson Laboratory	Mus musculus	NCBITAXON	http://purl.bioontology.org/ontology/NCBITAXON/10090	brain vasculature	UBERON	UBERON:0005284	female	PATO	PATO:0000383	adult organism	UBERON	UBERON:0007023	Isolation of single cells	Mouse_160114_Female	Brain single cell 711	single cell	GENEPIO	GENEPIO:0002297	Female	Cldn5(BAC)eGFP
C57BL/6 mouse from The Jackson Laboratory	Mus musculus	NCBITAXON	http://purl.bioontology.org/ontology/NCBITAXON/10090	brain vasculature	UBERON	UBERON:0005284	female	PATO	PATO:0000383	adult organism	UBERON	UBERON:0007023	Isolation of single cells	Mouse_160114_Female	Brain single cell 712	single cell	GENEPIO	GENEPIO:0002298	Female	Cldn5(BAC)eGFP
C57BL/6 mouse from The Jackson Laboratory	Mus musculus	NCBITAXON	http://purl.bioontology.org/ontology/NCBITAXON/10090	brain vasculature	UBERON	UBERON:0005284	female	PATO	PATO:0000383	adult organism	UBERON	UBERON:0007023	Isolation of single cells	Mouse_160114_Female	Brain single cell 713	single cell	GENEPIO	GENEPIO:0002299	Female	Cldn5(BAC)eGFP
C57BL/6 mouse from The Jackson Laboratory	Mus musculus	NCBITAXON	http://purl.bioontology.org/ontology/NCBITAXON/10090	brain vasculature	UBERON	UBERON:0005284	female	PATO	PATO:0000383	adult organism	UBERON	UBERON:0007023	Isolation of single cells	Mouse_160114_Female	Brain single cell 714	single cell	GENEPIO	GENEPIO:0002300	Female	Cldn5(BAC)eGFP
C57BL/6 mouse from The Jackson Laboratory	Mus musculus	NCBITAXON	http://purl.bioontology.org/ontology/NCBITAXON/10090	brain vasculature	UBERON	UBERON:0005284	female	PATO	PATO:0000383	adult organism	UBERON	UBERON:0007023	Isolation of single cells	Mouse_160114_Female	Brain single cell 715	single cell	GENEPIO	GENEPIO:0002301	Female	Cldn5(BAC)eGFP
C57BL/6 mouse from The Jackson Laboratory	Mus musculus	NCBITAXON	http://purl.bioontology.org/ontology/NCBITAXON/10090	brain vasculature	UBERON	UBERON:0005284	female	PATO	PATO:0000383	adult organism	UBERON	UBERON:0007023	Isolation of single cells	Mouse_160114_Female	Brain single cell 716	single cell	GENEPIO	GENEPIO:0002302	Female	Cldn5(BAC)eGFP
C57BL/6 mouse from The Jackson Laboratory	Mus musculus	NCBITAXON	http://purl.bioontology.org/ontology/NCBITAXON/10090	brain vasculature	UBERON	UBERON:0005284	female	PATO	PATO:0000383	adult organism	UBERON	UBERON:0007023	Isolation of single cells	Mouse_160114_Female	Brain single cell 717	single cell	GENEPIO	GENEPIO:0002303	Female	Cldn5(BAC)eGFP
C57BL/6 mouse from The Jackson Laboratory	Mus musculus	NCBITAXON	http://purl.bioontology.org/ontology/NCBITAXON/10090	brain vasculature	UBERON	UBERON:0005284	female	PATO	PATO:0000383	adult organism	UBERON	UBERON:0007023	Isolation of single cells	Mouse_160114_Female	Brain single cell 718	single cell	GENEPIO	GENEPIO:0002304	Female	Cldn5(BAC)eGFP
C57BL/6 mouse from The Jackson Laboratory	Mus musculus	NCBITAXON	http://purl.bioontology.org/ontology/NCBITAXON/10090	brain vasculature	UBERON	UBERON:0005284	female	PATO	PATO:0000383	adult organism	UBERON	UBERON:0007023	Isolation of single cells	Mouse_160114_Female	Brain single cell 719	single cell	GENEPIO	GENEPIO:0002305	Female	Cldn5(BAC)eGFP
C57BL/6 mouse from The Jackson Laboratory	Mus musculus	NCBITAXON	http://purl.bioontology.org/ontology/NCBITAXON/10090	brain vasculature	UBERON	UBERON:0005284	female	PATO	PATO:0000383	adult organism	UBERON	UBERON:0007023	Isolation of single cells	Mouse_160114_Female	Brain single cell 720	single cell	GENEPIO	GENEPIO:0002306	Female	Cldn5(BAC)eGFP
C57BL/6 mouse from The Jackson Laboratory	Mus musculus	NCBITAXON	http://purl.bioontology.org/ontology/NCBITAXON/10090	brain vasculature	UBERON	UBERON:0005284	male	PATO	PATO:0000384	adult organism	UBERON	UBERON:0007023	Isolation of single cells	Mouse_160114_Male	Brain single cell 721	single cell	GENEPIO	GENEPIO:0002307	Male	Cldn5(BAC)eGFP
C57BL/6 mouse from The Jackson Laboratory	Mus musculus	NCBITAXON	http://purl.bioontology.org/ontology/NCBITAXON/10090	brain vasculature	UBERON	UBERON:0005284	male	PATO	PATO:0000384	adult organism	UBERON	UBERON:0007023	Isolation of single cells	Mouse_160114_Male	Brain single cell 722	single cell	GENEPIO	GENEPIO:0002308	Male	Cldn5(BAC)eGFP
C57BL/6 mouse from The Jackson Laboratory	Mus musculus	NCBITAXON	http://purl.bioontology.org/ontology/NCBITAXON/10090	brain vasculature	UBERON	UBERON:0005284	male	PATO	PATO:0000384	adult organism	UBERON	UBERON:0007023	Isolation of single cells	Mouse_160114_Male	Brain single cell 723	single cell	GENEPIO	GENEPIO:0002309	Male	Cldn5(BAC)eGFP
C57BL/6 mouse from The Jackson Laboratory	Mus musculus	NCBITAXON	http://purl.bioontology.org/ontology/NCBITAXON/10090	brain vasculature	UBERON	UBERON:0005284	male	PATO	PATO:0000384	adult organism	UBERON	UBERON:0007023	Isolation of single cells	Mouse_160114_Male	Brain single cell 724	single cell	GENEPIO	GENEPIO:0002310	Male	Cldn5(BAC)eGFP
C57BL/6 mouse from The Jackson Laboratory	Mus musculus	NCBITAXON	http://purl.bioontology.org/ontology/NCBITAXON/10090	brain vasculature	UBERON	UBERON:0005284	male	PATO	PATO:0000384	adult organism	UBERON	UBERON:0007023	Isolation of single cells	Mouse_160114_Male	Brain single cell 725	single cell	GENEPIO	GENEPIO:0002311	Male	Cldn5(BAC)eGFP
C57BL/6 mouse from The Jackson Laboratory	Mus musculus	NCBITAXON	http://purl.bioontology.org/ontology/NCBITAXON/10090	brain vasculature	UBERON	UBERON:0005284	male	PATO	PATO:0000384	adult organism	UBERON	UBERON:0007023	Isolation of single cells	Mouse_160114_Male	Brain single cell 726	single cell	GENEPIO	GENEPIO:0002312	Male	Cldn5(BAC)eGFP
C57BL/6 mouse from The Jackson Laboratory	Mus musculus	NCBITAXON	http://purl.bioontology.org/ontology/NCBITAXON/10090	brain vasculature	UBERON	UBERON:0005284	male	PATO	PATO:0000384	adult organism	UBERON	UBERON:0007023	Isolation of single cells	Mouse_160114_Male	Brain single cell 727	single cell	GENEPIO	GENEPIO:0002313	Male	Cldn5(BAC)eGFP
C57BL/6 mouse from The Jackson Laboratory	Mus musculus	NCBITAXON	http://purl.bioontology.org/ontology/NCBITAXON/10090	brain vasculature	UBERON	UBERON:0005284	male	PATO	PATO:0000384	adult organism	UBERON	UBERON:0007023	Isolation of single cells	Mouse_160114_Male	Brain single cell 728	single cell	GENEPIO	GENEPIO:0002314	Male	Cldn5(BAC)eGFP
C57BL/6 mouse from The Jackson Laboratory	Mus musculus	NCBITAXON	http://purl.bioontology.org/ontology/NCBITAXON/10090	brain vasculature	UBERON	UBERON:0005284	male	PATO	PATO:0000384	adult organism	UBERON	UBERON:0007023	Isolation of single cells	Mouse_160114_Male	Brain single cell 729	single cell	GENEPIO	GENEPIO:0002315	Male	Cldn5(BAC)eGFP
C57BL/6 mouse from The Jackson Laboratory	Mus musculus	NCBITAXON	http://purl.bioontology.org/ontology/NCBITAXON/10090	brain vasculature	UBERON	UBERON:0005284	male	PATO	PATO:0000384	adult organism	UBERON	UBERON:0007023	Isolation of single cells	Mouse_160114_Male	Brain single cell 730	single cell	GENEPIO	GENEPIO:0002316	Male	Cldn5(BAC)eGFP
C57BL/6 mouse from The Jackson Laboratory	Mus musculus	NCBITAXON	http://purl.bioontology.org/ontology/NCBITAXON/10090	brain vasculature	UBERON	UBERON:0005284	male	PATO	PATO:0000384	adult organism	UBERON	UBERON:0007023	Isolation of single cells	Mouse_160114_Male	Brain single cell 731	single cell	GENEPIO	GENEPIO:0002317	Male	Cldn5(BAC)eGFP
C57BL/6 mouse from The Jackson Laboratory	Mus musculus	NCBITAXON	http://purl.bioontology.org/ontology/NCBITAXON/10090	brain vasculature	UBERON	UBERON:0005284	male	PATO	PATO:0000384	adult organism	UBERON	UBERON:0007023	Isolation of single cells	Mouse_160114_Male	Brain single cell 732	single cell	GENEPIO	GENEPIO:0002318	Male	Cldn5(BAC)eGFP
C57BL/6 mouse from The Jackson Laboratory	Mus musculus	NCBITAXON	http://purl.bioontology.org/ontology/NCBITAXON/10090	brain vasculature	UBERON	UBERON:0005284	male	PATO	PATO:0000384	adult organism	UBERON	UBERON:0007023	Isolation of single cells	Mouse_160114_Male	Brain single cell 733	single cell	GENEPIO	GENEPIO:0002319	Male	Cldn5(BAC)eGFP
C57BL/6 mouse from The Jackson Laboratory	Mus musculus	NCBITAXON	http://purl.bioontology.org/ontology/NCBITAXON/10090	brain vasculature	UBERON	UBERON:0005284	male	PATO	PATO:0000384	adult organism	UBERON	UBERON:0007023	Isolation of single cells	Mouse_160114_Male	Brain single cell 734	single cell	GENEPIO	GENEPIO:0002320	Male	Cldn5(BAC)eGFP
C57BL/6 mouse from The Jackson Laboratory	Mus musculus	NCBITAXON	http://purl.bioontology.org/ontology/NCBITAXON/10090	brain vasculature	UBERON	UBERON:0005284	male	PATO	PATO:0000384	adult organism	UBERON	UBERON:0007023	Isolation of single cells	Mouse_160114_Male	Brain single cell 735	single cell	GENEPIO	GENEPIO:0002321	Male	Cldn5(BAC)eGFP
C57BL/6 mouse from The Jackson Laboratory	Mus musculus	NCBITAXON	http://purl.bioontology.org/ontology/NCBITAXON/10090	brain vasculature	UBERON	UBERON:0005284	male	PATO	PATO:0000384	adult organism	UBERON	UBERON:0007023	Isolation of single cells	Mouse_160114_Male	Brain single cell 736	single cell	GENEPIO	GENEPIO:0002322	Male	Cldn5(BAC)eGFP
C57BL/6 mouse from The Jackson Laboratory	Mus musculus	NCBITAXON	http://purl.bioontology.org/ontology/NCBITAXON/10090	brain vasculature	UBERON	UBERON:0005284	male	PATO	PATO:0000384	adult organism	UBERON	UBERON:0007023	Isolation of single cells	Mouse_160114_Male	Brain single cell 737	single cell	GENEPIO	GENEPIO:0002323	Male	Cldn5(BAC)eGFP
C57BL/6 mouse from The Jackson Laboratory	Mus musculus	NCBITAXON	http://purl.bioontology.org/ontology/NCBITAXON/10090	brain vasculature	UBERON	UBERON:0005284	male	PATO	PATO:0000384	adult organism	UBERON	UBERON:0007023	Isolation of single cells	Mouse_160114_Male	Brain single cell 738	single cell	GENEPIO	GENEPIO:0002324	Male	Cldn5(BAC)eGFP
C57BL/6 mouse from The Jackson Laboratory	Mus musculus	NCBITAXON	http://purl.bioontology.org/ontology/NCBITAXON/10090	brain vasculature	UBERON	UBERON:0005284	male	PATO	PATO:0000384	adult organism	UBERON	UBERON:0007023	Isolation of single cells	Mouse_160114_Male	Brain single cell 739	single cell	GENEPIO	GENEPIO:0002325	Male	Cldn5(BAC)eGFP
C57BL/6 mouse from The Jackson Laboratory	Mus musculus	NCBITAXON	http://purl.bioontology.org/ontology/NCBITAXON/10090	brain vasculature	UBERON	UBERON:0005284	male	PATO	PATO:0000384	adult organism	UBERON	UBERON:0007023	Isolation of single cells	Mouse_160114_Male	Brain single cell 740	single cell	GENEPIO	GENEPIO:0002326	Male	Cldn5(BAC)eGFP
C57BL/6 mouse from The Jackson Laboratory	Mus musculus	NCBITAXON	http://purl.bioontology.org/ontology/NCBITAXON/10090	brain vasculature	UBERON	UBERON:0005284	male	PATO	PATO:0000384	adult organism	UBERON	UBERON:0007023	Isolation of single cells	Mouse_160114_Male	Brain single cell 741	single cell	GENEPIO	GENEPIO:0002327	Male	Cldn5(BAC)eGFP
C57BL/6 mouse from The Jackson Laboratory	Mus musculus	NCBITAXON	http://purl.bioontology.org/ontology/NCBITAXON/10090	brain vasculature	UBERON	UBERON:0005284	male	PATO	PATO:0000384	adult organism	UBERON	UBERON:0007023	Isolation of single cells	Mouse_160114_Male	Brain single cell 742	single cell	GENEPIO	GENEPIO:0002328	Male	Cldn5(BAC)eGFP
C57BL/6 mouse from The Jackson Laboratory	Mus musculus	NCBITAXON	http://purl.bioontology.org/ontology/NCBITAXON/10090	brain vasculature	UBERON	UBERON:0005284	male	PATO	PATO:0000384	adult organism	UBERON	UBERON:0007023	Isolation of single cells	Mouse_160114_Male	Brain single cell 743	single cell	GENEPIO	GENEPIO:0002329	Male	Cldn5(BAC)eGFP
C57BL/6 mouse from The Jackson Laboratory	Mus musculus	NCBITAXON	http://purl.bioontology.org/ontology/NCBITAXON/10090	brain vasculature	UBERON	UBERON:0005284	male	PATO	PATO:0000384	adult organism	UBERON	UBERON:0007023	Isolation of single cells	Mouse_160114_Male	Brain single cell 744	single cell	GENEPIO	GENEPIO:0002330	Male	Cldn5(BAC)eGFP
C57BL/6 mouse from The Jackson Laboratory	Mus musculus	NCBITAXON	http://purl.bioontology.org/ontology/NCBITAXON/10090	brain vasculature	UBERON	UBERON:0005284	male	PATO	PATO:0000384	adult organism	UBERON	UBERON:0007023	Isolation of single cells	Mouse_160114_Male	Brain single cell 745	single cell	GENEPIO	GENEPIO:0002331	Male	Cldn5(BAC)eGFP
C57BL/6 mouse from The Jackson Laboratory	Mus musculus	NCBITAXON	http://purl.bioontology.org/ontology/NCBITAXON/10090	brain vasculature	UBERON	UBERON:0005284	male	PATO	PATO:0000384	adult organism	UBERON	UBERON:0007023	Isolation of single cells	Mouse_160114_Male	Brain single cell 746	single cell	GENEPIO	GENEPIO:0002332	Male	Cldn5(BAC)eGFP
C57BL/6 mouse from The Jackson Laboratory	Mus musculus	NCBITAXON	http://purl.bioontology.org/ontology/NCBITAXON/10090	brain vasculature	UBERON	UBERON:0005284	male	PATO	PATO:0000384	adult organism	UBERON	UBERON:0007023	Isolation of single cells	Mouse_160114_Male	Brain single cell 747	single cell	GENEPIO	GENEPIO:0002333	Male	Cldn5(BAC)eGFP
C57BL/6 mouse from The Jackson Laboratory	Mus musculus	NCBITAXON	http://purl.bioontology.org/ontology/NCBITAXON/10090	brain vasculature	UBERON	UBERON:0005284	male	PATO	PATO:0000384	adult organism	UBERON	UBERON:0007023	Isolation of single cells	Mouse_160114_Male	Brain single cell 748	single cell	GENEPIO	GENEPIO:0002334	Male	Cldn5(BAC)eGFP
C57BL/6 mouse from The Jackson Laboratory	Mus musculus	NCBITAXON	http://purl.bioontology.org/ontology/NCBITAXON/10090	brain vasculature	UBERON	UBERON:0005284	male	PATO	PATO:0000384	adult organism	UBERON	UBERON:0007023	Isolation of single cells	Mouse_160114_Male	Brain single cell 749	single cell	GENEPIO	GENEPIO:0002335	Male	Cldn5(BAC)eGFP
C57BL/6 mouse from The Jackson Laboratory	Mus musculus	NCBITAXON	http://purl.bioontology.org/ontology/NCBITAXON/10090	brain vasculature	UBERON	UBERON:0005284	male	PATO	PATO:0000384	adult organism	UBERON	UBERON:0007023	Isolation of single cells	Mouse_160114_Male	Brain single cell 750	single cell	GENEPIO	GENEPIO:0002336	Male	Cldn5(BAC)eGFP
C57BL/6 mouse from The Jackson Laboratory	Mus musculus	NCBITAXON	http://purl.bioontology.org/ontology/NCBITAXON/10090	brain vasculature	UBERON	UBERON:0005284	male	PATO	PATO:0000384	adult organism	UBERON	UBERON:0007023	Isolation of single cells	Mouse_160114_Male	Brain single cell 751	single cell	GENEPIO	GENEPIO:0002337	Male	Cldn5(BAC)eGFP
C57BL/6 mouse from The Jackson Laboratory	Mus musculus	NCBITAXON	http://purl.bioontology.org/ontology/NCBITAXON/10090	brain vasculature	UBERON	UBERON:0005284	male	PATO	PATO:0000384	adult organism	UBERON	UBERON:0007023	Isolation of single cells	Mouse_160114_Male	Brain single cell 752	single cell	GENEPIO	GENEPIO:0002338	Male	Cldn5(BAC)eGFP
C57BL/6 mouse from The Jackson Laboratory	Mus musculus	NCBITAXON	http://purl.bioontology.org/ontology/NCBITAXON/10090	brain vasculature	UBERON	UBERON:0005284	male	PATO	PATO:0000384	adult organism	UBERON	UBERON:0007023	Isolation of single cells	Mouse_160114_Male	Brain single cell 753	single cell	GENEPIO	GENEPIO:0002339	Male	Cldn5(BAC)eGFP
C57BL/6 mouse from The Jackson Laboratory	Mus musculus	NCBITAXON	http://purl.bioontology.org/ontology/NCBITAXON/10090	brain vasculature	UBERON	UBERON:0005284	male	PATO	PATO:0000384	adult organism	UBERON	UBERON:0007023	Isolation of single cells	Mouse_160114_Male	Brain single cell 754	single cell	GENEPIO	GENEPIO:0002340	Male	Cldn5(BAC)eGFP
C57BL/6 mouse from The Jackson Laboratory	Mus musculus	NCBITAXON	http://purl.bioontology.org/ontology/NCBITAXON/10090	brain vasculature	UBERON	UBERON:0005284	male	PATO	PATO:0000384	adult organism	UBERON	UBERON:0007023	Isolation of single cells	Mouse_160114_Male	Brain single cell 755	single cell	GENEPIO	GENEPIO:0002341	Male	Cldn5(BAC)eGFP
C57BL/6 mouse from The Jackson Laboratory	Mus musculus	NCBITAXON	http://purl.bioontology.org/ontology/NCBITAXON/10090	brain vasculature	UBERON	UBERON:0005284	male	PATO	PATO:0000384	adult organism	UBERON	UBERON:0007023	Isolation of single cells	Mouse_160114_Male	Brain single cell 756	single cell	GENEPIO	GENEPIO:0002342	Male	Cldn5(BAC)eGFP
C57BL/6 mouse from The Jackson Laboratory	Mus musculus	NCBITAXON	http://purl.bioontology.org/ontology/NCBITAXON/10090	brain vasculature	UBERON	UBERON:0005284	male	PATO	PATO:0000384	adult organism	UBERON	UBERON:0007023	Isolation of single cells	Mouse_160114_Male	Brain single cell 757	single cell	GENEPIO	GENEPIO:0002343	Male	Cldn5(BAC)eGFP
C57BL/6 mouse from The Jackson Laboratory	Mus musculus	NCBITAXON	http://purl.bioontology.org/ontology/NCBITAXON/10090	brain vasculature	UBERON	UBERON:0005284	male	PATO	PATO:0000384	adult organism	UBERON	UBERON:0007023	Isolation of single cells	Mouse_160114_Male	Brain single cell 758	single cell	GENEPIO	GENEPIO:0002344	Male	Cldn5(BAC)eGFP
C57BL/6 mouse from The Jackson Laboratory	Mus musculus	NCBITAXON	http://purl.bioontology.org/ontology/NCBITAXON/10090	brain vasculature	UBERON	UBERON:0005284	male	PATO	PATO:0000384	adult organism	UBERON	UBERON:0007023	Isolation of single cells	Mouse_160114_Male	Brain single cell 759	single cell	GENEPIO	GENEPIO:0002345	Male	Cldn5(BAC)eGFP
C57BL/6 mouse from The Jackson Laboratory	Mus musculus	NCBITAXON	http://purl.bioontology.org/ontology/NCBITAXON/10090	brain vasculature	UBERON	UBERON:0005284	male	PATO	PATO:0000384	adult organism	UBERON	UBERON:0007023	Isolation of single cells	Mouse_160114_Male	Brain single cell 760	single cell	GENEPIO	GENEPIO:0002346	Male	Cldn5(BAC)eGFP
C57BL/6 mouse from The Jackson Laboratory	Mus musculus	NCBITAXON	http://purl.bioontology.org/ontology/NCBITAXON/10090	brain vasculature	UBERON	UBERON:0005284	male	PATO	PATO:0000384	adult organism	UBERON	UBERON:0007023	Isolation of single cells	Mouse_160114_Male	Brain single cell 761	single cell	GENEPIO	GENEPIO:0002347	Male	Cldn5(BAC)eGFP
C57BL/6 mouse from The Jackson Laboratory	Mus musculus	NCBITAXON	http://purl.bioontology.org/ontology/NCBITAXON/10090	brain vasculature	UBERON	UBERON:0005284	male	PATO	PATO:0000384	adult organism	UBERON	UBERON:0007023	Isolation of single cells	Mouse_160114_Male	Brain single cell 762	single cell	GENEPIO	GENEPIO:0002348	Male	Cldn5(BAC)eGFP
C57BL/6 mouse from The Jackson Laboratory	Mus musculus	NCBITAXON	http://purl.bioontology.org/ontology/NCBITAXON/10090	brain vasculature	UBERON	UBERON:0005284	male	PATO	PATO:0000384	adult organism	UBERON	UBERON:0007023	Isolation of single cells	Mouse_160114_Male	Brain single cell 763	single cell	GENEPIO	GENEPIO:0002349	Male	Cldn5(BAC)eGFP
C57BL/6 mouse from The Jackson Laboratory	Mus musculus	NCBITAXON	http://purl.bioontology.org/ontology/NCBITAXON/10090	brain vasculature	UBERON	UBERON:0005284	male	PATO	PATO:0000384	adult organism	UBERON	UBERON:0007023	Isolation of single cells	Mouse_160114_Male	Brain single cell 764	single cell	GENEPIO	GENEPIO:0002350	Male	Cldn5(BAC)eGFP
C57BL/6 mouse from The Jackson Laboratory	Mus musculus	NCBITAXON	http://purl.bioontology.org/ontology/NCBITAXON/10090	brain vasculature	UBERON	UBERON:0005284	male	PATO	PATO:0000384	adult organism	UBERON	UBERON:0007023	Isolation of single cells	Mouse_160114_Male	Brain single cell 765	single cell	GENEPIO	GENEPIO:0002351	Male	Cldn5(BAC)eGFP
C57BL/6 mouse from The Jackson Laboratory	Mus musculus	NCBITAXON	http://purl.bioontology.org/ontology/NCBITAXON/10090	brain vasculature	UBERON	UBERON:0005284	male	PATO	PATO:0000384	adult organism	UBERON	UBERON:0007023	Isolation of single cells	Mouse_160114_Male	Brain single cell 766	single cell	GENEPIO	GENEPIO:0002352	Male	Cldn5(BAC)eGFP
C57BL/6 mouse from The Jackson Laboratory	Mus musculus	NCBITAXON	http://purl.bioontology.org/ontology/NCBITAXON/10090	brain vasculature	UBERON	UBERON:0005284	male	PATO	PATO:0000384	adult organism	UBERON	UBERON:0007023	Isolation of single cells	Mouse_160114_Male	Brain single cell 767	single cell	GENEPIO	GENEPIO:0002353	Male	Cldn5(BAC)eGFP
C57BL/6 mouse from The Jackson Laboratory	Mus musculus	NCBITAXON	http://purl.bioontology.org/ontology/NCBITAXON/10090	brain vasculature	UBERON	UBERON:0005284	male	PATO	PATO:0000384	adult organism	UBERON	UBERON:0007023	Isolation of single cells	Mouse_160114_Male	Brain single cell 768	single cell	GENEPIO	GENEPIO:0002354	Male	Cldn5(BAC)eGFP
C57BL/6 mouse from The Jackson Laboratory	Mus musculus	NCBITAXON	http://purl.bioontology.org/ontology/NCBITAXON/10090	brain vasculature	UBERON	UBERON:0005284	male	PATO	PATO:0000384	adult organism	UBERON	UBERON:0007023	Isolation of single cells	Mouse_160114_Male	Brain single cell 769	single cell	GENEPIO	GENEPIO:0002355	Male	Cldn5(BAC)eGFP
C57BL/6 mouse from The Jackson Laboratory	Mus musculus	NCBITAXON	http://purl.bioontology.org/ontology/NCBITAXON/10090	brain vasculature	UBERON	UBERON:0005284	male	PATO	PATO:0000384	adult organism	UBERON	UBERON:0007023	Isolation of single cells	Mouse_160114_Male	Brain single cell 770	single cell	GENEPIO	GENEPIO:0002356	Male	Cldn5(BAC)eGFP
C57BL/6 mouse from The Jackson Laboratory	Mus musculus	NCBITAXON	http://purl.bioontology.org/ontology/NCBITAXON/10090	brain vasculature	UBERON	UBERON:0005284	male	PATO	PATO:0000384	adult organism	UBERON	UBERON:0007023	Isolation of single cells	Mouse_160114_Male	Brain single cell 771	single cell	GENEPIO	GENEPIO:0002357	Male	Cldn5(BAC)eGFP
C57BL/6 mouse from The Jackson Laboratory	Mus musculus	NCBITAXON	http://purl.bioontology.org/ontology/NCBITAXON/10090	brain vasculature	UBERON	UBERON:0005284	male	PATO	PATO:0000384	adult organism	UBERON	UBERON:0007023	Isolation of single cells	Mouse_160114_Male	Brain single cell 772	single cell	GENEPIO	GENEPIO:0002358	Male	Cldn5(BAC)eGFP
C57BL/6 mouse from The Jackson Laboratory	Mus musculus	NCBITAXON	http://purl.bioontology.org/ontology/NCBITAXON/10090	brain vasculature	UBERON	UBERON:0005284	male	PATO	PATO:0000384	adult organism	UBERON	UBERON:0007023	Isolation of single cells	Mouse_160114_Male	Brain single cell 773	single cell	GENEPIO	GENEPIO:0002359	Male	Cldn5(BAC)eGFP
C57BL/6 mouse from The Jackson Laboratory	Mus musculus	NCBITAXON	http://purl.bioontology.org/ontology/NCBITAXON/10090	brain vasculature	UBERON	UBERON:0005284	male	PATO	PATO:0000384	adult organism	UBERON	UBERON:0007023	Isolation of single cells	Mouse_160114_Male	Brain single cell 774	single cell	GENEPIO	GENEPIO:0002360	Male	Cldn5(BAC)eGFP
C57BL/6 mouse from The Jackson Laboratory	Mus musculus	NCBITAXON	http://purl.bioontology.org/ontology/NCBITAXON/10090	brain vasculature	UBERON	UBERON:0005284	male	PATO	PATO:0000384	adult organism	UBERON	UBERON:0007023	Isolation of single cells	Mouse_160114_Male	Brain single cell 775	single cell	GENEPIO	GENEPIO:0002361	Male	Cldn5(BAC)eGFP
C57BL/6 mouse from The Jackson Laboratory	Mus musculus	NCBITAXON	http://purl.bioontology.org/ontology/NCBITAXON/10090	brain vasculature	UBERON	UBERON:0005284	male	PATO	PATO:0000384	adult organism	UBERON	UBERON:0007023	Isolation of single cells	Mouse_160114_Male	Brain single cell 776	single cell	GENEPIO	GENEPIO:0002362	Male	Cldn5(BAC)eGFP
C57BL/6 mouse from The Jackson Laboratory	Mus musculus	NCBITAXON	http://purl.bioontology.org/ontology/NCBITAXON/10090	brain vasculature	UBERON	UBERON:0005284	male	PATO	PATO:0000384	adult organism	UBERON	UBERON:0007023	Isolation of single cells	Mouse_160114_Male	Brain single cell 777	single cell	GENEPIO	GENEPIO:0002363	Male	Cldn5(BAC)eGFP
C57BL/6 mouse from The Jackson Laboratory	Mus musculus	NCBITAXON	http://purl.bioontology.org/ontology/NCBITAXON/10090	brain vasculature	UBERON	UBERON:0005284	male	PATO	PATO:0000384	adult organism	UBERON	UBERON:0007023	Isolation of single cells	Mouse_160114_Male	Brain single cell 778	single cell	GENEPIO	GENEPIO:0002364	Male	Cldn5(BAC)eGFP
C57BL/6 mouse from The Jackson Laboratory	Mus musculus	NCBITAXON	http://purl.bioontology.org/ontology/NCBITAXON/10090	brain vasculature	UBERON	UBERON:0005284	male	PATO	PATO:0000384	adult organism	UBERON	UBERON:0007023	Isolation of single cells	Mouse_160114_Male	Brain single cell 779	single cell	GENEPIO	GENEPIO:0002365	Male	Cldn5(BAC)eGFP
C57BL/6 mouse from The Jackson Laboratory	Mus musculus	NCBITAXON	http://purl.bioontology.org/ontology/NCBITAXON/10090	brain vasculature	UBERON	UBERON:0005284	male	PATO	PATO:0000384	adult organism	UBERON	UBERON:0007023	Isolation of single cells	Mouse_160114_Male	Brain single cell 780	single cell	GENEPIO	GENEPIO:0002366	Male	Cldn5(BAC)eGFP
C57BL/6 mouse from The Jackson Laboratory	Mus musculus	NCBITAXON	http://purl.bioontology.org/ontology/NCBITAXON/10090	brain vasculature	UBERON	UBERON:0005284	male	PATO	PATO:0000384	adult organism	UBERON	UBERON:0007023	Isolation of single cells	Mouse_160114_Male	Brain single cell 781	single cell	GENEPIO	GENEPIO:0002367	Male	Cldn5(BAC)eGFP
C57BL/6 mouse from The Jackson Laboratory	Mus musculus	NCBITAXON	http://purl.bioontology.org/ontology/NCBITAXON/10090	brain vasculature	UBERON	UBERON:0005284	male	PATO	PATO:0000384	adult organism	UBERON	UBERON:0007023	Isolation of single cells	Mouse_160114_Male	Brain single cell 782	single cell	GENEPIO	GENEPIO:0002368	Male	Cldn5(BAC)eGFP
C57BL/6 mouse from The Jackson Laboratory	Mus musculus	NCBITAXON	http://purl.bioontology.org/ontology/NCBITAXON/10090	brain vasculature	UBERON	UBERON:0005284	male	PATO	PATO:0000384	adult organism	UBERON	UBERON:0007023	Isolation of single cells	Mouse_160114_Male	Brain single cell 783	single cell	GENEPIO	GENEPIO:0002369	Male	Cldn5(BAC)eGFP
C57BL/6 mouse from The Jackson Laboratory	Mus musculus	NCBITAXON	http://purl.bioontology.org/ontology/NCBITAXON/10090	brain vasculature	UBERON	UBERON:0005284	male	PATO	PATO:0000384	adult organism	UBERON	UBERON:0007023	Isolation of single cells	Mouse_160114_Male	Brain single cell 784	single cell	GENEPIO	GENEPIO:0002370	Male	Cldn5(BAC)eGFP
C57BL/6 mouse from The Jackson Laboratory	Mus musculus	NCBITAXON	http://purl.bioontology.org/ontology/NCBITAXON/10090	brain vasculature	UBERON	UBERON:0005284	male	PATO	PATO:0000384	adult organism	UBERON	UBERON:0007023	Isolation of single cells	Mouse_160114_Male	Brain single cell 785	single cell	GENEPIO	GENEPIO:0002371	Male	Cldn5(BAC)eGFP
C57BL/6 mouse from The Jackson Laboratory	Mus musculus	NCBITAXON	http://purl.bioontology.org/ontology/NCBITAXON/10090	brain vasculature	UBERON	UBERON:0005284	male	PATO	PATO:0000384	adult organism	UBERON	UBERON:0007023	Isolation of single cells	Mouse_160114_Male	Brain single cell 786	single cell	GENEPIO	GENEPIO:0002372	Male	Cldn5(BAC)eGFP
C57BL/6 mouse from The Jackson Laboratory	Mus musculus	NCBITAXON	http://purl.bioontology.org/ontology/NCBITAXON/10090	brain vasculature	UBERON	UBERON:0005284	male	PATO	PATO:0000384	adult organism	UBERON	UBERON:0007023	Isolation of single cells	Mouse_160114_Male	Brain single cell 787	single cell	GENEPIO	GENEPIO:0002373	Male	Cldn5(BAC)eGFP
C57BL/6 mouse from The Jackson Laboratory	Mus musculus	NCBITAXON	http://purl.bioontology.org/ontology/NCBITAXON/10090	brain vasculature	UBERON	UBERON:0005284	male	PATO	PATO:0000384	adult organism	UBERON	UBERON:0007023	Isolation of single cells	Mouse_160114_Male	Brain single cell 788	single cell	GENEPIO	GENEPIO:0002374	Male	Cldn5(BAC)eGFP
C57BL/6 mouse from The Jackson Laboratory	Mus musculus	NCBITAXON	http://purl.bioontology.org/ontology/NCBITAXON/10090	brain vasculature	UBERON	UBERON:0005284	male	PATO	PATO:0000384	adult organism	UBERON	UBERON:0007023	Isolation of single cells	Mouse_160114_Male	Brain single cell 789	single cell	GENEPIO	GENEPIO:0002375	Male	Cldn5(BAC)eGFP
C57BL/6 mouse from The Jackson Laboratory	Mus musculus	NCBITAXON	http://purl.bioontology.org/ontology/NCBITAXON/10090	brain vasculature	UBERON	UBERON:0005284	male	PATO	PATO:0000384	adult organism	UBERON	UBERON:0007023	Isolation of single cells	Mouse_160114_Male	Brain single cell 790	single cell	GENEPIO	GENEPIO:0002376	Male	Cldn5(BAC)eGFP
C57BL/6 mouse from The Jackson Laboratory	Mus musculus	NCBITAXON	http://purl.bioontology.org/ontology/NCBITAXON/10090	brain vasculature	UBERON	UBERON:0005284	male	PATO	PATO:0000384	adult organism	UBERON	UBERON:0007023	Isolation of single cells	Mouse_160114_Male	Brain single cell 791	single cell	GENEPIO	GENEPIO:0002377	Male	Cldn5(BAC)eGFP
C57BL/6 mouse from The Jackson Laboratory	Mus musculus	NCBITAXON	http://purl.bioontology.org/ontology/NCBITAXON/10090	brain vasculature	UBERON	UBERON:0005284	male	PATO	PATO:0000384	adult organism	UBERON	UBERON:0007023	Isolation of single cells	Mouse_160114_Male	Brain single cell 792	single cell	GENEPIO	GENEPIO:0002378	Male	Cldn5(BAC)eGFP
C57BL/6 mouse from The Jackson Laboratory	Mus musculus	NCBITAXON	http://purl.bioontology.org/ontology/NCBITAXON/10090	brain vasculature	UBERON	UBERON:0005284	male	PATO	PATO:0000384	adult organism	UBERON	UBERON:0007023	Isolation of single cells	Mouse_160114_Male	Brain single cell 793	single cell	GENEPIO	GENEPIO:0002379	Male	Cldn5(BAC)eGFP
C57BL/6 mouse from The Jackson Laboratory	Mus musculus	NCBITAXON	http://purl.bioontology.org/ontology/NCBITAXON/10090	brain vasculature	UBERON	UBERON:0005284	male	PATO	PATO:0000384	adult organism	UBERON	UBERON:0007023	Isolation of single cells	Mouse_160114_Male	Brain single cell 794	single cell	GENEPIO	GENEPIO:0002380	Male	Cldn5(BAC)eGFP
C57BL/6 mouse from The Jackson Laboratory	Mus musculus	NCBITAXON	http://purl.bioontology.org/ontology/NCBITAXON/10090	brain vasculature	UBERON	UBERON:0005284	male	PATO	PATO:0000384	adult organism	UBERON	UBERON:0007023	Isolation of single cells	Mouse_160114_Male	Brain single cell 795	single cell	GENEPIO	GENEPIO:0002381	Male	Cldn5(BAC)eGFP
C57BL/6 mouse from The Jackson Laboratory	Mus musculus	NCBITAXON	http://purl.bioontology.org/ontology/NCBITAXON/10090	brain vasculature	UBERON	UBERON:0005284	male	PATO	PATO:0000384	adult organism	UBERON	UBERON:0007023	Isolation of single cells	Mouse_160114_Male	Brain single cell 796	single cell	GENEPIO	GENEPIO:0002382	Male	Cldn5(BAC)eGFP
C57BL/6 mouse from The Jackson Laboratory	Mus musculus	NCBITAXON	http://purl.bioontology.org/ontology/NCBITAXON/10090	brain vasculature	UBERON	UBERON:0005284	male	PATO	PATO:0000384	adult organism	UBERON	UBERON:0007023	Isolation of single cells	Mouse_160114_Male	Brain single cell 797	single cell	GENEPIO	GENEPIO:0002383	Male	Cldn5(BAC)eGFP
C57BL/6 mouse from The Jackson Laboratory	Mus musculus	NCBITAXON	http://purl.bioontology.org/ontology/NCBITAXON/10090	brain vasculature	UBERON	UBERON:0005284	male	PATO	PATO:0000384	adult organism	UBERON	UBERON:0007023	Isolation of single cells	Mouse_160114_Male	Brain single cell 798	single cell	GENEPIO	GENEPIO:0002384	Male	Cldn5(BAC)eGFP
C57BL/6 mouse from The Jackson Laboratory	Mus musculus	NCBITAXON	http://purl.bioontology.org/ontology/NCBITAXON/10090	brain vasculature	UBERON	UBERON:0005284	male	PATO	PATO:0000384	adult organism	UBERON	UBERON:0007023	Isolation of single cells	Mouse_160114_Male	Brain single cell 799	single cell	GENEPIO	GENEPIO:0002385	Male	Cldn5(BAC)eGFP
C57BL/6 mouse from The Jackson Laboratory	Mus musculus	NCBITAXON	http://purl.bioontology.org/ontology/NCBITAXON/10090	brain vasculature	UBERON	UBERON:0005284	male	PATO	PATO:0000384	adult organism	UBERON	UBERON:0007023	Isolation of single cells	Mouse_160114_Male	Brain single cell 800	single cell	GENEPIO	GENEPIO:0002386	Male	Cldn5(BAC)eGFP
C57BL/6 mouse from The Jackson Laboratory	Mus musculus	NCBITAXON	http://purl.bioontology.org/ontology/NCBITAXON/10090	brain vasculature	UBERON	UBERON:0005284	male	PATO	PATO:0000384	adult organism	UBERON	UBERON:0007023	Isolation of single cells	Mouse_160114_Male	Brain single cell 801	single cell	GENEPIO	GENEPIO:0002387	Male	Cldn5(BAC)eGFP
C57BL/6 mouse from The Jackson Laboratory	Mus musculus	NCBITAXON	http://purl.bioontology.org/ontology/NCBITAXON/10090	brain vasculature	UBERON	UBERON:0005284	male	PATO	PATO:0000384	adult organism	UBERON	UBERON:0007023	Isolation of single cells	Mouse_160114_Male	Brain single cell 802	single cell	GENEPIO	GENEPIO:0002388	Male	Cldn5(BAC)eGFP
C57BL/6 mouse from The Jackson Laboratory	Mus musculus	NCBITAXON	http://purl.bioontology.org/ontology/NCBITAXON/10090	brain vasculature	UBERON	UBERON:0005284	male	PATO	PATO:0000384	adult organism	UBERON	UBERON:0007023	Isolation of single cells	Mouse_160114_Male	Brain single cell 803	single cell	GENEPIO	GENEPIO:0002389	Male	Cldn5(BAC)eGFP
C57BL/6 mouse from The Jackson Laboratory	Mus musculus	NCBITAXON	http://purl.bioontology.org/ontology/NCBITAXON/10090	brain vasculature	UBERON	UBERON:0005284	male	PATO	PATO:0000384	adult organism	UBERON	UBERON:0007023	Isolation of single cells	Mouse_160114_Male	Brain single cell 804	single cell	GENEPIO	GENEPIO:0002390	Male	Cldn5(BAC)eGFP
C57BL/6 mouse from The Jackson Laboratory	Mus musculus	NCBITAXON	http://purl.bioontology.org/ontology/NCBITAXON/10090	brain vasculature	UBERON	UBERON:0005284	male	PATO	PATO:0000384	adult organism	UBERON	UBERON:0007023	Isolation of single cells	Mouse_160114_Male	Brain single cell 805	single cell	GENEPIO	GENEPIO:0002391	Male	Cldn5(BAC)eGFP
C57BL/6 mouse from The Jackson Laboratory	Mus musculus	NCBITAXON	http://purl.bioontology.org/ontology/NCBITAXON/10090	brain vasculature	UBERON	UBERON:0005284	male	PATO	PATO:0000384	adult organism	UBERON	UBERON:0007023	Isolation of single cells	Mouse_160114_Male	Brain single cell 806	single cell	GENEPIO	GENEPIO:0002392	Male	Cldn5(BAC)eGFP
C57BL/6 mouse from The Jackson Laboratory	Mus musculus	NCBITAXON	http://purl.bioontology.org/ontology/NCBITAXON/10090	brain vasculature	UBERON	UBERON:0005284	male	PATO	PATO:0000384	adult organism	UBERON	UBERON:0007023	Isolation of single cells	Mouse_160114_Male	Brain single cell 807	single cell	GENEPIO	GENEPIO:0002393	Male	Cldn5(BAC)eGFP
C57BL/6 mouse from The Jackson Laboratory	Mus musculus	NCBITAXON	http://purl.bioontology.org/ontology/NCBITAXON/10090	brain vasculature	UBERON	UBERON:0005284	male	PATO	PATO:0000384	adult organism	UBERON	UBERON:0007023	Isolation of single cells	Mouse_160114_Male	Brain single cell 808	single cell	GENEPIO	GENEPIO:0002394	Male	Cldn5(BAC)eGFP
C57BL/6 mouse from The Jackson Laboratory	Mus musculus	NCBITAXON	http://purl.bioontology.org/ontology/NCBITAXON/10090	brain vasculature	UBERON	UBERON:0005284	male	PATO	PATO:0000384	adult organism	UBERON	UBERON:0007023	Isolation of single cells	Mouse_160114_Male	Brain single cell 809	single cell	GENEPIO	GENEPIO:0002395	Male	Cldn5(BAC)eGFP
C57BL/6 mouse from The Jackson Laboratory	Mus musculus	NCBITAXON	http://purl.bioontology.org/ontology/NCBITAXON/10090	brain vasculature	UBERON	UBERON:0005284	male	PATO	PATO:0000384	adult organism	UBERON	UBERON:0007023	Isolation of single cells	Mouse_160114_Male	Brain single cell 810	single cell	GENEPIO	GENEPIO:0002396	Male	Cldn5(BAC)eGFP
C57BL/6 mouse from The Jackson Laboratory	Mus musculus	NCBITAXON	http://purl.bioontology.org/ontology/NCBITAXON/10090	brain vasculature	UBERON	UBERON:0005284	male	PATO	PATO:0000384	adult organism	UBERON	UBERON:0007023	Isolation of single cells	Mouse_160114_Male	Brain single cell 811	single cell	GENEPIO	GENEPIO:0002397	Male	Cldn5(BAC)eGFP
C57BL/6 mouse from The Jackson Laboratory	Mus musculus	NCBITAXON	http://purl.bioontology.org/ontology/NCBITAXON/10090	brain vasculature	UBERON	UBERON:0005284	male	PATO	PATO:0000384	adult organism	UBERON	UBERON:0007023	Isolation of single cells	Mouse_160114_Male	Brain single cell 812	single cell	GENEPIO	GENEPIO:0002398	Male	Cldn5(BAC)eGFP
C57BL/6 mouse from The Jackson Laboratory	Mus musculus	NCBITAXON	http://purl.bioontology.org/ontology/NCBITAXON/10090	brain vasculature	UBERON	UBERON:0005284	male	PATO	PATO:0000384	adult organism	UBERON	UBERON:0007023	Isolation of single cells	Mouse_160114_Male	Brain single cell 813	single cell	GENEPIO	GENEPIO:0002399	Male	Cldn5(BAC)eGFP
C57BL/6 mouse from The Jackson Laboratory	Mus musculus	NCBITAXON	http://purl.bioontology.org/ontology/NCBITAXON/10090	brain vasculature	UBERON	UBERON:0005284	male	PATO	PATO:0000384	adult organism	UBERON	UBERON:0007023	Isolation of single cells	Mouse_160114_Male	Brain single cell 814	single cell	GENEPIO	GENEPIO:0002400	Male	Cldn5(BAC)eGFP
C57BL/6 mouse from The Jackson Laboratory	Mus musculus	NCBITAXON	http://purl.bioontology.org/ontology/NCBITAXON/10090	brain vasculature	UBERON	UBERON:0005284	male	PATO	PATO:0000384	adult organism	UBERON	UBERON:0007023	Isolation of single cells	Mouse_160114_Male	Brain single cell 815	single cell	GENEPIO	GENEPIO:0002401	Male	Cldn5(BAC)eGFP
C57BL/6 mouse from The Jackson Laboratory	Mus musculus	NCBITAXON	http://purl.bioontology.org/ontology/NCBITAXON/10090	brain vasculature	UBERON	UBERON:0005284	male	PATO	PATO:0000384	adult organism	UBERON	UBERON:0007023	Isolation of single cells	Mouse_160114_Male	Brain single cell 816	single cell	GENEPIO	GENEPIO:0002402	Male	Cldn5(BAC)eGFP
C57BL/6 mouse from The Jackson Laboratory	Mus musculus	NCBITAXON	http://purl.bioontology.org/ontology/NCBITAXON/10090	brain vasculature	UBERON	UBERON:0005284	male	PATO	PATO:0000384	adult organism	UBERON	UBERON:0007023	Isolation of single cells	Mouse_160114_Male	Brain single cell 817	single cell	GENEPIO	GENEPIO:0002403	Male	Cldn5(BAC)eGFP
C57BL/6 mouse from The Jackson Laboratory	Mus musculus	NCBITAXON	http://purl.bioontology.org/ontology/NCBITAXON/10090	brain vasculature	UBERON	UBERON:0005284	male	PATO	PATO:0000384	adult organism	UBERON	UBERON:0007023	Isolation of single cells	Mouse_160114_Male	Brain single cell 818	single cell	GENEPIO	GENEPIO:0002404	Male	Cldn5(BAC)eGFP
C57BL/6 mouse from The Jackson Laboratory	Mus musculus	NCBITAXON	http://purl.bioontology.org/ontology/NCBITAXON/10090	brain vasculature	UBERON	UBERON:0005284	male	PATO	PATO:0000384	adult organism	UBERON	UBERON:0007023	Isolation of single cells	Mouse_160114_Male	Brain single cell 819	single cell	GENEPIO	GENEPIO:0002405	Male	Cldn5(BAC)eGFP
C57BL/6 mouse from The Jackson Laboratory	Mus musculus	NCBITAXON	http://purl.bioontology.org/ontology/NCBITAXON/10090	brain vasculature	UBERON	UBERON:0005284	male	PATO	PATO:0000384	adult organism	UBERON	UBERON:0007023	Isolation of single cells	Mouse_160114_Male	Brain single cell 820	single cell	GENEPIO	GENEPIO:0002406	Male	Cldn5(BAC)eGFP
C57BL/6 mouse from The Jackson Laboratory	Mus musculus	NCBITAXON	http://purl.bioontology.org/ontology/NCBITAXON/10090	brain vasculature	UBERON	UBERON:0005284	male	PATO	PATO:0000384	adult organism	UBERON	UBERON:0007023	Isolation of single cells	Mouse_160114_Male	Brain single cell 821	single cell	GENEPIO	GENEPIO:0002407	Male	Cldn5(BAC)eGFP
C57BL/6 mouse from The Jackson Laboratory	Mus musculus	NCBITAXON	http://purl.bioontology.org/ontology/NCBITAXON/10090	brain vasculature	UBERON	UBERON:0005284	male	PATO	PATO:0000384	adult organism	UBERON	UBERON:0007023	Isolation of single cells	Mouse_160114_Male	Brain single cell 822	single cell	GENEPIO	GENEPIO:0002408	Male	Cldn5(BAC)eGFP
C57BL/6 mouse from The Jackson Laboratory	Mus musculus	NCBITAXON	http://purl.bioontology.org/ontology/NCBITAXON/10090	brain vasculature	UBERON	UBERON:0005284	male	PATO	PATO:0000384	adult organism	UBERON	UBERON:0007023	Isolation of single cells	Mouse_160114_Male	Brain single cell 823	single cell	GENEPIO	GENEPIO:0002409	Male	Cldn5(BAC)eGFP
C57BL/6 mouse from The Jackson Laboratory	Mus musculus	NCBITAXON	http://purl.bioontology.org/ontology/NCBITAXON/10090	brain vasculature	UBERON	UBERON:0005284	male	PATO	PATO:0000384	adult organism	UBERON	UBERON:0007023	Isolation of single cells	Mouse_160114_Male	Brain single cell 824	single cell	GENEPIO	GENEPIO:0002410	Male	Cldn5(BAC)eGFP
C57BL/6 mouse from The Jackson Laboratory	Mus musculus	NCBITAXON	http://purl.bioontology.org/ontology/NCBITAXON/10090	brain vasculature	UBERON	UBERON:0005284	male	PATO	PATO:0000384	adult organism	UBERON	UBERON:0007023	Isolation of single cells	Mouse_160114_Male	Brain single cell 825	single cell	GENEPIO	GENEPIO:0002411	Male	Cldn5(BAC)eGFP
C57BL/6 mouse from The Jackson Laboratory	Mus musculus	NCBITAXON	http://purl.bioontology.org/ontology/NCBITAXON/10090	brain vasculature	UBERON	UBERON:0005284	male	PATO	PATO:0000384	adult organism	UBERON	UBERON:0007023	Isolation of single cells	Mouse_160114_Male	Brain single cell 826	single cell	GENEPIO	GENEPIO:0002412	Male	Cldn5(BAC)eGFP
C57BL/6 mouse from The Jackson Laboratory	Mus musculus	NCBITAXON	http://purl.bioontology.org/ontology/NCBITAXON/10090	brain vasculature	UBERON	UBERON:0005284	male	PATO	PATO:0000384	adult organism	UBERON	UBERON:0007023	Isolation of single cells	Mouse_160114_Male	Brain single cell 827	single cell	GENEPIO	GENEPIO:0002413	Male	Cldn5(BAC)eGFP
C57BL/6 mouse from The Jackson Laboratory	Mus musculus	NCBITAXON	http://purl.bioontology.org/ontology/NCBITAXON/10090	brain vasculature	UBERON	UBERON:0005284	male	PATO	PATO:0000384	adult organism	UBERON	UBERON:0007023	Isolation of single cells	Mouse_160114_Male	Brain single cell 828	single cell	GENEPIO	GENEPIO:0002414	Male	Cldn5(BAC)eGFP
C57BL/6 mouse from The Jackson Laboratory	Mus musculus	NCBITAXON	http://purl.bioontology.org/ontology/NCBITAXON/10090	brain vasculature	UBERON	UBERON:0005284	male	PATO	PATO:0000384	adult organism	UBERON	UBERON:0007023	Isolation of single cells	Mouse_160114_Male	Brain single cell 829	single cell	GENEPIO	GENEPIO:0002415	Male	Cldn5(BAC)eGFP
C57BL/6 mouse from The Jackson Laboratory	Mus musculus	NCBITAXON	http://purl.bioontology.org/ontology/NCBITAXON/10090	brain vasculature	UBERON	UBERON:0005284	male	PATO	PATO:0000384	adult organism	UBERON	UBERON:0007023	Isolation of single cells	Mouse_160114_Male	Brain single cell 830	single cell	GENEPIO	GENEPIO:0002416	Male	Cldn5(BAC)eGFP
C57BL/6 mouse from The Jackson Laboratory	Mus musculus	NCBITAXON	http://purl.bioontology.org/ontology/NCBITAXON/10090	brain vasculature	UBERON	UBERON:0005284	male	PATO	PATO:0000384	adult organism	UBERON	UBERON:0007023	Isolation of single cells	Mouse_160114_Male	Brain single cell 831	single cell	GENEPIO	GENEPIO:0002417	Male	Cldn5(BAC)eGFP
C57BL/6 mouse from The Jackson Laboratory	Mus musculus	NCBITAXON	http://purl.bioontology.org/ontology/NCBITAXON/10090	brain vasculature	UBERON	UBERON:0005284	male	PATO	PATO:0000384	adult organism	UBERON	UBERON:0007023	Isolation of single cells	Mouse_160114_Male	Brain single cell 832	single cell	GENEPIO	GENEPIO:0002418	Male	Cldn5(BAC)eGFP
C57BL/6 mouse from The Jackson Laboratory	Mus musculus	NCBITAXON	http://purl.bioontology.org/ontology/NCBITAXON/10090	brain vasculature	UBERON	UBERON:0005284	male	PATO	PATO:0000384	adult organism	UBERON	UBERON:0007023	Isolation of single cells	Mouse_160114_Male	Brain single cell 833	single cell	GENEPIO	GENEPIO:0002419	Male	Cldn5(BAC)eGFP
C57BL/6 mouse from The Jackson Laboratory	Mus musculus	NCBITAXON	http://purl.bioontology.org/ontology/NCBITAXON/10090	brain vasculature	UBERON	UBERON:0005284	male	PATO	PATO:0000384	adult organism	UBERON	UBERON:0007023	Isolation of single cells	Mouse_160114_Male	Brain single cell 834	single cell	GENEPIO	GENEPIO:0002420	Male	Cldn5(BAC)eGFP
C57BL/6 mouse from The Jackson Laboratory	Mus musculus	NCBITAXON	http://purl.bioontology.org/ontology/NCBITAXON/10090	brain vasculature	UBERON	UBERON:0005284	male	PATO	PATO:0000384	adult organism	UBERON	UBERON:0007023	Isolation of single cells	Mouse_160114_Male	Brain single cell 835	single cell	GENEPIO	GENEPIO:0002421	Male	Cldn5(BAC)eGFP
C57BL/6 mouse from The Jackson Laboratory	Mus musculus	NCBITAXON	http://purl.bioontology.org/ontology/NCBITAXON/10090	brain vasculature	UBERON	UBERON:0005284	male	PATO	PATO:0000384	adult organism	UBERON	UBERON:0007023	Isolation of single cells	Mouse_160114_Male	Brain single cell 836	single cell	GENEPIO	GENEPIO:0002422	Male	Cldn5(BAC)eGFP
C57BL/6 mouse from The Jackson Laboratory	Mus musculus	NCBITAXON	http://purl.bioontology.org/ontology/NCBITAXON/10090	brain vasculature	UBERON	UBERON:0005284	male	PATO	PATO:0000384	adult organism	UBERON	UBERON:0007023	Isolation of single cells	Mouse_160114_Male	Brain single cell 837	single cell	GENEPIO	GENEPIO:0002423	Male	Cldn5(BAC)eGFP
C57BL/6 mouse from The Jackson Laboratory	Mus musculus	NCBITAXON	http://purl.bioontology.org/ontology/NCBITAXON/10090	brain vasculature	UBERON	UBERON:0005284	male	PATO	PATO:0000384	adult organism	UBERON	UBERON:0007023	Isolation of single cells	Mouse_160114_Male	Brain single cell 838	single cell	GENEPIO	GENEPIO:0002424	Male	Cldn5(BAC)eGFP
C57BL/6 mouse from The Jackson Laboratory	Mus musculus	NCBITAXON	http://purl.bioontology.org/ontology/NCBITAXON/10090	brain vasculature	UBERON	UBERON:0005284	male	PATO	PATO:0000384	adult organism	UBERON	UBERON:0007023	Isolation of single cells	Mouse_160114_Male	Brain single cell 839	single cell	GENEPIO	GENEPIO:0002425	Male	Cldn5(BAC)eGFP
C57BL/6 mouse from The Jackson Laboratory	Mus musculus	NCBITAXON	http://purl.bioontology.org/ontology/NCBITAXON/10090	brain vasculature	UBERON	UBERON:0005284	male	PATO	PATO:0000384	adult organism	UBERON	UBERON:0007023	Isolation of single cells	Mouse_160114_Male	Brain single cell 840	single cell	GENEPIO	GENEPIO:0002426	Male	Cldn5(BAC)eGFP
C57BL/6 mouse from The Jackson Laboratory	Mus musculus	NCBITAXON	http://purl.bioontology.org/ontology/NCBITAXON/10090	brain vasculature	UBERON	UBERON:0005284	male	PATO	PATO:0000384	adult organism	UBERON	UBERON:0007023	Isolation of single cells	Mouse_160114_Male	Brain single cell 841	single cell	GENEPIO	GENEPIO:0002427	Male	Cldn5(BAC)eGFP
C57BL/6 mouse from The Jackson Laboratory	Mus musculus	NCBITAXON	http://purl.bioontology.org/ontology/NCBITAXON/10090	brain vasculature	UBERON	UBERON:0005284	male	PATO	PATO:0000384	adult organism	UBERON	UBERON:0007023	Isolation of single cells	Mouse_160114_Male	Brain single cell 842	single cell	GENEPIO	GENEPIO:0002428	Male	Cldn5(BAC)eGFP
C57BL/6 mouse from The Jackson Laboratory	Mus musculus	NCBITAXON	http://purl.bioontology.org/ontology/NCBITAXON/10090	brain vasculature	UBERON	UBERON:0005284	male	PATO	PATO:0000384	adult organism	UBERON	UBERON:0007023	Isolation of single cells	Mouse_160114_Male	Brain single cell 843	single cell	GENEPIO	GENEPIO:0002429	Male	Cldn5(BAC)eGFP
C57BL/6 mouse from The Jackson Laboratory	Mus musculus	NCBITAXON	http://purl.bioontology.org/ontology/NCBITAXON/10090	brain vasculature	UBERON	UBERON:0005284	male	PATO	PATO:0000384	adult organism	UBERON	UBERON:0007023	Isolation of single cells	Mouse_160114_Male	Brain single cell 844	single cell	GENEPIO	GENEPIO:0002430	Male	Cldn5(BAC)eGFP
C57BL/6 mouse from The Jackson Laboratory	Mus musculus	NCBITAXON	http://purl.bioontology.org/ontology/NCBITAXON/10090	brain vasculature	UBERON	UBERON:0005284	male	PATO	PATO:0000384	adult organism	UBERON	UBERON:0007023	Isolation of single cells	Mouse_160114_Male	Brain single cell 845	single cell	GENEPIO	GENEPIO:0002431	Male	Cldn5(BAC)eGFP
C57BL/6 mouse from The Jackson Laboratory	Mus musculus	NCBITAXON	http://purl.bioontology.org/ontology/NCBITAXON/10090	brain vasculature	UBERON	UBERON:0005284	male	PATO	PATO:0000384	adult organism	UBERON	UBERON:0007023	Isolation of single cells	Mouse_160114_Male	Brain single cell 846	single cell	GENEPIO	GENEPIO:0002432	Male	Cldn5(BAC)eGFP
C57BL/6 mouse from The Jackson Laboratory	Mus musculus	NCBITAXON	http://purl.bioontology.org/ontology/NCBITAXON/10090	brain vasculature	UBERON	UBERON:0005284	male	PATO	PATO:0000384	adult organism	UBERON	UBERON:0007023	Isolation of single cells	Mouse_160114_Male	Brain single cell 847	single cell	GENEPIO	GENEPIO:0002433	Male	Cldn5(BAC)eGFP
C57BL/6 mouse from The Jackson Laboratory	Mus musculus	NCBITAXON	http://purl.bioontology.org/ontology/NCBITAXON/10090	brain vasculature	UBERON	UBERON:0005284	male	PATO	PATO:0000384	adult organism	UBERON	UBERON:0007023	Isolation of single cells	Mouse_160114_Male	Brain single cell 848	single cell	GENEPIO	GENEPIO:0002434	Male	Cldn5(BAC)eGFP
C57BL/6 mouse from The Jackson Laboratory	Mus musculus	NCBITAXON	http://purl.bioontology.org/ontology/NCBITAXON/10090	brain vasculature	UBERON	UBERON:0005284	male	PATO	PATO:0000384	adult organism	UBERON	UBERON:0007023	Isolation of single cells	Mouse_160114_Male	Brain single cell 849	single cell	GENEPIO	GENEPIO:0002435	Male	Cldn5(BAC)eGFP
C57BL/6 mouse from The Jackson Laboratory	Mus musculus	NCBITAXON	http://purl.bioontology.org/ontology/NCBITAXON/10090	brain vasculature	UBERON	UBERON:0005284	male	PATO	PATO:0000384	adult organism	UBERON	UBERON:0007023	Isolation of single cells	Mouse_160114_Male	Brain single cell 850	single cell	GENEPIO	GENEPIO:0002436	Male	Cldn5(BAC)eGFP
C57BL/6 mouse from The Jackson Laboratory	Mus musculus	NCBITAXON	http://purl.bioontology.org/ontology/NCBITAXON/10090	brain vasculature	UBERON	UBERON:0005284	male	PATO	PATO:0000384	adult organism	UBERON	UBERON:0007023	Isolation of single cells	Mouse_160114_Male	Brain single cell 851	single cell	GENEPIO	GENEPIO:0002437	Male	Cldn5(BAC)eGFP
C57BL/6 mouse from The Jackson Laboratory	Mus musculus	NCBITAXON	http://purl.bioontology.org/ontology/NCBITAXON/10090	brain vasculature	UBERON	UBERON:0005284	male	PATO	PATO:0000384	adult organism	UBERON	UBERON:0007023	Isolation of single cells	Mouse_160114_Male	Brain single cell 852	single cell	GENEPIO	GENEPIO:0002438	Male	Cldn5(BAC)eGFP
C57BL/6 mouse from The Jackson Laboratory	Mus musculus	NCBITAXON	http://purl.bioontology.org/ontology/NCBITAXON/10090	brain vasculature	UBERON	UBERON:0005284	male	PATO	PATO:0000384	adult organism	UBERON	UBERON:0007023	Isolation of single cells	Mouse_160114_Male	Brain single cell 853	single cell	GENEPIO	GENEPIO:0002439	Male	Cldn5(BAC)eGFP
C57BL/6 mouse from The Jackson Laboratory	Mus musculus	NCBITAXON	http://purl.bioontology.org/ontology/NCBITAXON/10090	brain vasculature	UBERON	UBERON:0005284	male	PATO	PATO:0000384	adult organism	UBERON	UBERON:0007023	Isolation of single cells	Mouse_160114_Male	Brain single cell 854	single cell	GENEPIO	GENEPIO:0002440	Male	Cldn5(BAC)eGFP
C57BL/6 mouse from The Jackson Laboratory	Mus musculus	NCBITAXON	http://purl.bioontology.org/ontology/NCBITAXON/10090	brain vasculature	UBERON	UBERON:0005284	male	PATO	PATO:0000384	adult organism	UBERON	UBERON:0007023	Isolation of single cells	Mouse_160114_Male	Brain single cell 855	single cell	GENEPIO	GENEPIO:0002441	Male	Cldn5(BAC)eGFP
C57BL/6 mouse from The Jackson Laboratory	Mus musculus	NCBITAXON	http://purl.bioontology.org/ontology/NCBITAXON/10090	brain vasculature	UBERON	UBERON:0005284	male	PATO	PATO:0000384	adult organism	UBERON	UBERON:0007023	Isolation of single cells	Mouse_160114_Male	Brain single cell 856	single cell	GENEPIO	GENEPIO:0002442	Male	Cldn5(BAC)eGFP
C57BL/6 mouse from The Jackson Laboratory	Mus musculus	NCBITAXON	http://purl.bioontology.org/ontology/NCBITAXON/10090	brain vasculature	UBERON	UBERON:0005284	male	PATO	PATO:0000384	adult organism	UBERON	UBERON:0007023	Isolation of single cells	Mouse_160114_Male	Brain single cell 857	single cell	GENEPIO	GENEPIO:0002443	Male	Cldn5(BAC)eGFP
C57BL/6 mouse from The Jackson Laboratory	Mus musculus	NCBITAXON	http://purl.bioontology.org/ontology/NCBITAXON/10090	brain vasculature	UBERON	UBERON:0005284	male	PATO	PATO:0000384	adult organism	UBERON	UBERON:0007023	Isolation of single cells	Mouse_160114_Male	Brain single cell 858	single cell	GENEPIO	GENEPIO:0002444	Male	Cldn5(BAC)eGFP
C57BL/6 mouse from The Jackson Laboratory	Mus musculus	NCBITAXON	http://purl.bioontology.org/ontology/NCBITAXON/10090	brain vasculature	UBERON	UBERON:0005284	male	PATO	PATO:0000384	adult organism	UBERON	UBERON:0007023	Isolation of single cells	Mouse_160114_Male	Brain single cell 859	single cell	GENEPIO	GENEPIO:0002445	Male	Cldn5(BAC)eGFP
C57BL/6 mouse from The Jackson Laboratory	Mus musculus	NCBITAXON	http://purl.bioontology.org/ontology/NCBITAXON/10090	brain vasculature	UBERON	UBERON:0005284	male	PATO	PATO:0000384	adult organism	UBERON	UBERON:0007023	Isolation of single cells	Mouse_160114_Male	Brain single cell 860	single cell	GENEPIO	GENEPIO:0002446	Male	Cldn5(BAC)eGFP
C57BL/6 mouse from The Jackson Laboratory	Mus musculus	NCBITAXON	http://purl.bioontology.org/ontology/NCBITAXON/10090	brain vasculature	UBERON	UBERON:0005284	male	PATO	PATO:0000384	adult organism	UBERON	UBERON:0007023	Isolation of single cells	Mouse_160114_Male	Brain single cell 861	single cell	GENEPIO	GENEPIO:0002447	Male	Cldn5(BAC)eGFP
C57BL/6 mouse from The Jackson Laboratory	Mus musculus	NCBITAXON	http://purl.bioontology.org/ontology/NCBITAXON/10090	brain vasculature	UBERON	UBERON:0005284	male	PATO	PATO:0000384	adult organism	UBERON	UBERON:0007023	Isolation of single cells	Mouse_160114_Male	Brain single cell 862	single cell	GENEPIO	GENEPIO:0002448	Male	Cldn5(BAC)eGFP
C57BL/6 mouse from The Jackson Laboratory	Mus musculus	NCBITAXON	http://purl.bioontology.org/ontology/NCBITAXON/10090	brain vasculature	UBERON	UBERON:0005284	male	PATO	PATO:0000384	adult organism	UBERON	UBERON:0007023	Isolation of single cells	Mouse_160114_Male	Brain single cell 863	single cell	GENEPIO	GENEPIO:0002449	Male	Cldn5(BAC)eGFP
C57BL/6 mouse from The Jackson Laboratory	Mus musculus	NCBITAXON	http://purl.bioontology.org/ontology/NCBITAXON/10090	brain vasculature	UBERON	UBERON:0005284	male	PATO	PATO:0000384	adult organism	UBERON	UBERON:0007023	Isolation of single cells	Mouse_160114_Male	Brain single cell 864	single cell	GENEPIO	GENEPIO:0002450	Male	Cldn5(BAC)eGFP
C57BL/6 mouse from The Jackson Laboratory	Mus musculus	NCBITAXON	http://purl.bioontology.org/ontology/NCBITAXON/10090	brain vasculature	UBERON	UBERON:0005284	male	PATO	PATO:0000384	adult organism	UBERON	UBERON:0007023	Isolation of single cells	Mouse_160114_Male	Brain single cell 865	single cell	GENEPIO	GENEPIO:0002451	Male	Cldn5(BAC)eGFP
C57BL/6 mouse from The Jackson Laboratory	Mus musculus	NCBITAXON	http://purl.bioontology.org/ontology/NCBITAXON/10090	brain vasculature	UBERON	UBERON:0005284	male	PATO	PATO:0000384	adult organism	UBERON	UBERON:0007023	Isolation of single cells	Mouse_160114_Male	Brain single cell 866	single cell	GENEPIO	GENEPIO:0002452	Male	Cldn5(BAC)eGFP
C57BL/6 mouse from The Jackson Laboratory	Mus musculus	NCBITAXON	http://purl.bioontology.org/ontology/NCBITAXON/10090	brain vasculature	UBERON	UBERON:0005284	male	PATO	PATO:0000384	adult organism	UBERON	UBERON:0007023	Isolation of single cells	Mouse_160114_Male	Brain single cell 867	single cell	GENEPIO	GENEPIO:0002453	Male	Cldn5(BAC)eGFP
C57BL/6 mouse from The Jackson Laboratory	Mus musculus	NCBITAXON	http://purl.bioontology.org/ontology/NCBITAXON/10090	brain vasculature	UBERON	UBERON:0005284	male	PATO	PATO:0000384	adult organism	UBERON	UBERON:0007023	Isolation of single cells	Mouse_160114_Male	Brain single cell 868	single cell	GENEPIO	GENEPIO:0002454	Male	Cldn5(BAC)eGFP
C57BL/6 mouse from The Jackson Laboratory	Mus musculus	NCBITAXON	http://purl.bioontology.org/ontology/NCBITAXON/10090	brain vasculature	UBERON	UBERON:0005284	male	PATO	PATO:0000384	adult organism	UBERON	UBERON:0007023	Isolation of single cells	Mouse_160114_Male	Brain single cell 869	single cell	GENEPIO	GENEPIO:0002455	Male	Cldn5(BAC)eGFP
C57BL/6 mouse from The Jackson Laboratory	Mus musculus	NCBITAXON	http://purl.bioontology.org/ontology/NCBITAXON/10090	brain vasculature	UBERON	UBERON:0005284	male	PATO	PATO:0000384	adult organism	UBERON	UBERON:0007023	Isolation of single cells	Mouse_160114_Male	Brain single cell 870	single cell	GENEPIO	GENEPIO:0002456	Male	Cldn5(BAC)eGFP
C57BL/6 mouse from The Jackson Laboratory	Mus musculus	NCBITAXON	http://purl.bioontology.org/ontology/NCBITAXON/10090	brain vasculature	UBERON	UBERON:0005284	male	PATO	PATO:0000384	adult organism	UBERON	UBERON:0007023	Isolation of single cells	Mouse_160114_Male	Brain single cell 871	single cell	GENEPIO	GENEPIO:0002457	Male	Cldn5(BAC)eGFP
C57BL/6 mouse from The Jackson Laboratory	Mus musculus	NCBITAXON	http://purl.bioontology.org/ontology/NCBITAXON/10090	brain vasculature	UBERON	UBERON:0005284	male	PATO	PATO:0000384	adult organism	UBERON	UBERON:0007023	Isolation of single cells	Mouse_160114_Male	Brain single cell 872	single cell	GENEPIO	GENEPIO:0002458	Male	Cldn5(BAC)eGFP
C57BL/6 mouse from The Jackson Laboratory	Mus musculus	NCBITAXON	http://purl.bioontology.org/ontology/NCBITAXON/10090	brain vasculature	UBERON	UBERON:0005284	male	PATO	PATO:0000384	adult organism	UBERON	UBERON:0007023	Isolation of single cells	Mouse_160114_Male	Brain single cell 873	single cell	GENEPIO	GENEPIO:0002459	Male	Cldn5(BAC)eGFP
C57BL/6 mouse from The Jackson Laboratory	Mus musculus	NCBITAXON	http://purl.bioontology.org/ontology/NCBITAXON/10090	brain vasculature	UBERON	UBERON:0005284	male	PATO	PATO:0000384	adult organism	UBERON	UBERON:0007023	Isolation of single cells	Mouse_160114_Male	Brain single cell 874	single cell	GENEPIO	GENEPIO:0002460	Male	Cldn5(BAC)eGFP
C57BL/6 mouse from The Jackson Laboratory	Mus musculus	NCBITAXON	http://purl.bioontology.org/ontology/NCBITAXON/10090	brain vasculature	UBERON	UBERON:0005284	male	PATO	PATO:0000384	adult organism	UBERON	UBERON:0007023	Isolation of single cells	Mouse_160114_Male	Brain single cell 875	single cell	GENEPIO	GENEPIO:0002461	Male	Cldn5(BAC)eGFP
C57BL/6 mouse from The Jackson Laboratory	Mus musculus	NCBITAXON	http://purl.bioontology.org/ontology/NCBITAXON/10090	brain vasculature	UBERON	UBERON:0005284	male	PATO	PATO:0000384	adult organism	UBERON	UBERON:0007023	Isolation of single cells	Mouse_160114_Male	Brain single cell 876	single cell	GENEPIO	GENEPIO:0002462	Male	Cldn5(BAC)eGFP
C57BL/6 mouse from The Jackson Laboratory	Mus musculus	NCBITAXON	http://purl.bioontology.org/ontology/NCBITAXON/10090	brain vasculature	UBERON	UBERON:0005284	male	PATO	PATO:0000384	adult organism	UBERON	UBERON:0007023	Isolation of single cells	Mouse_160114_Male	Brain single cell 877	single cell	GENEPIO	GENEPIO:0002463	Male	Cldn5(BAC)eGFP
C57BL/6 mouse from The Jackson Laboratory	Mus musculus	NCBITAXON	http://purl.bioontology.org/ontology/NCBITAXON/10090	brain vasculature	UBERON	UBERON:0005284	male	PATO	PATO:0000384	adult organism	UBERON	UBERON:0007023	Isolation of single cells	Mouse_160114_Male	Brain single cell 878	single cell	GENEPIO	GENEPIO:0002464	Male	Cldn5(BAC)eGFP
C57BL/6 mouse from The Jackson Laboratory	Mus musculus	NCBITAXON	http://purl.bioontology.org/ontology/NCBITAXON/10090	brain vasculature	UBERON	UBERON:0005284	male	PATO	PATO:0000384	adult organism	UBERON	UBERON:0007023	Isolation of single cells	Mouse_160114_Male	Brain single cell 879	single cell	GENEPIO	GENEPIO:0002465	Male	Cldn5(BAC)eGFP
C57BL/6 mouse from The Jackson Laboratory	Mus musculus	NCBITAXON	http://purl.bioontology.org/ontology/NCBITAXON/10090	brain vasculature	UBERON	UBERON:0005284	male	PATO	PATO:0000384	adult organism	UBERON	UBERON:0007023	Isolation of single cells	Mouse_160114_Male	Brain single cell 880	single cell	GENEPIO	GENEPIO:0002466	Male	Cldn5(BAC)eGFP
C57BL/6 mouse from The Jackson Laboratory	Mus musculus	NCBITAXON	http://purl.bioontology.org/ontology/NCBITAXON/10090	brain vasculature	UBERON	UBERON:0005284	male	PATO	PATO:0000384	adult organism	UBERON	UBERON:0007023	Isolation of single cells	Mouse_160114_Male	Brain single cell 881	single cell	GENEPIO	GENEPIO:0002467	Male	Cldn5(BAC)eGFP
C57BL/6 mouse from The Jackson Laboratory	Mus musculus	NCBITAXON	http://purl.bioontology.org/ontology/NCBITAXON/10090	brain vasculature	UBERON	UBERON:0005284	male	PATO	PATO:0000384	adult organism	UBERON	UBERON:0007023	Isolation of single cells	Mouse_160114_Male	Brain single cell 882	single cell	GENEPIO	GENEPIO:0002468	Male	Cldn5(BAC)eGFP
C57BL/6 mouse from The Jackson Laboratory	Mus musculus	NCBITAXON	http://purl.bioontology.org/ontology/NCBITAXON/10090	brain vasculature	UBERON	UBERON:0005284	male	PATO	PATO:0000384	adult organism	UBERON	UBERON:0007023	Isolation of single cells	Mouse_160114_Male	Brain single cell 883	single cell	GENEPIO	GENEPIO:0002469	Male	Cldn5(BAC)eGFP
C57BL/6 mouse from The Jackson Laboratory	Mus musculus	NCBITAXON	http://purl.bioontology.org/ontology/NCBITAXON/10090	brain vasculature	UBERON	UBERON:0005284	male	PATO	PATO:0000384	adult organism	UBERON	UBERON:0007023	Isolation of single cells	Mouse_160114_Male	Brain single cell 884	single cell	GENEPIO	GENEPIO:0002470	Male	Cldn5(BAC)eGFP
C57BL/6 mouse from The Jackson Laboratory	Mus musculus	NCBITAXON	http://purl.bioontology.org/ontology/NCBITAXON/10090	brain vasculature	UBERON	UBERON:0005284	male	PATO	PATO:0000384	adult organism	UBERON	UBERON:0007023	Isolation of single cells	Mouse_160114_Male	Brain single cell 885	single cell	GENEPIO	GENEPIO:0002471	Male	Cldn5(BAC)eGFP
C57BL/6 mouse from The Jackson Laboratory	Mus musculus	NCBITAXON	http://purl.bioontology.org/ontology/NCBITAXON/10090	brain vasculature	UBERON	UBERON:0005284	male	PATO	PATO:0000384	adult organism	UBERON	UBERON:0007023	Isolation of single cells	Mouse_160114_Male	Brain single cell 886	single cell	GENEPIO	GENEPIO:0002472	Male	Cldn5(BAC)eGFP
C57BL/6 mouse from The Jackson Laboratory	Mus musculus	NCBITAXON	http://purl.bioontology.org/ontology/NCBITAXON/10090	brain vasculature	UBERON	UBERON:0005284	male	PATO	PATO:0000384	adult organism	UBERON	UBERON:0007023	Isolation of single cells	Mouse_160114_Male	Brain single cell 887	single cell	GENEPIO	GENEPIO:0002473	Male	Cldn5(BAC)eGFP
C57BL/6 mouse from The Jackson Laboratory	Mus musculus	NCBITAXON	http://purl.bioontology.org/ontology/NCBITAXON/10090	brain vasculature	UBERON	UBERON:0005284	male	PATO	PATO:0000384	adult organism	UBERON	UBERON:0007023	Isolation of single cells	Mouse_160114_Male	Brain single cell 888	single cell	GENEPIO	GENEPIO:0002474	Male	Cldn5(BAC)eGFP
C57BL/6 mouse from The Jackson Laboratory	Mus musculus	NCBITAXON	http://purl.bioontology.org/ontology/NCBITAXON/10090	brain vasculature	UBERON	UBERON:0005284	male	PATO	PATO:0000384	adult organism	UBERON	UBERON:0007023	Isolation of single cells	Mouse_160114_Male	Brain single cell 889	single cell	GENEPIO	GENEPIO:0002475	Male	Cldn5(BAC)eGFP
C57BL/6 mouse from The Jackson Laboratory	Mus musculus	NCBITAXON	http://purl.bioontology.org/ontology/NCBITAXON/10090	brain vasculature	UBERON	UBERON:0005284	male	PATO	PATO:0000384	adult organism	UBERON	UBERON:0007023	Isolation of single cells	Mouse_160114_Male	Brain single cell 890	single cell	GENEPIO	GENEPIO:0002476	Male	Cldn5(BAC)eGFP
C57BL/6 mouse from The Jackson Laboratory	Mus musculus	NCBITAXON	http://purl.bioontology.org/ontology/NCBITAXON/10090	brain vasculature	UBERON	UBERON:0005284	male	PATO	PATO:0000384	adult organism	UBERON	UBERON:0007023	Isolation of single cells	Mouse_160114_Male	Brain single cell 891	single cell	GENEPIO	GENEPIO:0002477	Male	Cldn5(BAC)eGFP
C57BL/6 mouse from The Jackson Laboratory	Mus musculus	NCBITAXON	http://purl.bioontology.org/ontology/NCBITAXON/10090	brain vasculature	UBERON	UBERON:0005284	male	PATO	PATO:0000384	adult organism	UBERON	UBERON:0007023	Isolation of single cells	Mouse_160114_Male	Brain single cell 892	single cell	GENEPIO	GENEPIO:0002478	Male	Cldn5(BAC)eGFP
C57BL/6 mouse from The Jackson Laboratory	Mus musculus	NCBITAXON	http://purl.bioontology.org/ontology/NCBITAXON/10090	brain vasculature	UBERON	UBERON:0005284	male	PATO	PATO:0000384	adult organism	UBERON	UBERON:0007023	Isolation of single cells	Mouse_160114_Male	Brain single cell 893	single cell	GENEPIO	GENEPIO:0002479	Male	Cldn5(BAC)eGFP
C57BL/6 mouse from The Jackson Laboratory	Mus musculus	NCBITAXON	http://purl.bioontology.org/ontology/NCBITAXON/10090	brain vasculature	UBERON	UBERON:0005284	male	PATO	PATO:0000384	adult organism	UBERON	UBERON:0007023	Isolation of single cells	Mouse_160114_Male	Brain single cell 894	single cell	GENEPIO	GENEPIO:0002480	Male	Cldn5(BAC)eGFP
C57BL/6 mouse from The Jackson Laboratory	Mus musculus	NCBITAXON	http://purl.bioontology.org/ontology/NCBITAXON/10090	brain vasculature	UBERON	UBERON:0005284	male	PATO	PATO:0000384	adult organism	UBERON	UBERON:0007023	Isolation of single cells	Mouse_160114_Male	Brain single cell 895	single cell	GENEPIO	GENEPIO:0002481	Male	Cldn5(BAC)eGFP
C57BL/6 mouse from The Jackson Laboratory	Mus musculus	NCBITAXON	http://purl.bioontology.org/ontology/NCBITAXON/10090	brain vasculature	UBERON	UBERON:0005284	male	PATO	PATO:0000384	adult organism	UBERON	UBERON:0007023	Isolation of single cells	Mouse_160114_Male	Brain single cell 896	single cell	GENEPIO	GENEPIO:0002482	Male	Cldn5(BAC)eGFP
C57BL/6 mouse from The Jackson Laboratory	Mus musculus	NCBITAXON	http://purl.bioontology.org/ontology/NCBITAXON/10090	brain vasculature	UBERON	UBERON:0005284	male	PATO	PATO:0000384	adult organism	UBERON	UBERON:0007023	Isolation of single cells	Mouse_160114_Male	Brain single cell 897	single cell	GENEPIO	GENEPIO:0002483	Male	Cldn5(BAC)eGFP
C57BL/6 mouse from The Jackson Laboratory	Mus musculus	NCBITAXON	http://purl.bioontology.org/ontology/NCBITAXON/10090	brain vasculature	UBERON	UBERON:0005284	male	PATO	PATO:0000384	adult organism	UBERON	UBERON:0007023	Isolation of single cells	Mouse_160114_Male	Brain single cell 898	single cell	GENEPIO	GENEPIO:0002484	Male	Cldn5(BAC)eGFP
C57BL/6 mouse from The Jackson Laboratory	Mus musculus	NCBITAXON	http://purl.bioontology.org/ontology/NCBITAXON/10090	brain vasculature	UBERON	UBERON:0005284	male	PATO	PATO:0000384	adult organism	UBERON	UBERON:0007023	Isolation of single cells	Mouse_160114_Male	Brain single cell 899	single cell	GENEPIO	GENEPIO:0002485	Male	Cldn5(BAC)eGFP
C57BL/6 mouse from The Jackson Laboratory	Mus musculus	NCBITAXON	http://purl.bioontology.org/ontology/NCBITAXON/10090	brain vasculature	UBERON	UBERON:0005284	male	PATO	PATO:0000384	adult organism	UBERON	UBERON:0007023	Isolation of single cells	Mouse_160114_Male	Brain single cell 900	single cell	GENEPIO	GENEPIO:0002486	Male	Cldn5(BAC)eGFP
C57BL/6 mouse from The Jackson Laboratory	Mus musculus	NCBITAXON	http://purl.bioontology.org/ontology/NCBITAXON/10090	brain vasculature	UBERON	UBERON:0005284	male	PATO	PATO:0000384	adult organism	UBERON	UBERON:0007023	Isolation of single cells	Mouse_160114_Male	Brain single cell 901	single cell	GENEPIO	GENEPIO:0002487	Male	Cldn5(BAC)eGFP
C57BL/6 mouse from The Jackson Laboratory	Mus musculus	NCBITAXON	http://purl.bioontology.org/ontology/NCBITAXON/10090	brain vasculature	UBERON	UBERON:0005284	male	PATO	PATO:0000384	adult organism	UBERON	UBERON:0007023	Isolation of single cells	Mouse_160114_Male	Brain single cell 902	single cell	GENEPIO	GENEPIO:0002488	Male	Cldn5(BAC)eGFP
C57BL/6 mouse from The Jackson Laboratory	Mus musculus	NCBITAXON	http://purl.bioontology.org/ontology/NCBITAXON/10090	brain vasculature	UBERON	UBERON:0005284	male	PATO	PATO:0000384	adult organism	UBERON	UBERON:0007023	Isolation of single cells	Mouse_160114_Male	Brain single cell 903	single cell	GENEPIO	GENEPIO:0002489	Male	Cldn5(BAC)eGFP
C57BL/6 mouse from The Jackson Laboratory	Mus musculus	NCBITAXON	http://purl.bioontology.org/ontology/NCBITAXON/10090	brain vasculature	UBERON	UBERON:0005284	male	PATO	PATO:0000384	adult organism	UBERON	UBERON:0007023	Isolation of single cells	Mouse_160114_Male	Brain single cell 904	single cell	GENEPIO	GENEPIO:0002490	Male	Cldn5(BAC)eGFP
C57BL/6 mouse from The Jackson Laboratory	Mus musculus	NCBITAXON	http://purl.bioontology.org/ontology/NCBITAXON/10090	brain vasculature	UBERON	UBERON:0005284	male	PATO	PATO:0000384	adult organism	UBERON	UBERON:0007023	Isolation of single cells	Mouse_160114_Male	Brain single cell 905	single cell	GENEPIO	GENEPIO:0002491	Male	Cldn5(BAC)eGFP
C57BL/6 mouse from The Jackson Laboratory	Mus musculus	NCBITAXON	http://purl.bioontology.org/ontology/NCBITAXON/10090	brain vasculature	UBERON	UBERON:0005284	male	PATO	PATO:0000384	adult organism	UBERON	UBERON:0007023	Isolation of single cells	Mouse_160114_Male	Brain single cell 906	single cell	GENEPIO	GENEPIO:0002492	Male	Cldn5(BAC)eGFP
C57BL/6 mouse from The Jackson Laboratory	Mus musculus	NCBITAXON	http://purl.bioontology.org/ontology/NCBITAXON/10090	brain vasculature	UBERON	UBERON:0005284	male	PATO	PATO:0000384	adult organism	UBERON	UBERON:0007023	Isolation of single cells	Mouse_160114_Male	Brain single cell 907	single cell	GENEPIO	GENEPIO:0002493	Male	Cldn5(BAC)eGFP
C57BL/6 mouse from The Jackson Laboratory	Mus musculus	NCBITAXON	http://purl.bioontology.org/ontology/NCBITAXON/10090	brain vasculature	UBERON	UBERON:0005284	male	PATO	PATO:0000384	adult organism	UBERON	UBERON:0007023	Isolation of single cells	Mouse_160114_Male	Brain single cell 908	single cell	GENEPIO	GENEPIO:0002494	Male	Cldn5(BAC)eGFP
C57BL/6 mouse from The Jackson Laboratory	Mus musculus	NCBITAXON	http://purl.bioontology.org/ontology/NCBITAXON/10090	brain vasculature	UBERON	UBERON:0005284	male	PATO	PATO:0000384	adult organism	UBERON	UBERON:0007023	Isolation of single cells	Mouse_160114_Male	Brain single cell 909	single cell	GENEPIO	GENEPIO:0002495	Male	Cldn5(BAC)eGFP
C57BL/6 mouse from The Jackson Laboratory	Mus musculus	NCBITAXON	http://purl.bioontology.org/ontology/NCBITAXON/10090	brain vasculature	UBERON	UBERON:0005284	male	PATO	PATO:0000384	adult organism	UBERON	UBERON:0007023	Isolation of single cells	Mouse_160114_Male	Brain single cell 910	single cell	GENEPIO	GENEPIO:0002496	Male	Cldn5(BAC)eGFP
C57BL/6 mouse from The Jackson Laboratory	Mus musculus	NCBITAXON	http://purl.bioontology.org/ontology/NCBITAXON/10090	brain vasculature	UBERON	UBERON:0005284	male	PATO	PATO:0000384	adult organism	UBERON	UBERON:0007023	Isolation of single cells	Mouse_160114_Male	Brain single cell 911	single cell	GENEPIO	GENEPIO:0002497	Male	Cldn5(BAC)eGFP
C57BL/6 mouse from The Jackson Laboratory	Mus musculus	NCBITAXON	http://purl.bioontology.org/ontology/NCBITAXON/10090	brain vasculature	UBERON	UBERON:0005284	male	PATO	PATO:0000384	adult organism	UBERON	UBERON:0007023	Isolation of single cells	Mouse_160114_Male	Brain single cell 912	single cell	GENEPIO	GENEPIO:0002498	Male	Cldn5(BAC)eGFP
C57BL/6 mouse from The Jackson Laboratory	Mus musculus	NCBITAXON	http://purl.bioontology.org/ontology/NCBITAXON/10090	brain vasculature	UBERON	UBERON:0005284	male	PATO	PATO:0000384	adult organism	UBERON	UBERON:0007023	Isolation of single cells	Mouse_160114_Male	Brain single cell 913	single cell	GENEPIO	GENEPIO:0002499	Male	Cldn5(BAC)eGFP
C57BL/6 mouse from The Jackson Laboratory	Mus musculus	NCBITAXON	http://purl.bioontology.org/ontology/NCBITAXON/10090	brain vasculature	UBERON	UBERON:0005284	male	PATO	PATO:0000384	adult organism	UBERON	UBERON:0007023	Isolation of single cells	Mouse_160114_Male	Brain single cell 914	single cell	GENEPIO	GENEPIO:0002500	Male	Cldn5(BAC)eGFP
C57BL/6 mouse from The Jackson Laboratory	Mus musculus	NCBITAXON	http://purl.bioontology.org/ontology/NCBITAXON/10090	brain vasculature	UBERON	UBERON:0005284	male	PATO	PATO:0000384	adult organism	UBERON	UBERON:0007023	Isolation of single cells	Mouse_160114_Male	Brain single cell 915	single cell	GENEPIO	GENEPIO:0002501	Male	Cldn5(BAC)eGFP
C57BL/6 mouse from The Jackson Laboratory	Mus musculus	NCBITAXON	http://purl.bioontology.org/ontology/NCBITAXON/10090	brain vasculature	UBERON	UBERON:0005284	male	PATO	PATO:0000384	adult organism	UBERON	UBERON:0007023	Isolation of single cells	Mouse_160114_Male	Brain single cell 916	single cell	GENEPIO	GENEPIO:0002502	Male	Cldn5(BAC)eGFP
C57BL/6 mouse from The Jackson Laboratory	Mus musculus	NCBITAXON	http://purl.bioontology.org/ontology/NCBITAXON/10090	brain vasculature	UBERON	UBERON:0005284	male	PATO	PATO:0000384	adult organism	UBERON	UBERON:0007023	Isolation of single cells	Mouse_160114_Male	Brain single cell 917	single cell	GENEPIO	GENEPIO:0002503	Male	Cldn5(BAC)eGFP
C57BL/6 mouse from The Jackson Laboratory	Mus musculus	NCBITAXON	http://purl.bioontology.org/ontology/NCBITAXON/10090	brain vasculature	UBERON	UBERON:0005284	male	PATO	PATO:0000384	adult organism	UBERON	UBERON:0007023	Isolation of single cells	Mouse_160114_Male	Brain single cell 918	single cell	GENEPIO	GENEPIO:0002504	Male	Cldn5(BAC)eGFP
C57BL/6 mouse from The Jackson Laboratory	Mus musculus	NCBITAXON	http://purl.bioontology.org/ontology/NCBITAXON/10090	brain vasculature	UBERON	UBERON:0005284	male	PATO	PATO:0000384	adult organism	UBERON	UBERON:0007023	Isolation of single cells	Mouse_160114_Male	Brain single cell 919	single cell	GENEPIO	GENEPIO:0002505	Male	Cldn5(BAC)eGFP
C57BL/6 mouse from The Jackson Laboratory	Mus musculus	NCBITAXON	http://purl.bioontology.org/ontology/NCBITAXON/10090	brain vasculature	UBERON	UBERON:0005284	male	PATO	PATO:0000384	adult organism	UBERON	UBERON:0007023	Isolation of single cells	Mouse_160114_Male	Brain single cell 920	single cell	GENEPIO	GENEPIO:0002506	Male	Cldn5(BAC)eGFP
C57BL/6 mouse from The Jackson Laboratory	Mus musculus	NCBITAXON	http://purl.bioontology.org/ontology/NCBITAXON/10090	brain vasculature	UBERON	UBERON:0005284	male	PATO	PATO:0000384	adult organism	UBERON	UBERON:0007023	Isolation of single cells	Mouse_160114_Male	Brain single cell 921	single cell	GENEPIO	GENEPIO:0002507	Male	Cldn5(BAC)eGFP
C57BL/6 mouse from The Jackson Laboratory	Mus musculus	NCBITAXON	http://purl.bioontology.org/ontology/NCBITAXON/10090	brain vasculature	UBERON	UBERON:0005284	male	PATO	PATO:0000384	adult organism	UBERON	UBERON:0007023	Isolation of single cells	Mouse_160114_Male	Brain single cell 922	single cell	GENEPIO	GENEPIO:0002508	Male	Cldn5(BAC)eGFP
C57BL/6 mouse from The Jackson Laboratory	Mus musculus	NCBITAXON	http://purl.bioontology.org/ontology/NCBITAXON/10090	brain vasculature	UBERON	UBERON:0005284	male	PATO	PATO:0000384	adult organism	UBERON	UBERON:0007023	Isolation of single cells	Mouse_160114_Male	Brain single cell 923	single cell	GENEPIO	GENEPIO:0002509	Male	Cldn5(BAC)eGFP
C57BL/6 mouse from The Jackson Laboratory	Mus musculus	NCBITAXON	http://purl.bioontology.org/ontology/NCBITAXON/10090	brain vasculature	UBERON	UBERON:0005284	male	PATO	PATO:0000384	adult organism	UBERON	UBERON:0007023	Isolation of single cells	Mouse_160114_Male	Brain single cell 924	single cell	GENEPIO	GENEPIO:0002510	Male	Cldn5(BAC)eGFP
C57BL/6 mouse from The Jackson Laboratory	Mus musculus	NCBITAXON	http://purl.bioontology.org/ontology/NCBITAXON/10090	brain vasculature	UBERON	UBERON:0005284	male	PATO	PATO:0000384	adult organism	UBERON	UBERON:0007023	Isolation of single cells	Mouse_160114_Male	Brain single cell 925	single cell	GENEPIO	GENEPIO:0002511	Male	Cldn5(BAC)eGFP
C57BL/6 mouse from The Jackson Laboratory	Mus musculus	NCBITAXON	http://purl.bioontology.org/ontology/NCBITAXON/10090	brain vasculature	UBERON	UBERON:0005284	male	PATO	PATO:0000384	adult organism	UBERON	UBERON:0007023	Isolation of single cells	Mouse_160114_Male	Brain single cell 926	single cell	GENEPIO	GENEPIO:0002512	Male	Cldn5(BAC)eGFP
C57BL/6 mouse from The Jackson Laboratory	Mus musculus	NCBITAXON	http://purl.bioontology.org/ontology/NCBITAXON/10090	brain vasculature	UBERON	UBERON:0005284	male	PATO	PATO:0000384	adult organism	UBERON	UBERON:0007023	Isolation of single cells	Mouse_160114_Male	Brain single cell 927	single cell	GENEPIO	GENEPIO:0002513	Male	Cldn5(BAC)eGFP
C57BL/6 mouse from The Jackson Laboratory	Mus musculus	NCBITAXON	http://purl.bioontology.org/ontology/NCBITAXON/10090	brain vasculature	UBERON	UBERON:0005284	male	PATO	PATO:0000384	adult organism	UBERON	UBERON:0007023	Isolation of single cells	Mouse_160114_Male	Brain single cell 928	single cell	GENEPIO	GENEPIO:0002514	Male	Cldn5(BAC)eGFP
C57BL/6 mouse from The Jackson Laboratory	Mus musculus	NCBITAXON	http://purl.bioontology.org/ontology/NCBITAXON/10090	brain vasculature	UBERON	UBERON:0005284	male	PATO	PATO:0000384	adult organism	UBERON	UBERON:0007023	Isolation of single cells	Mouse_160114_Male	Brain single cell 929	single cell	GENEPIO	GENEPIO:0002515	Male	Cldn5(BAC)eGFP
C57BL/6 mouse from The Jackson Laboratory	Mus musculus	NCBITAXON	http://purl.bioontology.org/ontology/NCBITAXON/10090	brain vasculature	UBERON	UBERON:0005284	male	PATO	PATO:0000384	adult organism	UBERON	UBERON:0007023	Isolation of single cells	Mouse_160114_Male	Brain single cell 930	single cell	GENEPIO	GENEPIO:0002516	Male	Cldn5(BAC)eGFP
C57BL/6 mouse from The Jackson Laboratory	Mus musculus	NCBITAXON	http://purl.bioontology.org/ontology/NCBITAXON/10090	brain vasculature	UBERON	UBERON:0005284	male	PATO	PATO:0000384	adult organism	UBERON	UBERON:0007023	Isolation of single cells	Mouse_160114_Male	Brain single cell 931	single cell	GENEPIO	GENEPIO:0002517	Male	Cldn5(BAC)eGFP
C57BL/6 mouse from The Jackson Laboratory	Mus musculus	NCBITAXON	http://purl.bioontology.org/ontology/NCBITAXON/10090	brain vasculature	UBERON	UBERON:0005284	male	PATO	PATO:0000384	adult organism	UBERON	UBERON:0007023	Isolation of single cells	Mouse_160114_Male	Brain single cell 932	single cell	GENEPIO	GENEPIO:0002518	Male	Cldn5(BAC)eGFP
C57BL/6 mouse from The Jackson Laboratory	Mus musculus	NCBITAXON	http://purl.bioontology.org/ontology/NCBITAXON/10090	brain vasculature	UBERON	UBERON:0005284	male	PATO	PATO:0000384	adult organism	UBERON	UBERON:0007023	Isolation of single cells	Mouse_160114_Male	Brain single cell 933	single cell	GENEPIO	GENEPIO:0002519	Male	Cldn5(BAC)eGFP
C57BL/6 mouse from The Jackson Laboratory	Mus musculus	NCBITAXON	http://purl.bioontology.org/ontology/NCBITAXON/10090	brain vasculature	UBERON	UBERON:0005284	male	PATO	PATO:0000384	adult organism	UBERON	UBERON:0007023	Isolation of single cells	Mouse_160114_Male	Brain single cell 934	single cell	GENEPIO	GENEPIO:0002520	Male	Cldn5(BAC)eGFP
C57BL/6 mouse from The Jackson Laboratory	Mus musculus	NCBITAXON	http://purl.bioontology.org/ontology/NCBITAXON/10090	brain vasculature	UBERON	UBERON:0005284	male	PATO	PATO:0000384	adult organism	UBERON	UBERON:0007023	Isolation of single cells	Mouse_160114_Male	Brain single cell 935	single cell	GENEPIO	GENEPIO:0002521	Male	Cldn5(BAC)eGFP
C57BL/6 mouse from The Jackson Laboratory	Mus musculus	NCBITAXON	http://purl.bioontology.org/ontology/NCBITAXON/10090	brain vasculature	UBERON	UBERON:0005284	male	PATO	PATO:0000384	adult organism	UBERON	UBERON:0007023	Isolation of single cells	Mouse_160114_Male	Brain single cell 936	single cell	GENEPIO	GENEPIO:0002522	Male	Cldn5(BAC)eGFP
C57BL/6 mouse from The Jackson Laboratory	Mus musculus	NCBITAXON	http://purl.bioontology.org/ontology/NCBITAXON/10090	brain vasculature	UBERON	UBERON:0005284	male	PATO	PATO:0000384	adult organism	UBERON	UBERON:0007023	Isolation of single cells	Mouse_160114_Male	Brain single cell 937	single cell	GENEPIO	GENEPIO:0002523	Male	Cldn5(BAC)eGFP
C57BL/6 mouse from The Jackson Laboratory	Mus musculus	NCBITAXON	http://purl.bioontology.org/ontology/NCBITAXON/10090	brain vasculature	UBERON	UBERON:0005284	male	PATO	PATO:0000384	adult organism	UBERON	UBERON:0007023	Isolation of single cells	Mouse_160114_Male	Brain single cell 938	single cell	GENEPIO	GENEPIO:0002524	Male	Cldn5(BAC)eGFP
C57BL/6 mouse from The Jackson Laboratory	Mus musculus	NCBITAXON	http://purl.bioontology.org/ontology/NCBITAXON/10090	brain vasculature	UBERON	UBERON:0005284	male	PATO	PATO:0000384	adult organism	UBERON	UBERON:0007023	Isolation of single cells	Mouse_160114_Male	Brain single cell 939	single cell	GENEPIO	GENEPIO:0002525	Male	Cldn5(BAC)eGFP
C57BL/6 mouse from The Jackson Laboratory	Mus musculus	NCBITAXON	http://purl.bioontology.org/ontology/NCBITAXON/10090	brain vasculature	UBERON	UBERON:0005284	male	PATO	PATO:0000384	adult organism	UBERON	UBERON:0007023	Isolation of single cells	Mouse_160114_Male	Brain single cell 940	single cell	GENEPIO	GENEPIO:0002526	Male	Cldn5(BAC)eGFP
C57BL/6 mouse from The Jackson Laboratory	Mus musculus	NCBITAXON	http://purl.bioontology.org/ontology/NCBITAXON/10090	brain vasculature	UBERON	UBERON:0005284	male	PATO	PATO:0000384	adult organism	UBERON	UBERON:0007023	Isolation of single cells	Mouse_160114_Male	Brain single cell 941	single cell	GENEPIO	GENEPIO:0002527	Male	Cldn5(BAC)eGFP
C57BL/6 mouse from The Jackson Laboratory	Mus musculus	NCBITAXON	http://purl.bioontology.org/ontology/NCBITAXON/10090	brain vasculature	UBERON	UBERON:0005284	male	PATO	PATO:0000384	adult organism	UBERON	UBERON:0007023	Isolation of single cells	Mouse_160114_Male	Brain single cell 942	single cell	GENEPIO	GENEPIO:0002528	Male	Cldn5(BAC)eGFP
C57BL/6 mouse from The Jackson Laboratory	Mus musculus	NCBITAXON	http://purl.bioontology.org/ontology/NCBITAXON/10090	brain vasculature	UBERON	UBERON:0005284	male	PATO	PATO:0000384	adult organism	UBERON	UBERON:0007023	Isolation of single cells	Mouse_160114_Male	Brain single cell 943	single cell	GENEPIO	GENEPIO:0002529	Male	Cldn5(BAC)eGFP
C57BL/6 mouse from The Jackson Laboratory	Mus musculus	NCBITAXON	http://purl.bioontology.org/ontology/NCBITAXON/10090	brain vasculature	UBERON	UBERON:0005284	male	PATO	PATO:0000384	adult organism	UBERON	UBERON:0007023	Isolation of single cells	Mouse_160114_Male	Brain single cell 944	single cell	GENEPIO	GENEPIO:0002530	Male	Cldn5(BAC)eGFP
C57BL/6 mouse from The Jackson Laboratory	Mus musculus	NCBITAXON	http://purl.bioontology.org/ontology/NCBITAXON/10090	brain vasculature	UBERON	UBERON:0005284	male	PATO	PATO:0000384	adult organism	UBERON	UBERON:0007023	Isolation of single cells	Mouse_160114_Male	Brain single cell 945	single cell	GENEPIO	GENEPIO:0002531	Male	Cldn5(BAC)eGFP
C57BL/6 mouse from The Jackson Laboratory	Mus musculus	NCBITAXON	http://purl.bioontology.org/ontology/NCBITAXON/10090	brain vasculature	UBERON	UBERON:0005284	male	PATO	PATO:0000384	adult organism	UBERON	UBERON:0007023	Isolation of single cells	Mouse_160114_Male	Brain single cell 946	single cell	GENEPIO	GENEPIO:0002532	Male	Cldn5(BAC)eGFP
C57BL/6 mouse from The Jackson Laboratory	Mus musculus	NCBITAXON	http://purl.bioontology.org/ontology/NCBITAXON/10090	brain vasculature	UBERON	UBERON:0005284	male	PATO	PATO:0000384	adult organism	UBERON	UBERON:0007023	Isolation of single cells	Mouse_160114_Male	Brain single cell 947	single cell	GENEPIO	GENEPIO:0002533	Male	Cldn5(BAC)eGFP
C57BL/6 mouse from The Jackson Laboratory	Mus musculus	NCBITAXON	http://purl.bioontology.org/ontology/NCBITAXON/10090	brain vasculature	UBERON	UBERON:0005284	male	PATO	PATO:0000384	adult organism	UBERON	UBERON:0007023	Isolation of single cells	Mouse_160114_Male	Brain single cell 948	single cell	GENEPIO	GENEPIO:0002534	Male	Cldn5(BAC)eGFP
C57BL/6 mouse from The Jackson Laboratory	Mus musculus	NCBITAXON	http://purl.bioontology.org/ontology/NCBITAXON/10090	brain vasculature	UBERON	UBERON:0005284	male	PATO	PATO:0000384	adult organism	UBERON	UBERON:0007023	Isolation of single cells	Mouse_160114_Male	Brain single cell 949	single cell	GENEPIO	GENEPIO:0002535	Male	Cldn5(BAC)eGFP
C57BL/6 mouse from The Jackson Laboratory	Mus musculus	NCBITAXON	http://purl.bioontology.org/ontology/NCBITAXON/10090	brain vasculature	UBERON	UBERON:0005284	male	PATO	PATO:0000384	adult organism	UBERON	UBERON:0007023	Isolation of single cells	Mouse_160114_Male	Brain single cell 950	single cell	GENEPIO	GENEPIO:0002536	Male	Cldn5(BAC)eGFP
C57BL/6 mouse from The Jackson Laboratory	Mus musculus	NCBITAXON	http://purl.bioontology.org/ontology/NCBITAXON/10090	brain vasculature	UBERON	UBERON:0005284	male	PATO	PATO:0000384	adult organism	UBERON	UBERON:0007023	Isolation of single cells	Mouse_160114_Male	Brain single cell 951	single cell	GENEPIO	GENEPIO:0002537	Male	Cldn5(BAC)eGFP
C57BL/6 mouse from The Jackson Laboratory	Mus musculus	NCBITAXON	http://purl.bioontology.org/ontology/NCBITAXON/10090	brain vasculature	UBERON	UBERON:0005284	male	PATO	PATO:0000384	adult organism	UBERON	UBERON:0007023	Isolation of single cells	Mouse_160114_Male	Brain single cell 952	single cell	GENEPIO	GENEPIO:0002538	Male	Cldn5(BAC)eGFP
C57BL/6 mouse from The Jackson Laboratory	Mus musculus	NCBITAXON	http://purl.bioontology.org/ontology/NCBITAXON/10090	brain vasculature	UBERON	UBERON:0005284	male	PATO	PATO:0000384	adult organism	UBERON	UBERON:0007023	Isolation of single cells	Mouse_160114_Male	Brain single cell 953	single cell	GENEPIO	GENEPIO:0002539	Male	Cldn5(BAC)eGFP
C57BL/6 mouse from The Jackson Laboratory	Mus musculus	NCBITAXON	http://purl.bioontology.org/ontology/NCBITAXON/10090	brain vasculature	UBERON	UBERON:0005284	male	PATO	PATO:0000384	adult organism	UBERON	UBERON:0007023	Isolation of single cells	Mouse_160114_Male	Brain single cell 954	single cell	GENEPIO	GENEPIO:0002540	Male	Cldn5(BAC)eGFP
C57BL/6 mouse from The Jackson Laboratory	Mus musculus	NCBITAXON	http://purl.bioontology.org/ontology/NCBITAXON/10090	brain vasculature	UBERON	UBERON:0005284	male	PATO	PATO:0000384	adult organism	UBERON	UBERON:0007023	Isolation of single cells	Mouse_160114_Male	Brain single cell 955	single cell	GENEPIO	GENEPIO:0002541	Male	Cldn5(BAC)eGFP
C57BL/6 mouse from The Jackson Laboratory	Mus musculus	NCBITAXON	http://purl.bioontology.org/ontology/NCBITAXON/10090	brain vasculature	UBERON	UBERON:0005284	male	PATO	PATO:0000384	adult organism	UBERON	UBERON:0007023	Isolation of single cells	Mouse_160114_Male	Brain single cell 956	single cell	GENEPIO	GENEPIO:0002542	Male	Cldn5(BAC)eGFP
C57BL/6 mouse from The Jackson Laboratory	Mus musculus	NCBITAXON	http://purl.bioontology.org/ontology/NCBITAXON/10090	brain vasculature	UBERON	UBERON:0005284	male	PATO	PATO:0000384	adult organism	UBERON	UBERON:0007023	Isolation of single cells	Mouse_160114_Male	Brain single cell 957	single cell	GENEPIO	GENEPIO:0002543	Male	Cldn5(BAC)eGFP
C57BL/6 mouse from The Jackson Laboratory	Mus musculus	NCBITAXON	http://purl.bioontology.org/ontology/NCBITAXON/10090	brain vasculature	UBERON	UBERON:0005284	male	PATO	PATO:0000384	adult organism	UBERON	UBERON:0007023	Isolation of single cells	Mouse_160114_Male	Brain single cell 958	single cell	GENEPIO	GENEPIO:0002544	Male	Cldn5(BAC)eGFP
C57BL/6 mouse from The Jackson Laboratory	Mus musculus	NCBITAXON	http://purl.bioontology.org/ontology/NCBITAXON/10090	brain vasculature	UBERON	UBERON:0005284	male	PATO	PATO:0000384	adult organism	UBERON	UBERON:0007023	Isolation of single cells	Mouse_160114_Male	Brain single cell 959	single cell	GENEPIO	GENEPIO:0002545	Male	Cldn5(BAC)eGFP
C57BL/6 mouse from The Jackson Laboratory	Mus musculus	NCBITAXON	http://purl.bioontology.org/ontology/NCBITAXON/10090	brain vasculature	UBERON	UBERON:0005284	male	PATO	PATO:0000384	adult organism	UBERON	UBERON:0007023	Isolation of single cells	Mouse_160114_Male	Brain single cell 960	single cell	GENEPIO	GENEPIO:0002546	Male	Cldn5(BAC)eGFP
C57BL/6 mouse from The Jackson Laboratory	Mus musculus	NCBITAXON	http://purl.bioontology.org/ontology/NCBITAXON/10090	brain vasculature	UBERON	UBERON:0005284	male	PATO	PATO:0000384	adult organism	UBERON	UBERON:0007023	Isolation of single cells	Mouse_160114_Male	Brain single cell 961	single cell	GENEPIO	GENEPIO:0002547	Male	Cldn5(BAC)eGFP
C57BL/6 mouse from The Jackson Laboratory	Mus musculus	NCBITAXON	http://purl.bioontology.org/ontology/NCBITAXON/10090	brain vasculature	UBERON	UBERON:0005284	male	PATO	PATO:0000384	adult organism	UBERON	UBERON:0007023	Isolation of single cells	Mouse_160114_Male	Brain single cell 962	single cell	GENEPIO	GENEPIO:0002548	Male	Cldn5(BAC)eGFP
C57BL/6 mouse from The Jackson Laboratory	Mus musculus	NCBITAXON	http://purl.bioontology.org/ontology/NCBITAXON/10090	brain vasculature	UBERON	UBERON:0005284	male	PATO	PATO:0000384	adult organism	UBERON	UBERON:0007023	Isolation of single cells	Mouse_160114_Male	Brain single cell 963	single cell	GENEPIO	GENEPIO:0002549	Male	Cldn5(BAC)eGFP
C57BL/6 mouse from The Jackson Laboratory	Mus musculus	NCBITAXON	http://purl.bioontology.org/ontology/NCBITAXON/10090	brain vasculature	UBERON	UBERON:0005284	male	PATO	PATO:0000384	adult organism	UBERON	UBERON:0007023	Isolation of single cells	Mouse_160114_Male	Brain single cell 964	single cell	GENEPIO	GENEPIO:0002550	Male	Cldn5(BAC)eGFP
C57BL/6 mouse from The Jackson Laboratory	Mus musculus	NCBITAXON	http://purl.bioontology.org/ontology/NCBITAXON/10090	brain vasculature	UBERON	UBERON:0005284	male	PATO	PATO:0000384	adult organism	UBERON	UBERON:0007023	Isolation of single cells	Mouse_160114_Male	Brain single cell 965	single cell	GENEPIO	GENEPIO:0002551	Male	Cldn5(BAC)eGFP
C57BL/6 mouse from The Jackson Laboratory	Mus musculus	NCBITAXON	http://purl.bioontology.org/ontology/NCBITAXON/10090	brain vasculature	UBERON	UBERON:0005284	male	PATO	PATO:0000384	adult organism	UBERON	UBERON:0007023	Isolation of single cells	Mouse_160114_Male	Brain single cell 966	single cell	GENEPIO	GENEPIO:0002552	Male	Cldn5(BAC)eGFP
C57BL/6 mouse from The Jackson Laboratory	Mus musculus	NCBITAXON	http://purl.bioontology.org/ontology/NCBITAXON/10090	brain vasculature	UBERON	UBERON:0005284	male	PATO	PATO:0000384	adult organism	UBERON	UBERON:0007023	Isolation of single cells	Mouse_160114_Male	Brain single cell 967	single cell	GENEPIO	GENEPIO:0002553	Male	Cldn5(BAC)eGFP
C57BL/6 mouse from The Jackson Laboratory	Mus musculus	NCBITAXON	http://purl.bioontology.org/ontology/NCBITAXON/10090	brain vasculature	UBERON	UBERON:0005284	male	PATO	PATO:0000384	adult organism	UBERON	UBERON:0007023	Isolation of single cells	Mouse_160114_Male	Brain single cell 968	single cell	GENEPIO	GENEPIO:0002554	Male	Cldn5(BAC)eGFP
C57BL/6 mouse from The Jackson Laboratory	Mus musculus	NCBITAXON	http://purl.bioontology.org/ontology/NCBITAXON/10090	brain vasculature	UBERON	UBERON:0005284	male	PATO	PATO:0000384	adult organism	UBERON	UBERON:0007023	Isolation of single cells	Mouse_160114_Male	Brain single cell 969	single cell	GENEPIO	GENEPIO:0002555	Male	Cldn5(BAC)eGFP
C57BL/6 mouse from The Jackson Laboratory	Mus musculus	NCBITAXON	http://purl.bioontology.org/ontology/NCBITAXON/10090	brain vasculature	UBERON	UBERON:0005284	male	PATO	PATO:0000384	adult organism	UBERON	UBERON:0007023	Isolation of single cells	Mouse_160114_Male	Brain single cell 970	single cell	GENEPIO	GENEPIO:0002556	Male	Cldn5(BAC)eGFP
C57BL/6 mouse from The Jackson Laboratory	Mus musculus	NCBITAXON	http://purl.bioontology.org/ontology/NCBITAXON/10090	brain vasculature	UBERON	UBERON:0005284	male	PATO	PATO:0000384	adult organism	UBERON	UBERON:0007023	Isolation of single cells	Mouse_160114_Male	Brain single cell 971	single cell	GENEPIO	GENEPIO:0002557	Male	Cldn5(BAC)eGFP
C57BL/6 mouse from The Jackson Laboratory	Mus musculus	NCBITAXON	http://purl.bioontology.org/ontology/NCBITAXON/10090	brain vasculature	UBERON	UBERON:0005284	male	PATO	PATO:0000384	adult organism	UBERON	UBERON:0007023	Isolation of single cells	Mouse_160114_Male	Brain single cell 972	single cell	GENEPIO	GENEPIO:0002558	Male	Cldn5(BAC)eGFP
C57BL/6 mouse from The Jackson Laboratory	Mus musculus	NCBITAXON	http://purl.bioontology.org/ontology/NCBITAXON/10090	brain vasculature	UBERON	UBERON:0005284	male	PATO	PATO:0000384	adult organism	UBERON	UBERON:0007023	Isolation of single cells	Mouse_160114_Male	Brain single cell 973	single cell	GENEPIO	GENEPIO:0002559	Male	Cldn5(BAC)eGFP
C57BL/6 mouse from The Jackson Laboratory	Mus musculus	NCBITAXON	http://purl.bioontology.org/ontology/NCBITAXON/10090	brain vasculature	UBERON	UBERON:0005284	male	PATO	PATO:0000384	adult organism	UBERON	UBERON:0007023	Isolation of single cells	Mouse_160114_Male	Brain single cell 974	single cell	GENEPIO	GENEPIO:0002560	Male	Cldn5(BAC)eGFP
C57BL/6 mouse from The Jackson Laboratory	Mus musculus	NCBITAXON	http://purl.bioontology.org/ontology/NCBITAXON/10090	brain vasculature	UBERON	UBERON:0005284	male	PATO	PATO:0000384	adult organism	UBERON	UBERON:0007023	Isolation of single cells	Mouse_160114_Male	Brain single cell 975	single cell	GENEPIO	GENEPIO:0002561	Male	Cldn5(BAC)eGFP
C57BL/6 mouse from The Jackson Laboratory	Mus musculus	NCBITAXON	http://purl.bioontology.org/ontology/NCBITAXON/10090	brain vasculature	UBERON	UBERON:0005284	male	PATO	PATO:0000384	adult organism	UBERON	UBERON:0007023	Isolation of single cells	Mouse_160114_Male	Brain single cell 976	single cell	GENEPIO	GENEPIO:0002562	Male	Cldn5(BAC)eGFP
C57BL/6 mouse from The Jackson Laboratory	Mus musculus	NCBITAXON	http://purl.bioontology.org/ontology/NCBITAXON/10090	brain vasculature	UBERON	UBERON:0005284	male	PATO	PATO:0000384	adult organism	UBERON	UBERON:0007023	Isolation of single cells	Mouse_160114_Male	Brain single cell 977	single cell	GENEPIO	GENEPIO:0002563	Male	Cldn5(BAC)eGFP
C57BL/6 mouse from The Jackson Laboratory	Mus musculus	NCBITAXON	http://purl.bioontology.org/ontology/NCBITAXON/10090	brain vasculature	UBERON	UBERON:0005284	male	PATO	PATO:0000384	adult organism	UBERON	UBERON:0007023	Isolation of single cells	Mouse_160114_Male	Brain single cell 978	single cell	GENEPIO	GENEPIO:0002564	Male	Cldn5(BAC)eGFP
C57BL/6 mouse from The Jackson Laboratory	Mus musculus	NCBITAXON	http://purl.bioontology.org/ontology/NCBITAXON/10090	brain vasculature	UBERON	UBERON:0005284	male	PATO	PATO:0000384	adult organism	UBERON	UBERON:0007023	Isolation of single cells	Mouse_160114_Male	Brain single cell 979	single cell	GENEPIO	GENEPIO:0002565	Male	Cldn5(BAC)eGFP
C57BL/6 mouse from The Jackson Laboratory	Mus musculus	NCBITAXON	http://purl.bioontology.org/ontology/NCBITAXON/10090	brain vasculature	UBERON	UBERON:0005284	male	PATO	PATO:0000384	adult organism	UBERON	UBERON:0007023	Isolation of single cells	Mouse_160114_Male	Brain single cell 980	single cell	GENEPIO	GENEPIO:0002566	Male	Cldn5(BAC)eGFP
C57BL/6 mouse from The Jackson Laboratory	Mus musculus	NCBITAXON	http://purl.bioontology.org/ontology/NCBITAXON/10090	brain vasculature	UBERON	UBERON:0005284	male	PATO	PATO:0000384	adult organism	UBERON	UBERON:0007023	Isolation of single cells	Mouse_160114_Male	Brain single cell 981	single cell	GENEPIO	GENEPIO:0002567	Male	Cldn5(BAC)eGFP
C57BL/6 mouse from The Jackson Laboratory	Mus musculus	NCBITAXON	http://purl.bioontology.org/ontology/NCBITAXON/10090	brain vasculature	UBERON	UBERON:0005284	male	PATO	PATO:0000384	adult organism	UBERON	UBERON:0007023	Isolation of single cells	Mouse_160114_Male	Brain single cell 982	single cell	GENEPIO	GENEPIO:0002568	Male	Cldn5(BAC)eGFP
C57BL/6 mouse from The Jackson Laboratory	Mus musculus	NCBITAXON	http://purl.bioontology.org/ontology/NCBITAXON/10090	brain vasculature	UBERON	UBERON:0005284	male	PATO	PATO:0000384	adult organism	UBERON	UBERON:0007023	Isolation of single cells	Mouse_160114_Male	Brain single cell 983	single cell	GENEPIO	GENEPIO:0002569	Male	Cldn5(BAC)eGFP
C57BL/6 mouse from The Jackson Laboratory	Mus musculus	NCBITAXON	http://purl.bioontology.org/ontology/NCBITAXON/10090	brain vasculature	UBERON	UBERON:0005284	male	PATO	PATO:0000384	adult organism	UBERON	UBERON:0007023	Isolation of single cells	Mouse_160114_Male	Brain single cell 984	single cell	GENEPIO	GENEPIO:0002570	Male	Cldn5(BAC)eGFP
C57BL/6 mouse from The Jackson Laboratory	Mus musculus	NCBITAXON	http://purl.bioontology.org/ontology/NCBITAXON/10090	brain vasculature	UBERON	UBERON:0005284	male	PATO	PATO:0000384	adult organism	UBERON	UBERON:0007023	Isolation of single cells	Mouse_160114_Male	Brain single cell 985	single cell	GENEPIO	GENEPIO:0002571	Male	Cldn5(BAC)eGFP
C57BL/6 mouse from The Jackson Laboratory	Mus musculus	NCBITAXON	http://purl.bioontology.org/ontology/NCBITAXON/10090	brain vasculature	UBERON	UBERON:0005284	male	PATO	PATO:0000384	adult organism	UBERON	UBERON:0007023	Isolation of single cells	Mouse_160114_Male	Brain single cell 986	single cell	GENEPIO	GENEPIO:0002572	Male	Cldn5(BAC)eGFP
C57BL/6 mouse from The Jackson Laboratory	Mus musculus	NCBITAXON	http://purl.bioontology.org/ontology/NCBITAXON/10090	brain vasculature	UBERON	UBERON:0005284	male	PATO	PATO:0000384	adult organism	UBERON	UBERON:0007023	Isolation of single cells	Mouse_160114_Male	Brain single cell 987	single cell	GENEPIO	GENEPIO:0002573	Male	Cldn5(BAC)eGFP
C57BL/6 mouse from The Jackson Laboratory	Mus musculus	NCBITAXON	http://purl.bioontology.org/ontology/NCBITAXON/10090	brain vasculature	UBERON	UBERON:0005284	male	PATO	PATO:0000384	adult organism	UBERON	UBERON:0007023	Isolation of single cells	Mouse_160114_Male	Brain single cell 988	single cell	GENEPIO	GENEPIO:0002574	Male	Cldn5(BAC)eGFP
C57BL/6 mouse from The Jackson Laboratory	Mus musculus	NCBITAXON	http://purl.bioontology.org/ontology/NCBITAXON/10090	brain vasculature	UBERON	UBERON:0005284	male	PATO	PATO:0000384	adult organism	UBERON	UBERON:0007023	Isolation of single cells	Mouse_160114_Male	Brain single cell 989	single cell	GENEPIO	GENEPIO:0002575	Male	Cldn5(BAC)eGFP
C57BL/6 mouse from The Jackson Laboratory	Mus musculus	NCBITAXON	http://purl.bioontology.org/ontology/NCBITAXON/10090	brain vasculature	UBERON	UBERON:0005284	male	PATO	PATO:0000384	adult organism	UBERON	UBERON:0007023	Isolation of single cells	Mouse_160114_Male	Brain single cell 990	single cell	GENEPIO	GENEPIO:0002576	Male	Cldn5(BAC)eGFP
C57BL/6 mouse from The Jackson Laboratory	Mus musculus	NCBITAXON	http://purl.bioontology.org/ontology/NCBITAXON/10090	brain vasculature	UBERON	UBERON:0005284	male	PATO	PATO:0000384	adult organism	UBERON	UBERON:0007023	Isolation of single cells	Mouse_160114_Male	Brain single cell 991	single cell	GENEPIO	GENEPIO:0002577	Male	Cldn5(BAC)eGFP
C57BL/6 mouse from The Jackson Laboratory	Mus musculus	NCBITAXON	http://purl.bioontology.org/ontology/NCBITAXON/10090	brain vasculature	UBERON	UBERON:0005284	male	PATO	PATO:0000384	adult organism	UBERON	UBERON:0007023	Isolation of single cells	Mouse_160114_Male	Brain single cell 992	single cell	GENEPIO	GENEPIO:0002578	Male	Cldn5(BAC)eGFP
C57BL/6 mouse from The Jackson Laboratory	Mus musculus	NCBITAXON	http://purl.bioontology.org/ontology/NCBITAXON/10090	brain vasculature	UBERON	UBERON:0005284	male	PATO	PATO:0000384	adult organism	UBERON	UBERON:0007023	Isolation of single cells	Mouse_160114_Male	Brain single cell 993	single cell	GENEPIO	GENEPIO:0002579	Male	Cldn5(BAC)eGFP
C57BL/6 mouse from The Jackson Laboratory	Mus musculus	NCBITAXON	http://purl.bioontology.org/ontology/NCBITAXON/10090	brain vasculature	UBERON	UBERON:0005284	male	PATO	PATO:0000384	adult organism	UBERON	UBERON:0007023	Isolation of single cells	Mouse_160114_Male	Brain single cell 994	single cell	GENEPIO	GENEPIO:0002580	Male	Cldn5(BAC)eGFP
C57BL/6 mouse from The Jackson Laboratory	Mus musculus	NCBITAXON	http://purl.bioontology.org/ontology/NCBITAXON/10090	brain vasculature	UBERON	UBERON:0005284	male	PATO	PATO:0000384	adult organism	UBERON	UBERON:0007023	Isolation of single cells	Mouse_160114_Male	Brain single cell 995	single cell	GENEPIO	GENEPIO:0002581	Male	Cldn5(BAC)eGFP
C57BL/6 mouse from The Jackson Laboratory	Mus musculus	NCBITAXON	http://purl.bioontology.org/ontology/NCBITAXON/10090	brain vasculature	UBERON	UBERON:0005284	male	PATO	PATO:0000384	adult organism	UBERON	UBERON:0007023	Isolation of single cells	Mouse_160114_Male	Brain single cell 996	single cell	GENEPIO	GENEPIO:0002582	Male	Cldn5(BAC)eGFP
C57BL/6 mouse from The Jackson Laboratory	Mus musculus	NCBITAXON	http://purl.bioontology.org/ontology/NCBITAXON/10090	brain vasculature	UBERON	UBERON:0005284	male	PATO	PATO:0000384	adult organism	UBERON	UBERON:0007023	Isolation of single cells	Mouse_160114_Male	Brain single cell 997	single cell	GENEPIO	GENEPIO:0002583	Male	Cldn5(BAC)eGFP
C57BL/6 mouse from The Jackson Laboratory	Mus musculus	NCBITAXON	http://purl.bioontology.org/ontology/NCBITAXON/10090	brain vasculature	UBERON	UBERON:0005284	male	PATO	PATO:0000384	adult organism	UBERON	UBERON:0007023	Isolation of single cells	Mouse_160114_Male	Brain single cell 998	single cell	GENEPIO	GENEPIO:0002584	Male	Cldn5(BAC)eGFP
C57BL/6 mouse from The Jackson Laboratory	Mus musculus	NCBITAXON	http://purl.bioontology.org/ontology/NCBITAXON/10090	brain vasculature	UBERON	UBERON:0005284	male	PATO	PATO:0000384	adult organism	UBERON	UBERON:0007023	Isolation of single cells	Mouse_160114_Male	Brain single cell 999	single cell	GENEPIO	GENEPIO:0002585	Male	Cldn5(BAC)eGFP
C57BL/6 mouse from The Jackson Laboratory	Mus musculus	NCBITAXON	http://purl.bioontology.org/ontology/NCBITAXON/10090	brain vasculature	UBERON	UBERON:0005284	male	PATO	PATO:0000384	adult organism	UBERON	UBERON:0007023	Isolation of single cells	Mouse_160114_Male	Brain single cell 1000	single cell	GENEPIO	GENEPIO:0002586	Male	Cldn5(BAC)eGFP
C57BL/6 mouse from The Jackson Laboratory	Mus musculus	NCBITAXON	http://purl.bioontology.org/ontology/NCBITAXON/10090	brain vasculature	UBERON	UBERON:0005284	male	PATO	PATO:0000384	adult organism	UBERON	UBERON:0007023	Isolation of single cells	Mouse_160114_Male	Brain single cell 1001	single cell	GENEPIO	GENEPIO:0002587	Male	Cldn5(BAC)eGFP
C57BL/6 mouse from The Jackson Laboratory	Mus musculus	NCBITAXON	http://purl.bioontology.org/ontology/NCBITAXON/10090	brain vasculature	UBERON	UBERON:0005284	male	PATO	PATO:0000384	adult organism	UBERON	UBERON:0007023	Isolation of single cells	Mouse_160114_Male	Brain single cell 1002	single cell	GENEPIO	GENEPIO:0002588	Male	Cldn5(BAC)eGFP
C57BL/6 mouse from The Jackson Laboratory	Mus musculus	NCBITAXON	http://purl.bioontology.org/ontology/NCBITAXON/10090	brain vasculature	UBERON	UBERON:0005284	male	PATO	PATO:0000384	adult organism	UBERON	UBERON:0007023	Isolation of single cells	Mouse_160114_Male	Brain single cell 1003	single cell	GENEPIO	GENEPIO:0002589	Male	Cldn5(BAC)eGFP
C57BL/6 mouse from The Jackson Laboratory	Mus musculus	NCBITAXON	http://purl.bioontology.org/ontology/NCBITAXON/10090	brain vasculature	UBERON	UBERON:0005284	male	PATO	PATO:0000384	adult organism	UBERON	UBERON:0007023	Isolation of single cells	Mouse_160114_Male	Brain single cell 1004	single cell	GENEPIO	GENEPIO:0002590	Male	Cldn5(BAC)eGFP
C57BL/6 mouse from The Jackson Laboratory	Mus musculus	NCBITAXON	http://purl.bioontology.org/ontology/NCBITAXON/10090	brain vasculature	UBERON	UBERON:0005284	male	PATO	PATO:0000384	adult organism	UBERON	UBERON:0007023	Isolation of single cells	Mouse_160114_Male	Brain single cell 1005	single cell	GENEPIO	GENEPIO:0002591	Male	Cldn5(BAC)eGFP
C57BL/6 mouse from The Jackson Laboratory	Mus musculus	NCBITAXON	http://purl.bioontology.org/ontology/NCBITAXON/10090	brain vasculature	UBERON	UBERON:0005284	male	PATO	PATO:0000384	adult organism	UBERON	UBERON:0007023	Isolation of single cells	Mouse_160114_Male	Brain single cell 1006	single cell	GENEPIO	GENEPIO:0002592	Male	Cldn5(BAC)eGFP
C57BL/6 mouse from The Jackson Laboratory	Mus musculus	NCBITAXON	http://purl.bioontology.org/ontology/NCBITAXON/10090	brain vasculature	UBERON	UBERON:0005284	male	PATO	PATO:0000384	adult organism	UBERON	UBERON:0007023	Isolation of single cells	Mouse_160114_Male	Brain single cell 1007	single cell	GENEPIO	GENEPIO:0002593	Male	Cldn5(BAC)eGFP
C57BL/6 mouse from The Jackson Laboratory	Mus musculus	NCBITAXON	http://purl.bioontology.org/ontology/NCBITAXON/10090	brain vasculature	UBERON	UBERON:0005284	male	PATO	PATO:0000384	adult organism	UBERON	UBERON:0007023	Isolation of single cells	Mouse_160114_Male	Brain single cell 1008	single cell	GENEPIO	GENEPIO:0002594	Male	Cldn5(BAC)eGFP
C57BL/6 mouse from The Jackson Laboratory	Mus musculus	NCBITAXON	http://purl.bioontology.org/ontology/NCBITAXON/10090	brain vasculature	UBERON	UBERON:0005284	male	PATO	PATO:0000384	adult organism	UBERON	UBERON:0007023	Isolation of single cells	Mouse_160114_Male	Brain single cell 1009	single cell	GENEPIO	GENEPIO:0002595	Male	Cldn5(BAC)eGFP
C57BL/6 mouse from The Jackson Laboratory	Mus musculus	NCBITAXON	http://purl.bioontology.org/ontology/NCBITAXON/10090	brain vasculature	UBERON	UBERON:0005284	male	PATO	PATO:0000384	adult organism	UBERON	UBERON:0007023	Isolation of single cells	Mouse_160114_Male	Brain single cell 1010	single cell	GENEPIO	GENEPIO:0002596	Male	Cldn5(BAC)eGFP
C57BL/6 mouse from The Jackson Laboratory	Mus musculus	NCBITAXON	http://purl.bioontology.org/ontology/NCBITAXON/10090	brain vasculature	UBERON	UBERON:0005284	male	PATO	PATO:0000384	adult organism	UBERON	UBERON:0007023	Isolation of single cells	Mouse_160114_Male	Brain single cell 1011	single cell	GENEPIO	GENEPIO:0002597	Male	Cldn5(BAC)eGFP
C57BL/6 mouse from The Jackson Laboratory	Mus musculus	NCBITAXON	http://purl.bioontology.org/ontology/NCBITAXON/10090	brain vasculature	UBERON	UBERON:0005284	male	PATO	PATO:0000384	adult organism	UBERON	UBERON:0007023	Isolation of single cells	Mouse_160114_Male	Brain single cell 1012	single cell	GENEPIO	GENEPIO:0002598	Male	Cldn5(BAC)eGFP
C57BL/6 mouse from The Jackson Laboratory	Mus musculus	NCBITAXON	http://purl.bioontology.org/ontology/NCBITAXON/10090	brain vasculature	UBERON	UBERON:0005284	male	PATO	PATO:0000384	adult organism	UBERON	UBERON:0007023	Isolation of single cells	Mouse_160114_Male	Brain single cell 1013	single cell	GENEPIO	GENEPIO:0002599	Male	Cldn5(BAC)eGFP
C57BL/6 mouse from The Jackson Laboratory	Mus musculus	NCBITAXON	http://purl.bioontology.org/ontology/NCBITAXON/10090	brain vasculature	UBERON	UBERON:0005284	male	PATO	PATO:0000384	adult organism	UBERON	UBERON:0007023	Isolation of single cells	Mouse_160114_Male	Brain single cell 1014	single cell	GENEPIO	GENEPIO:0002600	Male	Cldn5(BAC)eGFP
C57BL/6 mouse from The Jackson Laboratory	Mus musculus	NCBITAXON	http://purl.bioontology.org/ontology/NCBITAXON/10090	brain vasculature	UBERON	UBERON:0005284	male	PATO	PATO:0000384	adult organism	UBERON	UBERON:0007023	Isolation of single cells	Mouse_160114_Male	Brain single cell 1015	single cell	GENEPIO	GENEPIO:0002601	Male	Cldn5(BAC)eGFP
C57BL/6 mouse from The Jackson Laboratory	Mus musculus	NCBITAXON	http://purl.bioontology.org/ontology/NCBITAXON/10090	brain vasculature	UBERON	UBERON:0005284	male	PATO	PATO:0000384	adult organism	UBERON	UBERON:0007023	Isolation of single cells	Mouse_160114_Male	Brain single cell 1016	single cell	GENEPIO	GENEPIO:0002602	Male	Cldn5(BAC)eGFP
C57BL/6 mouse from The Jackson Laboratory	Mus musculus	NCBITAXON	http://purl.bioontology.org/ontology/NCBITAXON/10090	brain vasculature	UBERON	UBERON:0005284	male	PATO	PATO:0000384	adult organism	UBERON	UBERON:0007023	Isolation of single cells	Mouse_160114_Male	Brain single cell 1017	single cell	GENEPIO	GENEPIO:0002603	Male	Cldn5(BAC)eGFP
C57BL/6 mouse from The Jackson Laboratory	Mus musculus	NCBITAXON	http://purl.bioontology.org/ontology/NCBITAXON/10090	brain vasculature	UBERON	UBERON:0005284	male	PATO	PATO:0000384	adult organism	UBERON	UBERON:0007023	Isolation of single cells	Mouse_160114_Male	Brain single cell 1018	single cell	GENEPIO	GENEPIO:0002604	Male	Cldn5(BAC)eGFP
C57BL/6 mouse from The Jackson Laboratory	Mus musculus	NCBITAXON	http://purl.bioontology.org/ontology/NCBITAXON/10090	brain vasculature	UBERON	UBERON:0005284	male	PATO	PATO:0000384	adult organism	UBERON	UBERON:0007023	Isolation of single cells	Mouse_160114_Male	Brain single cell 1019	single cell	GENEPIO	GENEPIO:0002605	Male	Cldn5(BAC)eGFP
C57BL/6 mouse from The Jackson Laboratory	Mus musculus	NCBITAXON	http://purl.bioontology.org/ontology/NCBITAXON/10090	brain vasculature	UBERON	UBERON:0005284	male	PATO	PATO:0000384	adult organism	UBERON	UBERON:0007023	Isolation of single cells	Mouse_160114_Male	Brain single cell 1020	single cell	GENEPIO	GENEPIO:0002606	Male	Cldn5(BAC)eGFP
C57BL/6 mouse from The Jackson Laboratory	Mus musculus	NCBITAXON	http://purl.bioontology.org/ontology/NCBITAXON/10090	brain vasculature	UBERON	UBERON:0005284	male	PATO	PATO:0000384	adult organism	UBERON	UBERON:0007023	Isolation of single cells	Mouse_160114_Male	Brain single cell 1021	single cell	GENEPIO	GENEPIO:0002607	Male	Cldn5(BAC)eGFP
C57BL/6 mouse from The Jackson Laboratory	Mus musculus	NCBITAXON	http://purl.bioontology.org/ontology/NCBITAXON/10090	brain vasculature	UBERON	UBERON:0005284	male	PATO	PATO:0000384	adult organism	UBERON	UBERON:0007023	Isolation of single cells	Mouse_160114_Male	Brain single cell 1022	single cell	GENEPIO	GENEPIO:0002608	Male	Cldn5(BAC)eGFP
C57BL/6 mouse from The Jackson Laboratory	Mus musculus	NCBITAXON	http://purl.bioontology.org/ontology/NCBITAXON/10090	brain vasculature	UBERON	UBERON:0005284	male	PATO	PATO:0000384	adult organism	UBERON	UBERON:0007023	Isolation of single cells	Mouse_160114_Male	Brain single cell 1023	single cell	GENEPIO	GENEPIO:0002609	Male	Cldn5(BAC)eGFP
C57BL/6 mouse from The Jackson Laboratory	Mus musculus	NCBITAXON	http://purl.bioontology.org/ontology/NCBITAXON/10090	brain vasculature	UBERON	UBERON:0005284	male	PATO	PATO:0000384	adult organism	UBERON	UBERON:0007023	Isolation of single cells	Mouse_160114_Male	Brain single cell 1024	single cell	GENEPIO	GENEPIO:0002610	Male	Cldn5(BAC)eGFP
C57BL/6 mouse from The Jackson Laboratory	Mus musculus	NCBITAXON	http://purl.bioontology.org/ontology/NCBITAXON/10090	brain vasculature	UBERON	UBERON:0005284	male	PATO	PATO:0000384	adult organism	UBERON	UBERON:0007023	Isolation of single cells	Mouse_160114_Male	Brain single cell 1025	single cell	GENEPIO	GENEPIO:0002611	Male	Cldn5(BAC)eGFP
C57BL/6 mouse from The Jackson Laboratory	Mus musculus	NCBITAXON	http://purl.bioontology.org/ontology/NCBITAXON/10090	brain vasculature	UBERON	UBERON:0005284	male	PATO	PATO:0000384	adult organism	UBERON	UBERON:0007023	Isolation of single cells	Mouse_160114_Male	Brain single cell 1026	single cell	GENEPIO	GENEPIO:0002612	Male	Cldn5(BAC)eGFP
C57BL/6 mouse from The Jackson Laboratory	Mus musculus	NCBITAXON	http://purl.bioontology.org/ontology/NCBITAXON/10090	brain vasculature	UBERON	UBERON:0005284	male	PATO	PATO:0000384	adult organism	UBERON	UBERON:0007023	Isolation of single cells	Mouse_160114_Male	Brain single cell 1027	single cell	GENEPIO	GENEPIO:0002613	Male	Cldn5(BAC)eGFP
C57BL/6 mouse from The Jackson Laboratory	Mus musculus	NCBITAXON	http://purl.bioontology.org/ontology/NCBITAXON/10090	brain vasculature	UBERON	UBERON:0005284	male	PATO	PATO:0000384	adult organism	UBERON	UBERON:0007023	Isolation of single cells	Mouse_160114_Male	Brain single cell 1028	single cell	GENEPIO	GENEPIO:0002614	Male	Cldn5(BAC)eGFP
C57BL/6 mouse from The Jackson Laboratory	Mus musculus	NCBITAXON	http://purl.bioontology.org/ontology/NCBITAXON/10090	brain vasculature	UBERON	UBERON:0005284	male	PATO	PATO:0000384	adult organism	UBERON	UBERON:0007023	Isolation of single cells	Mouse_160114_Male	Brain single cell 1029	single cell	GENEPIO	GENEPIO:0002615	Male	Cldn5(BAC)eGFP
C57BL/6 mouse from The Jackson Laboratory	Mus musculus	NCBITAXON	http://purl.bioontology.org/ontology/NCBITAXON/10090	brain vasculature	UBERON	UBERON:0005284	male	PATO	PATO:0000384	adult organism	UBERON	UBERON:0007023	Isolation of single cells	Mouse_160114_Male	Brain single cell 1030	single cell	GENEPIO	GENEPIO:0002616	Male	Cldn5(BAC)eGFP
C57BL/6 mouse from The Jackson Laboratory	Mus musculus	NCBITAXON	http://purl.bioontology.org/ontology/NCBITAXON/10090	brain vasculature	UBERON	UBERON:0005284	male	PATO	PATO:0000384	adult organism	UBERON	UBERON:0007023	Isolation of single cells	Mouse_160114_Male	Brain single cell 1031	single cell	GENEPIO	GENEPIO:0002617	Male	Cldn5(BAC)eGFP
C57BL/6 mouse from The Jackson Laboratory	Mus musculus	NCBITAXON	http://purl.bioontology.org/ontology/NCBITAXON/10090	brain vasculature	UBERON	UBERON:0005284	male	PATO	PATO:0000384	adult organism	UBERON	UBERON:0007023	Isolation of single cells	Mouse_160114_Male	Brain single cell 1032	single cell	GENEPIO	GENEPIO:0002618	Male	Cldn5(BAC)eGFP
C57BL/6 mouse from The Jackson Laboratory	Mus musculus	NCBITAXON	http://purl.bioontology.org/ontology/NCBITAXON/10090	brain vasculature	UBERON	UBERON:0005284	male	PATO	PATO:0000384	adult organism	UBERON	UBERON:0007023	Isolation of single cells	Mouse_160114_Male	Brain single cell 1033	single cell	GENEPIO	GENEPIO:0002619	Male	Cldn5(BAC)eGFP
C57BL/6 mouse from The Jackson Laboratory	Mus musculus	NCBITAXON	http://purl.bioontology.org/ontology/NCBITAXON/10090	brain vasculature	UBERON	UBERON:0005284	male	PATO	PATO:0000384	adult organism	UBERON	UBERON:0007023	Isolation of single cells	Mouse_160114_Male	Brain single cell 1034	single cell	GENEPIO	GENEPIO:0002620	Male	Cldn5(BAC)eGFP
C57BL/6 mouse from The Jackson Laboratory	Mus musculus	NCBITAXON	http://purl.bioontology.org/ontology/NCBITAXON/10090	brain vasculature	UBERON	UBERON:0005284	male	PATO	PATO:0000384	adult organism	UBERON	UBERON:0007023	Isolation of single cells	Mouse_160114_Male	Brain single cell 1035	single cell	GENEPIO	GENEPIO:0002621	Male	Cldn5(BAC)eGFP
C57BL/6 mouse from The Jackson Laboratory	Mus musculus	NCBITAXON	http://purl.bioontology.org/ontology/NCBITAXON/10090	brain vasculature	UBERON	UBERON:0005284	male	PATO	PATO:0000384	adult organism	UBERON	UBERON:0007023	Isolation of single cells	Mouse_160114_Male	Brain single cell 1036	single cell	GENEPIO	GENEPIO:0002622	Male	Cldn5(BAC)eGFP
C57BL/6 mouse from The Jackson Laboratory	Mus musculus	NCBITAXON	http://purl.bioontology.org/ontology/NCBITAXON/10090	brain vasculature	UBERON	UBERON:0005284	male	PATO	PATO:0000384	adult organism	UBERON	UBERON:0007023	Isolation of single cells	Mouse_160114_Male	Brain single cell 1037	single cell	GENEPIO	GENEPIO:0002623	Male	Cldn5(BAC)eGFP
C57BL/6 mouse from The Jackson Laboratory	Mus musculus	NCBITAXON	http://purl.bioontology.org/ontology/NCBITAXON/10090	brain vasculature	UBERON	UBERON:0005284	male	PATO	PATO:0000384	adult organism	UBERON	UBERON:0007023	Isolation of single cells	Mouse_160114_Male	Brain single cell 1038	single cell	GENEPIO	GENEPIO:0002624	Male	Cldn5(BAC)eGFP
C57BL/6 mouse from The Jackson Laboratory	Mus musculus	NCBITAXON	http://purl.bioontology.org/ontology/NCBITAXON/10090	brain vasculature	UBERON	UBERON:0005284	male	PATO	PATO:0000384	adult organism	UBERON	UBERON:0007023	Isolation of single cells	Mouse_160114_Male	Brain single cell 1039	single cell	GENEPIO	GENEPIO:0002625	Male	Cldn5(BAC)eGFP
C57BL/6 mouse from The Jackson Laboratory	Mus musculus	NCBITAXON	http://purl.bioontology.org/ontology/NCBITAXON/10090	brain vasculature	UBERON	UBERON:0005284	male	PATO	PATO:0000384	adult organism	UBERON	UBERON:0007023	Isolation of single cells	Mouse_160114_Male	Brain single cell 1040	single cell	GENEPIO	GENEPIO:0002626	Male	Cldn5(BAC)eGFP
C57BL/6 mouse from The Jackson Laboratory	Mus musculus	NCBITAXON	http://purl.bioontology.org/ontology/NCBITAXON/10090	brain vasculature	UBERON	UBERON:0005284	male	PATO	PATO:0000384	adult organism	UBERON	UBERON:0007023	Isolation of single cells	Mouse_160114_Male	Brain single cell 1041	single cell	GENEPIO	GENEPIO:0002627	Male	Cldn5(BAC)eGFP
C57BL/6 mouse from The Jackson Laboratory	Mus musculus	NCBITAXON	http://purl.bioontology.org/ontology/NCBITAXON/10090	brain vasculature	UBERON	UBERON:0005284	male	PATO	PATO:0000384	adult organism	UBERON	UBERON:0007023	Isolation of single cells	Mouse_160114_Male	Brain single cell 1042	single cell	GENEPIO	GENEPIO:0002628	Male	Cldn5(BAC)eGFP
C57BL/6 mouse from The Jackson Laboratory	Mus musculus	NCBITAXON	http://purl.bioontology.org/ontology/NCBITAXON/10090	brain vasculature	UBERON	UBERON:0005284	male	PATO	PATO:0000384	adult organism	UBERON	UBERON:0007023	Isolation of single cells	Mouse_160114_Male	Brain single cell 1043	single cell	GENEPIO	GENEPIO:0002629	Male	Cldn5(BAC)eGFP
C57BL/6 mouse from The Jackson Laboratory	Mus musculus	NCBITAXON	http://purl.bioontology.org/ontology/NCBITAXON/10090	brain vasculature	UBERON	UBERON:0005284	male	PATO	PATO:0000384	adult organism	UBERON	UBERON:0007023	Isolation of single cells	Mouse_160114_Male	Brain single cell 1044	single cell	GENEPIO	GENEPIO:0002630	Male	Cldn5(BAC)eGFP
C57BL/6 mouse from The Jackson Laboratory	Mus musculus	NCBITAXON	http://purl.bioontology.org/ontology/NCBITAXON/10090	brain vasculature	UBERON	UBERON:0005284	male	PATO	PATO:0000384	adult organism	UBERON	UBERON:0007023	Isolation of single cells	Mouse_160114_Male	Brain single cell 1045	single cell	GENEPIO	GENEPIO:0002631	Male	Cldn5(BAC)eGFP
C57BL/6 mouse from The Jackson Laboratory	Mus musculus	NCBITAXON	http://purl.bioontology.org/ontology/NCBITAXON/10090	brain vasculature	UBERON	UBERON:0005284	male	PATO	PATO:0000384	adult organism	UBERON	UBERON:0007023	Isolation of single cells	Mouse_160114_Male	Brain single cell 1046	single cell	GENEPIO	GENEPIO:0002632	Male	Cldn5(BAC)eGFP
C57BL/6 mouse from The Jackson Laboratory	Mus musculus	NCBITAXON	http://purl.bioontology.org/ontology/NCBITAXON/10090	brain vasculature	UBERON	UBERON:0005284	male	PATO	PATO:0000384	adult organism	UBERON	UBERON:0007023	Isolation of single cells	Mouse_160114_Male	Brain single cell 1047	single cell	GENEPIO	GENEPIO:0002633	Male	Cldn5(BAC)eGFP
C57BL/6 mouse from The Jackson Laboratory	Mus musculus	NCBITAXON	http://purl.bioontology.org/ontology/NCBITAXON/10090	brain vasculature	UBERON	UBERON:0005284	male	PATO	PATO:0000384	adult organism	UBERON	UBERON:0007023	Isolation of single cells	Mouse_160114_Male	Brain single cell 1048	single cell	GENEPIO	GENEPIO:0002634	Male	Cldn5(BAC)eGFP
C57BL/6 mouse from The Jackson Laboratory	Mus musculus	NCBITAXON	http://purl.bioontology.org/ontology/NCBITAXON/10090	brain vasculature	UBERON	UBERON:0005284	male	PATO	PATO:0000384	adult organism	UBERON	UBERON:0007023	Isolation of single cells	Mouse_160114_Male	Brain single cell 1049	single cell	GENEPIO	GENEPIO:0002635	Male	Cldn5(BAC)eGFP
C57BL/6 mouse from The Jackson Laboratory	Mus musculus	NCBITAXON	http://purl.bioontology.org/ontology/NCBITAXON/10090	brain vasculature	UBERON	UBERON:0005284	male	PATO	PATO:0000384	adult organism	UBERON	UBERON:0007023	Isolation of single cells	Mouse_160114_Male	Brain single cell 1050	single cell	GENEPIO	GENEPIO:0002636	Male	Cldn5(BAC)eGFP
C57BL/6 mouse from The Jackson Laboratory	Mus musculus	NCBITAXON	http://purl.bioontology.org/ontology/NCBITAXON/10090	brain vasculature	UBERON	UBERON:0005284	male	PATO	PATO:0000384	adult organism	UBERON	UBERON:0007023	Isolation of single cells	Mouse_160114_Male	Brain single cell 1051	single cell	GENEPIO	GENEPIO:0002637	Male	Cldn5(BAC)eGFP
C57BL/6 mouse from The Jackson Laboratory	Mus musculus	NCBITAXON	http://purl.bioontology.org/ontology/NCBITAXON/10090	brain vasculature	UBERON	UBERON:0005284	male	PATO	PATO:0000384	adult organism	UBERON	UBERON:0007023	Isolation of single cells	Mouse_160114_Male	Brain single cell 1052	single cell	GENEPIO	GENEPIO:0002638	Male	Cldn5(BAC)eGFP
C57BL/6 mouse from The Jackson Laboratory	Mus musculus	NCBITAXON	http://purl.bioontology.org/ontology/NCBITAXON/10090	brain vasculature	UBERON	UBERON:0005284	male	PATO	PATO:0000384	adult organism	UBERON	UBERON:0007023	Isolation of single cells	Mouse_160114_Male	Brain single cell 1053	single cell	GENEPIO	GENEPIO:0002639	Male	Cldn5(BAC)eGFP
C57BL/6 mouse from The Jackson Laboratory	Mus musculus	NCBITAXON	http://purl.bioontology.org/ontology/NCBITAXON/10090	brain vasculature	UBERON	UBERON:0005284	male	PATO	PATO:0000384	adult organism	UBERON	UBERON:0007023	Isolation of single cells	Mouse_160114_Male	Brain single cell 1054	single cell	GENEPIO	GENEPIO:0002640	Male	Cldn5(BAC)eGFP
C57BL/6 mouse from The Jackson Laboratory	Mus musculus	NCBITAXON	http://purl.bioontology.org/ontology/NCBITAXON/10090	brain vasculature	UBERON	UBERON:0005284	male	PATO	PATO:0000384	adult organism	UBERON	UBERON:0007023	Isolation of single cells	Mouse_160114_Male	Brain single cell 1055	single cell	GENEPIO	GENEPIO:0002641	Male	Cldn5(BAC)eGFP
C57BL/6 mouse from The Jackson Laboratory	Mus musculus	NCBITAXON	http://purl.bioontology.org/ontology/NCBITAXON/10090	brain vasculature	UBERON	UBERON:0005284	male	PATO	PATO:0000384	adult organism	UBERON	UBERON:0007023	Isolation of single cells	Mouse_160114_Male	Brain single cell 1056	single cell	GENEPIO	GENEPIO:0002642	Male	Cldn5(BAC)eGFP
C57BL/6 mouse from The Jackson Laboratory	Mus musculus	NCBITAXON	http://purl.bioontology.org/ontology/NCBITAXON/10090	brain vasculature	UBERON	UBERON:0005284	male	PATO	PATO:0000384	adult organism	UBERON	UBERON:0007023	Isolation of single cells	Mouse_160114_Male	Brain single cell 1057	single cell	GENEPIO	GENEPIO:0002643	Male	Cldn5(BAC)eGFP
C57BL/6 mouse from The Jackson Laboratory	Mus musculus	NCBITAXON	http://purl.bioontology.org/ontology/NCBITAXON/10090	brain vasculature	UBERON	UBERON:0005284	male	PATO	PATO:0000384	adult organism	UBERON	UBERON:0007023	Isolation of single cells	Mouse_160114_Male	Brain single cell 1058	single cell	GENEPIO	GENEPIO:0002644	Male	Cldn5(BAC)eGFP
C57BL/6 mouse from The Jackson Laboratory	Mus musculus	NCBITAXON	http://purl.bioontology.org/ontology/NCBITAXON/10090	brain vasculature	UBERON	UBERON:0005284	male	PATO	PATO:0000384	adult organism	UBERON	UBERON:0007023	Isolation of single cells	Mouse_160114_Male	Brain single cell 1059	single cell	GENEPIO	GENEPIO:0002645	Male	Cldn5(BAC)eGFP
C57BL/6 mouse from The Jackson Laboratory	Mus musculus	NCBITAXON	http://purl.bioontology.org/ontology/NCBITAXON/10090	brain vasculature	UBERON	UBERON:0005284	male	PATO	PATO:0000384	adult organism	UBERON	UBERON:0007023	Isolation of single cells	Mouse_160114_Male	Brain single cell 1060	single cell	GENEPIO	GENEPIO:0002646	Male	Cldn5(BAC)eGFP
C57BL/6 mouse from The Jackson Laboratory	Mus musculus	NCBITAXON	http://purl.bioontology.org/ontology/NCBITAXON/10090	brain vasculature	UBERON	UBERON:0005284	male	PATO	PATO:0000384	adult organism	UBERON	UBERON:0007023	Isolation of single cells	Mouse_160114_Male	Brain single cell 1061	single cell	GENEPIO	GENEPIO:0002647	Male	Cldn5(BAC)eGFP
C57BL/6 mouse from The Jackson Laboratory	Mus musculus	NCBITAXON	http://purl.bioontology.org/ontology/NCBITAXON/10090	brain vasculature	UBERON	UBERON:0005284	male	PATO	PATO:0000384	adult organism	UBERON	UBERON:0007023	Isolation of single cells	Mouse_160114_Male	Brain single cell 1062	single cell	GENEPIO	GENEPIO:0002648	Male	Cldn5(BAC)eGFP
C57BL/6 mouse from The Jackson Laboratory	Mus musculus	NCBITAXON	http://purl.bioontology.org/ontology/NCBITAXON/10090	brain vasculature	UBERON	UBERON:0005284	male	PATO	PATO:0000384	adult organism	UBERON	UBERON:0007023	Isolation of single cells	Mouse_160114_Male	Brain single cell 1063	single cell	GENEPIO	GENEPIO:0002649	Male	Cldn5(BAC)eGFP
C57BL/6 mouse from The Jackson Laboratory	Mus musculus	NCBITAXON	http://purl.bioontology.org/ontology/NCBITAXON/10090	brain vasculature	UBERON	UBERON:0005284	male	PATO	PATO:0000384	adult organism	UBERON	UBERON:0007023	Isolation of single cells	Mouse_160114_Male	Brain single cell 1064	single cell	GENEPIO	GENEPIO:0002650	Male	Cldn5(BAC)eGFP
C57BL/6 mouse from The Jackson Laboratory	Mus musculus	NCBITAXON	http://purl.bioontology.org/ontology/NCBITAXON/10090	brain vasculature	UBERON	UBERON:0005284	male	PATO	PATO:0000384	adult organism	UBERON	UBERON:0007023	Isolation of single cells	Mouse_160114_Male	Brain single cell 1065	single cell	GENEPIO	GENEPIO:0002651	Male	Cldn5(BAC)eGFP
C57BL/6 mouse from The Jackson Laboratory	Mus musculus	NCBITAXON	http://purl.bioontology.org/ontology/NCBITAXON/10090	brain vasculature	UBERON	UBERON:0005284	male	PATO	PATO:0000384	adult organism	UBERON	UBERON:0007023	Isolation of single cells	Mouse_160114_Male	Brain single cell 1066	single cell	GENEPIO	GENEPIO:0002652	Male	Cldn5(BAC)eGFP
C57BL/6 mouse from The Jackson Laboratory	Mus musculus	NCBITAXON	http://purl.bioontology.org/ontology/NCBITAXON/10090	brain vasculature	UBERON	UBERON:0005284	male	PATO	PATO:0000384	adult organism	UBERON	UBERON:0007023	Isolation of single cells	Mouse_160114_Male	Brain single cell 1067	single cell	GENEPIO	GENEPIO:0002653	Male	Cldn5(BAC)eGFP
C57BL/6 mouse from The Jackson Laboratory	Mus musculus	NCBITAXON	http://purl.bioontology.org/ontology/NCBITAXON/10090	brain vasculature	UBERON	UBERON:0005284	male	PATO	PATO:0000384	adult organism	UBERON	UBERON:0007023	Isolation of single cells	Mouse_160114_Male	Brain single cell 1068	single cell	GENEPIO	GENEPIO:0002654	Male	Cldn5(BAC)eGFP
C57BL/6 mouse from The Jackson Laboratory	Mus musculus	NCBITAXON	http://purl.bioontology.org/ontology/NCBITAXON/10090	brain vasculature	UBERON	UBERON:0005284	male	PATO	PATO:0000384	adult organism	UBERON	UBERON:0007023	Isolation of single cells	Mouse_160114_Male	Brain single cell 1069	single cell	GENEPIO	GENEPIO:0002655	Male	Cldn5(BAC)eGFP
C57BL/6 mouse from The Jackson Laboratory	Mus musculus	NCBITAXON	http://purl.bioontology.org/ontology/NCBITAXON/10090	brain vasculature	UBERON	UBERON:0005284	male	PATO	PATO:0000384	adult organism	UBERON	UBERON:0007023	Isolation of single cells	Mouse_160114_Male	Brain single cell 1070	single cell	GENEPIO	GENEPIO:0002656	Male	Cldn5(BAC)eGFP
C57BL/6 mouse from The Jackson Laboratory	Mus musculus	NCBITAXON	http://purl.bioontology.org/ontology/NCBITAXON/10090	brain vasculature	UBERON	UBERON:0005284	male	PATO	PATO:0000384	adult organism	UBERON	UBERON:0007023	Isolation of single cells	Mouse_160114_Male	Brain single cell 1071	single cell	GENEPIO	GENEPIO:0002657	Male	Cldn5(BAC)eGFP
C57BL/6 mouse from The Jackson Laboratory	Mus musculus	NCBITAXON	http://purl.bioontology.org/ontology/NCBITAXON/10090	brain vasculature	UBERON	UBERON:0005284	male	PATO	PATO:0000384	adult organism	UBERON	UBERON:0007023	Isolation of single cells	Mouse_160114_Male	Brain single cell 1072	single cell	GENEPIO	GENEPIO:0002658	Male	Cldn5(BAC)eGFP
C57BL/6 mouse from The Jackson Laboratory	Mus musculus	NCBITAXON	http://purl.bioontology.org/ontology/NCBITAXON/10090	brain vasculature	UBERON	UBERON:0005284	male	PATO	PATO:0000384	adult organism	UBERON	UBERON:0007023	Isolation of single cells	Mouse_160114_Male	Brain single cell 1073	single cell	GENEPIO	GENEPIO:0002659	Male	Cldn5(BAC)eGFP
C57BL/6 mouse from The Jackson Laboratory	Mus musculus	NCBITAXON	http://purl.bioontology.org/ontology/NCBITAXON/10090	brain vasculature	UBERON	UBERON:0005284	male	PATO	PATO:0000384	adult organism	UBERON	UBERON:0007023	Isolation of single cells	Mouse_160114_Male	Brain single cell 1074	single cell	GENEPIO	GENEPIO:0002660	Male	Cldn5(BAC)eGFP
C57BL/6 mouse from The Jackson Laboratory	Mus musculus	NCBITAXON	http://purl.bioontology.org/ontology/NCBITAXON/10090	brain vasculature	UBERON	UBERON:0005284	male	PATO	PATO:0000384	adult organism	UBERON	UBERON:0007023	Isolation of single cells	Mouse_160114_Male	Brain single cell 1075	single cell	GENEPIO	GENEPIO:0002661	Male	Cldn5(BAC)eGFP
C57BL/6 mouse from The Jackson Laboratory	Mus musculus	NCBITAXON	http://purl.bioontology.org/ontology/NCBITAXON/10090	brain vasculature	UBERON	UBERON:0005284	male	PATO	PATO:0000384	adult organism	UBERON	UBERON:0007023	Isolation of single cells	Mouse_160114_Male	Brain single cell 1076	single cell	GENEPIO	GENEPIO:0002662	Male	Cldn5(BAC)eGFP
C57BL/6 mouse from The Jackson Laboratory	Mus musculus	NCBITAXON	http://purl.bioontology.org/ontology/NCBITAXON/10090	brain vasculature	UBERON	UBERON:0005284	male	PATO	PATO:0000384	adult organism	UBERON	UBERON:0007023	Isolation of single cells	Mouse_160114_Male	Brain single cell 1077	single cell	GENEPIO	GENEPIO:0002663	Male	Cldn5(BAC)eGFP
C57BL/6 mouse from The Jackson Laboratory	Mus musculus	NCBITAXON	http://purl.bioontology.org/ontology/NCBITAXON/10090	brain vasculature	UBERON	UBERON:0005284	male	PATO	PATO:0000384	adult organism	UBERON	UBERON:0007023	Isolation of single cells	Mouse_160114_Male	Brain single cell 1078	single cell	GENEPIO	GENEPIO:0002664	Male	Cldn5(BAC)eGFP
C57BL/6 mouse from The Jackson Laboratory	Mus musculus	NCBITAXON	http://purl.bioontology.org/ontology/NCBITAXON/10090	brain vasculature	UBERON	UBERON:0005284	male	PATO	PATO:0000384	adult organism	UBERON	UBERON:0007023	Isolation of single cells	Mouse_160114_Male	Brain single cell 1079	single cell	GENEPIO	GENEPIO:0002665	Male	Cldn5(BAC)eGFP
C57BL/6 mouse from The Jackson Laboratory	Mus musculus	NCBITAXON	http://purl.bioontology.org/ontology/NCBITAXON/10090	brain vasculature	UBERON	UBERON:0005284	male	PATO	PATO:0000384	adult organism	UBERON	UBERON:0007023	Isolation of single cells	Mouse_160114_Male	Brain single cell 1080	single cell	GENEPIO	GENEPIO:0002666	Male	Cldn5(BAC)eGFP
C57BL/6 mouse from The Jackson Laboratory	Mus musculus	NCBITAXON	http://purl.bioontology.org/ontology/NCBITAXON/10090	brain vasculature	UBERON	UBERON:0005284	male	PATO	PATO:0000384	adult organism	UBERON	UBERON:0007023	Isolation of single cells	Mouse_160114_Male	Brain single cell 1081	single cell	GENEPIO	GENEPIO:0002667	Male	Cldn5(BAC)eGFP
C57BL/6 mouse from The Jackson Laboratory	Mus musculus	NCBITAXON	http://purl.bioontology.org/ontology/NCBITAXON/10090	brain vasculature	UBERON	UBERON:0005284	male	PATO	PATO:0000384	adult organism	UBERON	UBERON:0007023	Isolation of single cells	Mouse_160114_Male	Brain single cell 1082	single cell	GENEPIO	GENEPIO:0002668	Male	Cldn5(BAC)eGFP
C57BL/6 mouse from The Jackson Laboratory	Mus musculus	NCBITAXON	http://purl.bioontology.org/ontology/NCBITAXON/10090	brain vasculature	UBERON	UBERON:0005284	male	PATO	PATO:0000384	adult organism	UBERON	UBERON:0007023	Isolation of single cells	Mouse_160114_Male	Brain single cell 1083	single cell	GENEPIO	GENEPIO:0002669	Male	Cldn5(BAC)eGFP
C57BL/6 mouse from The Jackson Laboratory	Mus musculus	NCBITAXON	http://purl.bioontology.org/ontology/NCBITAXON/10090	brain vasculature	UBERON	UBERON:0005284	male	PATO	PATO:0000384	adult organism	UBERON	UBERON:0007023	Isolation of single cells	Mouse_160114_Male	Brain single cell 1084	single cell	GENEPIO	GENEPIO:0002670	Male	Cldn5(BAC)eGFP
C57BL/6 mouse from The Jackson Laboratory	Mus musculus	NCBITAXON	http://purl.bioontology.org/ontology/NCBITAXON/10090	brain vasculature	UBERON	UBERON:0005284	male	PATO	PATO:0000384	adult organism	UBERON	UBERON:0007023	Isolation of single cells	Mouse_160114_Male	Brain single cell 1085	single cell	GENEPIO	GENEPIO:0002671	Male	Cldn5(BAC)eGFP
C57BL/6 mouse from The Jackson Laboratory	Mus musculus	NCBITAXON	http://purl.bioontology.org/ontology/NCBITAXON/10090	brain vasculature	UBERON	UBERON:0005284	male	PATO	PATO:0000384	adult organism	UBERON	UBERON:0007023	Isolation of single cells	Mouse_160114_Male	Brain single cell 1086	single cell	GENEPIO	GENEPIO:0002672	Male	Cldn5(BAC)eGFP
C57BL/6 mouse from The Jackson Laboratory	Mus musculus	NCBITAXON	http://purl.bioontology.org/ontology/NCBITAXON/10090	brain vasculature	UBERON	UBERON:0005284	male	PATO	PATO:0000384	adult organism	UBERON	UBERON:0007023	Isolation of single cells	Mouse_160114_Male	Brain single cell 1087	single cell	GENEPIO	GENEPIO:0002673	Male	Cldn5(BAC)eGFP
C57BL/6 mouse from The Jackson Laboratory	Mus musculus	NCBITAXON	http://purl.bioontology.org/ontology/NCBITAXON/10090	brain vasculature	UBERON	UBERON:0005284	male	PATO	PATO:0000384	adult organism	UBERON	UBERON:0007023	Isolation of single cells	Mouse_160114_Male	Brain single cell 1088	single cell	GENEPIO	GENEPIO:0002674	Male	Cldn5(BAC)eGFP
C57BL/6 mouse from The Jackson Laboratory	Mus musculus	NCBITAXON	http://purl.bioontology.org/ontology/NCBITAXON/10090	brain vasculature	UBERON	UBERON:0005284	male	PATO	PATO:0000384	adult organism	UBERON	UBERON:0007023	Isolation of single cells	Mouse_160114_Male	Brain single cell 1089	single cell	GENEPIO	GENEPIO:0002675	Male	Cldn5(BAC)eGFP
C57BL/6 mouse from The Jackson Laboratory	Mus musculus	NCBITAXON	http://purl.bioontology.org/ontology/NCBITAXON/10090	brain vasculature	UBERON	UBERON:0005284	male	PATO	PATO:0000384	adult organism	UBERON	UBERON:0007023	Isolation of single cells	Mouse_160114_Male	Brain single cell 1090	single cell	GENEPIO	GENEPIO:0002676	Male	Cldn5(BAC)eGFP
C57BL/6 mouse from The Jackson Laboratory	Mus musculus	NCBITAXON	http://purl.bioontology.org/ontology/NCBITAXON/10090	brain vasculature	UBERON	UBERON:0005284	male	PATO	PATO:0000384	adult organism	UBERON	UBERON:0007023	Isolation of single cells	Mouse_160114_Male	Brain single cell 1091	single cell	GENEPIO	GENEPIO:0002677	Male	Cldn5(BAC)eGFP
C57BL/6 mouse from The Jackson Laboratory	Mus musculus	NCBITAXON	http://purl.bioontology.org/ontology/NCBITAXON/10090	brain vasculature	UBERON	UBERON:0005284	male	PATO	PATO:0000384	adult organism	UBERON	UBERON:0007023	Isolation of single cells	Mouse_160114_Male	Brain single cell 1092	single cell	GENEPIO	GENEPIO:0002678	Male	Cldn5(BAC)eGFP
C57BL/6 mouse from The Jackson Laboratory	Mus musculus	NCBITAXON	http://purl.bioontology.org/ontology/NCBITAXON/10090	brain vasculature	UBERON	UBERON:0005284	male	PATO	PATO:0000384	adult organism	UBERON	UBERON:0007023	Isolation of single cells	Mouse_160114_Male	Brain single cell 1093	single cell	GENEPIO	GENEPIO:0002679	Male	Cldn5(BAC)eGFP
C57BL/6 mouse from The Jackson Laboratory	Mus musculus	NCBITAXON	http://purl.bioontology.org/ontology/NCBITAXON/10090	brain vasculature	UBERON	UBERON:0005284	male	PATO	PATO:0000384	adult organism	UBERON	UBERON:0007023	Isolation of single cells	Mouse_160114_Male	Brain single cell 1094	single cell	GENEPIO	GENEPIO:0002680	Male	Cldn5(BAC)eGFP
C57BL/6 mouse from The Jackson Laboratory	Mus musculus	NCBITAXON	http://purl.bioontology.org/ontology/NCBITAXON/10090	brain vasculature	UBERON	UBERON:0005284	male	PATO	PATO:0000384	adult organism	UBERON	UBERON:0007023	Isolation of single cells	Mouse_160114_Male	Brain single cell 1095	single cell	GENEPIO	GENEPIO:0002681	Male	Cldn5(BAC)eGFP
C57BL/6 mouse from The Jackson Laboratory	Mus musculus	NCBITAXON	http://purl.bioontology.org/ontology/NCBITAXON/10090	brain vasculature	UBERON	UBERON:0005284	male	PATO	PATO:0000384	adult organism	UBERON	UBERON:0007023	Isolation of single cells	Mouse_160114_Male	Brain single cell 1096	single cell	GENEPIO	GENEPIO:0002682	Male	Cldn5(BAC)eGFP
C57BL/6 mouse from The Jackson Laboratory	Mus musculus	NCBITAXON	http://purl.bioontology.org/ontology/NCBITAXON/10090	brain vasculature	UBERON	UBERON:0005284	male	PATO	PATO:0000384	adult organism	UBERON	UBERON:0007023	Isolation of single cells	Mouse_160114_Male	Brain single cell 1097	single cell	GENEPIO	GENEPIO:0002683	Male	Cldn5(BAC)eGFP
C57BL/6 mouse from The Jackson Laboratory	Mus musculus	NCBITAXON	http://purl.bioontology.org/ontology/NCBITAXON/10090	brain vasculature	UBERON	UBERON:0005284	male	PATO	PATO:0000384	adult organism	UBERON	UBERON:0007023	Isolation of single cells	Mouse_160114_Male	Brain single cell 1098	single cell	GENEPIO	GENEPIO:0002684	Male	Cldn5(BAC)eGFP
C57BL/6 mouse from The Jackson Laboratory	Mus musculus	NCBITAXON	http://purl.bioontology.org/ontology/NCBITAXON/10090	brain vasculature	UBERON	UBERON:0005284	male	PATO	PATO:0000384	adult organism	UBERON	UBERON:0007023	Isolation of single cells	Mouse_160114_Male	Brain single cell 1099	single cell	GENEPIO	GENEPIO:0002685	Male	Cldn5(BAC)eGFP
C57BL/6 mouse from The Jackson Laboratory	Mus musculus	NCBITAXON	http://purl.bioontology.org/ontology/NCBITAXON/10090	brain vasculature	UBERON	UBERON:0005284	male	PATO	PATO:0000384	adult organism	UBERON	UBERON:0007023	Isolation of single cells	Mouse_160114_Male	Brain single cell 1100	single cell	GENEPIO	GENEPIO:0002686	Male	Cldn5(BAC)eGFP
C57BL/6 mouse from The Jackson Laboratory	Mus musculus	NCBITAXON	http://purl.bioontology.org/ontology/NCBITAXON/10090	brain vasculature	UBERON	UBERON:0005284	male	PATO	PATO:0000384	adult organism	UBERON	UBERON:0007023	Isolation of single cells	Mouse_160114_Male	Brain single cell 1101	single cell	GENEPIO	GENEPIO:0002687	Male	Cldn5(BAC)eGFP
C57BL/6 mouse from The Jackson Laboratory	Mus musculus	NCBITAXON	http://purl.bioontology.org/ontology/NCBITAXON/10090	brain vasculature	UBERON	UBERON:0005284	male	PATO	PATO:0000384	adult organism	UBERON	UBERON:0007023	Isolation of single cells	Mouse_160114_Male	Brain single cell 1102	single cell	GENEPIO	GENEPIO:0002688	Male	Cldn5(BAC)eGFP
C57BL/6 mouse from The Jackson Laboratory	Mus musculus	NCBITAXON	http://purl.bioontology.org/ontology/NCBITAXON/10090	brain vasculature	UBERON	UBERON:0005284	male	PATO	PATO:0000384	adult organism	UBERON	UBERON:0007023	Isolation of single cells	Mouse_160114_Male	Brain single cell 1103	single cell	GENEPIO	GENEPIO:0002689	Male	Cldn5(BAC)eGFP
C57BL/6 mouse from The Jackson Laboratory	Mus musculus	NCBITAXON	http://purl.bioontology.org/ontology/NCBITAXON/10090	brain vasculature	UBERON	UBERON:0005284	male	PATO	PATO:0000384	adult organism	UBERON	UBERON:0007023	Isolation of single cells	Mouse_160114_Male	Brain single cell 1104	single cell	GENEPIO	GENEPIO:0002690	Male	Cldn5(BAC)eGFP
C57BL/6 mouse from The Jackson Laboratory	Mus musculus	NCBITAXON	http://purl.bioontology.org/ontology/NCBITAXON/10090	brain vasculature	UBERON	UBERON:0005284	male	PATO	PATO:0000384	adult organism	UBERON	UBERON:0007023	Isolation of single cells	Mouse_160114_Male	Brain single cell 1105	single cell	GENEPIO	GENEPIO:0002691	Male	Cldn5(BAC)eGFP
C57BL/6 mouse from The Jackson Laboratory	Mus musculus	NCBITAXON	http://purl.bioontology.org/ontology/NCBITAXON/10090	brain vasculature	UBERON	UBERON:0005284	male	PATO	PATO:0000384	adult organism	UBERON	UBERON:0007023	Isolation of single cells	Mouse_160114_Male	Brain single cell 1106	single cell	GENEPIO	GENEPIO:0002692	Male	Cldn5(BAC)eGFP
C57BL/6 mouse from The Jackson Laboratory	Mus musculus	NCBITAXON	http://purl.bioontology.org/ontology/NCBITAXON/10090	brain vasculature	UBERON	UBERON:0005284	male	PATO	PATO:0000384	adult organism	UBERON	UBERON:0007023	Isolation of single cells	Mouse_160114_Male	Brain single cell 1107	single cell	GENEPIO	GENEPIO:0002693	Male	Cldn5(BAC)eGFP
C57BL/6 mouse from The Jackson Laboratory	Mus musculus	NCBITAXON	http://purl.bioontology.org/ontology/NCBITAXON/10090	brain vasculature	UBERON	UBERON:0005284	male	PATO	PATO:0000384	adult organism	UBERON	UBERON:0007023	Isolation of single cells	Mouse_160114_Male	Brain single cell 1108	single cell	GENEPIO	GENEPIO:0002694	Male	Cldn5(BAC)eGFP
C57BL/6 mouse from The Jackson Laboratory	Mus musculus	NCBITAXON	http://purl.bioontology.org/ontology/NCBITAXON/10090	brain vasculature	UBERON	UBERON:0005284	male	PATO	PATO:0000384	adult organism	UBERON	UBERON:0007023	Isolation of single cells	Mouse_160114_Male	Brain single cell 1109	single cell	GENEPIO	GENEPIO:0002695	Male	Cldn5(BAC)eGFP
C57BL/6 mouse from The Jackson Laboratory	Mus musculus	NCBITAXON	http://purl.bioontology.org/ontology/NCBITAXON/10090	brain vasculature	UBERON	UBERON:0005284	male	PATO	PATO:0000384	adult organism	UBERON	UBERON:0007023	Isolation of single cells	Mouse_160114_Male	Brain single cell 1110	single cell	GENEPIO	GENEPIO:0002696	Male	Cldn5(BAC)eGFP
C57BL/6 mouse from The Jackson Laboratory	Mus musculus	NCBITAXON	http://purl.bioontology.org/ontology/NCBITAXON/10090	brain vasculature	UBERON	UBERON:0005284	male	PATO	PATO:0000384	adult organism	UBERON	UBERON:0007023	Isolation of single cells	Mouse_160114_Male	Brain single cell 1111	single cell	GENEPIO	GENEPIO:0002697	Male	Cldn5(BAC)eGFP
C57BL/6 mouse from The Jackson Laboratory	Mus musculus	NCBITAXON	http://purl.bioontology.org/ontology/NCBITAXON/10090	brain vasculature	UBERON	UBERON:0005284	male	PATO	PATO:0000384	adult organism	UBERON	UBERON:0007023	Isolation of single cells	Mouse_160114_Male	Brain single cell 1112	single cell	GENEPIO	GENEPIO:0002698	Male	Cldn5(BAC)eGFP
C57BL/6 mouse from The Jackson Laboratory	Mus musculus	NCBITAXON	http://purl.bioontology.org/ontology/NCBITAXON/10090	brain vasculature	UBERON	UBERON:0005284	male	PATO	PATO:0000384	adult organism	UBERON	UBERON:0007023	Isolation of single cells	Mouse_160114_Male	Brain single cell 1113	single cell	GENEPIO	GENEPIO:0002699	Male	Cldn5(BAC)eGFP
C57BL/6 mouse from The Jackson Laboratory	Mus musculus	NCBITAXON	http://purl.bioontology.org/ontology/NCBITAXON/10090	brain vasculature	UBERON	UBERON:0005284	male	PATO	PATO:0000384	adult organism	UBERON	UBERON:0007023	Isolation of single cells	Mouse_160114_Male	Brain single cell 1114	single cell	GENEPIO	GENEPIO:0002700	Male	Cldn5(BAC)eGFP
C57BL/6 mouse from The Jackson Laboratory	Mus musculus	NCBITAXON	http://purl.bioontology.org/ontology/NCBITAXON/10090	brain vasculature	UBERON	UBERON:0005284	male	PATO	PATO:0000384	adult organism	UBERON	UBERON:0007023	Isolation of single cells	Mouse_160114_Male	Brain single cell 1115	single cell	GENEPIO	GENEPIO:0002701	Male	Cldn5(BAC)eGFP
C57BL/6 mouse from The Jackson Laboratory	Mus musculus	NCBITAXON	http://purl.bioontology.org/ontology/NCBITAXON/10090	brain vasculature	UBERON	UBERON:0005284	male	PATO	PATO:0000384	adult organism	UBERON	UBERON:0007023	Isolation of single cells	Mouse_160114_Male	Brain single cell 1116	single cell	GENEPIO	GENEPIO:0002702	Male	Cldn5(BAC)eGFP
C57BL/6 mouse from The Jackson Laboratory	Mus musculus	NCBITAXON	http://purl.bioontology.org/ontology/NCBITAXON/10090	brain vasculature	UBERON	UBERON:0005284	male	PATO	PATO:0000384	adult organism	UBERON	UBERON:0007023	Isolation of single cells	Mouse_160114_Male	Brain single cell 1117	single cell	GENEPIO	GENEPIO:0002703	Male	Cldn5(BAC)eGFP
C57BL/6 mouse from The Jackson Laboratory	Mus musculus	NCBITAXON	http://purl.bioontology.org/ontology/NCBITAXON/10090	brain vasculature	UBERON	UBERON:0005284	male	PATO	PATO:0000384	adult organism	UBERON	UBERON:0007023	Isolation of single cells	Mouse_160114_Male	Brain single cell 1118	single cell	GENEPIO	GENEPIO:0002704	Male	Cldn5(BAC)eGFP
C57BL/6 mouse from The Jackson Laboratory	Mus musculus	NCBITAXON	http://purl.bioontology.org/ontology/NCBITAXON/10090	brain vasculature	UBERON	UBERON:0005284	male	PATO	PATO:0000384	adult organism	UBERON	UBERON:0007023	Isolation of single cells	Mouse_160114_Male	Brain single cell 1119	single cell	GENEPIO	GENEPIO:0002705	Male	Cldn5(BAC)eGFP
C57BL/6 mouse from The Jackson Laboratory	Mus musculus	NCBITAXON	http://purl.bioontology.org/ontology/NCBITAXON/10090	brain vasculature	UBERON	UBERON:0005284	male	PATO	PATO:0000384	adult organism	UBERON	UBERON:0007023	Isolation of single cells	Mouse_160114_Male	Brain single cell 1120	single cell	GENEPIO	GENEPIO:0002706	Male	Cldn5(BAC)eGFP
C57BL/6 mouse from The Jackson Laboratory	Mus musculus	NCBITAXON	http://purl.bioontology.org/ontology/NCBITAXON/10090	brain vasculature	UBERON	UBERON:0005284	male	PATO	PATO:0000384	adult organism	UBERON	UBERON:0007023	Isolation of single cells	Mouse_160114_Male	Brain single cell 1121	single cell	GENEPIO	GENEPIO:0002707	Male	Cldn5(BAC)eGFP
C57BL/6 mouse from The Jackson Laboratory	Mus musculus	NCBITAXON	http://purl.bioontology.org/ontology/NCBITAXON/10090	brain vasculature	UBERON	UBERON:0005284	male	PATO	PATO:0000384	adult organism	UBERON	UBERON:0007023	Isolation of single cells	Mouse_160114_Male	Brain single cell 1122	single cell	GENEPIO	GENEPIO:0002708	Male	Cldn5(BAC)eGFP
C57BL/6 mouse from The Jackson Laboratory	Mus musculus	NCBITAXON	http://purl.bioontology.org/ontology/NCBITAXON/10090	brain vasculature	UBERON	UBERON:0005284	male	PATO	PATO:0000384	adult organism	UBERON	UBERON:0007023	Isolation of single cells	Mouse_160114_Male	Brain single cell 1123	single cell	GENEPIO	GENEPIO:0002709	Male	Cldn5(BAC)eGFP
C57BL/6 mouse from The Jackson Laboratory	Mus musculus	NCBITAXON	http://purl.bioontology.org/ontology/NCBITAXON/10090	brain vasculature	UBERON	UBERON:0005284	male	PATO	PATO:0000384	adult organism	UBERON	UBERON:0007023	Isolation of single cells	Mouse_160114_Male	Brain single cell 1124	single cell	GENEPIO	GENEPIO:0002710	Male	Cldn5(BAC)eGFP
C57BL/6 mouse from The Jackson Laboratory	Mus musculus	NCBITAXON	http://purl.bioontology.org/ontology/NCBITAXON/10090	brain vasculature	UBERON	UBERON:0005284	male	PATO	PATO:0000384	adult organism	UBERON	UBERON:0007023	Isolation of single cells	Mouse_160114_Male	Brain single cell 1125	single cell	GENEPIO	GENEPIO:0002711	Male	Cldn5(BAC)eGFP
C57BL/6 mouse from The Jackson Laboratory	Mus musculus	NCBITAXON	http://purl.bioontology.org/ontology/NCBITAXON/10090	brain vasculature	UBERON	UBERON:0005284	male	PATO	PATO:0000384	adult organism	UBERON	UBERON:0007023	Isolation of single cells	Mouse_160114_Male	Brain single cell 1126	single cell	GENEPIO	GENEPIO:0002712	Male	Cldn5(BAC)eGFP
C57BL/6 mouse from The Jackson Laboratory	Mus musculus	NCBITAXON	http://purl.bioontology.org/ontology/NCBITAXON/10090	brain vasculature	UBERON	UBERON:0005284	male	PATO	PATO:0000384	adult organism	UBERON	UBERON:0007023	Isolation of single cells	Mouse_160114_Male	Brain single cell 1127	single cell	GENEPIO	GENEPIO:0002713	Male	Cldn5(BAC)eGFP
C57BL/6 mouse from The Jackson Laboratory	Mus musculus	NCBITAXON	http://purl.bioontology.org/ontology/NCBITAXON/10090	brain vasculature	UBERON	UBERON:0005284	male	PATO	PATO:0000384	adult organism	UBERON	UBERON:0007023	Isolation of single cells	Mouse_160114_Male	Brain single cell 1128	single cell	GENEPIO	GENEPIO:0002714	Male	Cldn5(BAC)eGFP
C57BL/6 mouse from The Jackson Laboratory	Mus musculus	NCBITAXON	http://purl.bioontology.org/ontology/NCBITAXON/10090	brain vasculature	UBERON	UBERON:0005284	male	PATO	PATO:0000384	adult organism	UBERON	UBERON:0007023	Isolation of single cells	Mouse_160114_Male	Brain single cell 1129	single cell	GENEPIO	GENEPIO:0002715	Male	Cldn5(BAC)eGFP
C57BL/6 mouse from The Jackson Laboratory	Mus musculus	NCBITAXON	http://purl.bioontology.org/ontology/NCBITAXON/10090	brain vasculature	UBERON	UBERON:0005284	male	PATO	PATO:0000384	adult organism	UBERON	UBERON:0007023	Isolation of single cells	Mouse_160114_Male	Brain single cell 1130	single cell	GENEPIO	GENEPIO:0002716	Male	Cldn5(BAC)eGFP
C57BL/6 mouse from The Jackson Laboratory	Mus musculus	NCBITAXON	http://purl.bioontology.org/ontology/NCBITAXON/10090	brain vasculature	UBERON	UBERON:0005284	male	PATO	PATO:0000384	adult organism	UBERON	UBERON:0007023	Isolation of single cells	Mouse_160114_Male	Brain single cell 1131	single cell	GENEPIO	GENEPIO:0002717	Male	Cldn5(BAC)eGFP
C57BL/6 mouse from The Jackson Laboratory	Mus musculus	NCBITAXON	http://purl.bioontology.org/ontology/NCBITAXON/10090	brain vasculature	UBERON	UBERON:0005284	male	PATO	PATO:0000384	adult organism	UBERON	UBERON:0007023	Isolation of single cells	Mouse_160114_Male	Brain single cell 1132	single cell	GENEPIO	GENEPIO:0002718	Male	Cldn5(BAC)eGFP
C57BL/6 mouse from The Jackson Laboratory	Mus musculus	NCBITAXON	http://purl.bioontology.org/ontology/NCBITAXON/10090	brain vasculature	UBERON	UBERON:0005284	male	PATO	PATO:0000384	adult organism	UBERON	UBERON:0007023	Isolation of single cells	Mouse_160114_Male	Brain single cell 1133	single cell	GENEPIO	GENEPIO:0002719	Male	Cldn5(BAC)eGFP
C57BL/6 mouse from The Jackson Laboratory	Mus musculus	NCBITAXON	http://purl.bioontology.org/ontology/NCBITAXON/10090	brain vasculature	UBERON	UBERON:0005284	male	PATO	PATO:0000384	adult organism	UBERON	UBERON:0007023	Isolation of single cells	Mouse_160114_Male	Brain single cell 1134	single cell	GENEPIO	GENEPIO:0002720	Male	Cldn5(BAC)eGFP
C57BL/6 mouse from The Jackson Laboratory	Mus musculus	NCBITAXON	http://purl.bioontology.org/ontology/NCBITAXON/10090	brain vasculature	UBERON	UBERON:0005284	male	PATO	PATO:0000384	adult organism	UBERON	UBERON:0007023	Isolation of single cells	Mouse_160114_Male	Brain single cell 1135	single cell	GENEPIO	GENEPIO:0002721	Male	Cldn5(BAC)eGFP
C57BL/6 mouse from The Jackson Laboratory	Mus musculus	NCBITAXON	http://purl.bioontology.org/ontology/NCBITAXON/10090	brain vasculature	UBERON	UBERON:0005284	male	PATO	PATO:0000384	adult organism	UBERON	UBERON:0007023	Isolation of single cells	Mouse_160114_Male	Brain single cell 1136	single cell	GENEPIO	GENEPIO:0002722	Male	Cldn5(BAC)eGFP
C57BL/6 mouse from The Jackson Laboratory	Mus musculus	NCBITAXON	http://purl.bioontology.org/ontology/NCBITAXON/10090	brain vasculature	UBERON	UBERON:0005284	male	PATO	PATO:0000384	adult organism	UBERON	UBERON:0007023	Isolation of single cells	Mouse_160114_Male	Brain single cell 1137	single cell	GENEPIO	GENEPIO:0002723	Male	Cldn5(BAC)eGFP
C57BL/6 mouse from The Jackson Laboratory	Mus musculus	NCBITAXON	http://purl.bioontology.org/ontology/NCBITAXON/10090	brain vasculature	UBERON	UBERON:0005284	male	PATO	PATO:0000384	adult organism	UBERON	UBERON:0007023	Isolation of single cells	Mouse_160114_Male	Brain single cell 1138	single cell	GENEPIO	GENEPIO:0002724	Male	Cldn5(BAC)eGFP
C57BL/6 mouse from The Jackson Laboratory	Mus musculus	NCBITAXON	http://purl.bioontology.org/ontology/NCBITAXON/10090	brain vasculature	UBERON	UBERON:0005284	male	PATO	PATO:0000384	adult organism	UBERON	UBERON:0007023	Isolation of single cells	Mouse_160114_Male	Brain single cell 1139	single cell	GENEPIO	GENEPIO:0002725	Male	Cldn5(BAC)eGFP
C57BL/6 mouse from The Jackson Laboratory	Mus musculus	NCBITAXON	http://purl.bioontology.org/ontology/NCBITAXON/10090	brain vasculature	UBERON	UBERON:0005284	male	PATO	PATO:0000384	adult organism	UBERON	UBERON:0007023	Isolation of single cells	Mouse_160114_Male	Brain single cell 1140	single cell	GENEPIO	GENEPIO:0002726	Male	Cldn5(BAC)eGFP
C57BL/6 mouse from The Jackson Laboratory	Mus musculus	NCBITAXON	http://purl.bioontology.org/ontology/NCBITAXON/10090	brain vasculature	UBERON	UBERON:0005284	male	PATO	PATO:0000384	adult organism	UBERON	UBERON:0007023	Isolation of single cells	Mouse_160114_Male	Brain single cell 1141	single cell	GENEPIO	GENEPIO:0002727	Male	Cldn5(BAC)eGFP
C57BL/6 mouse from The Jackson Laboratory	Mus musculus	NCBITAXON	http://purl.bioontology.org/ontology/NCBITAXON/10090	brain vasculature	UBERON	UBERON:0005284	male	PATO	PATO:0000384	adult organism	UBERON	UBERON:0007023	Isolation of single cells	Mouse_160114_Male	Brain single cell 1142	single cell	GENEPIO	GENEPIO:0002728	Male	Cldn5(BAC)eGFP
C57BL/6 mouse from The Jackson Laboratory	Mus musculus	NCBITAXON	http://purl.bioontology.org/ontology/NCBITAXON/10090	brain vasculature	UBERON	UBERON:0005284	male	PATO	PATO:0000384	adult organism	UBERON	UBERON:0007023	Isolation of single cells	Mouse_160114_Male	Brain single cell 1143	single cell	GENEPIO	GENEPIO:0002729	Male	Cldn5(BAC)eGFP
C57BL/6 mouse from The Jackson Laboratory	Mus musculus	NCBITAXON	http://purl.bioontology.org/ontology/NCBITAXON/10090	brain vasculature	UBERON	UBERON:0005284	male	PATO	PATO:0000384	adult organism	UBERON	UBERON:0007023	Isolation of single cells	Mouse_160114_Male	Brain single cell 1144	single cell	GENEPIO	GENEPIO:0002730	Male	Cldn5(BAC)eGFP
C57BL/6 mouse from The Jackson Laboratory	Mus musculus	NCBITAXON	http://purl.bioontology.org/ontology/NCBITAXON/10090	brain vasculature	UBERON	UBERON:0005284	male	PATO	PATO:0000384	adult organism	UBERON	UBERON:0007023	Isolation of single cells	Mouse_160114_Male	Brain single cell 1145	single cell	GENEPIO	GENEPIO:0002731	Male	Cldn5(BAC)eGFP
C57BL/6 mouse from The Jackson Laboratory	Mus musculus	NCBITAXON	http://purl.bioontology.org/ontology/NCBITAXON/10090	brain vasculature	UBERON	UBERON:0005284	male	PATO	PATO:0000384	adult organism	UBERON	UBERON:0007023	Isolation of single cells	Mouse_160114_Male	Brain single cell 1146	single cell	GENEPIO	GENEPIO:0002732	Male	Cldn5(BAC)eGFP
C57BL/6 mouse from The Jackson Laboratory	Mus musculus	NCBITAXON	http://purl.bioontology.org/ontology/NCBITAXON/10090	brain vasculature	UBERON	UBERON:0005284	male	PATO	PATO:0000384	adult organism	UBERON	UBERON:0007023	Isolation of single cells	Mouse_160114_Male	Brain single cell 1147	single cell	GENEPIO	GENEPIO:0002733	Male	Cldn5(BAC)eGFP
C57BL/6 mouse from The Jackson Laboratory	Mus musculus	NCBITAXON	http://purl.bioontology.org/ontology/NCBITAXON/10090	brain vasculature	UBERON	UBERON:0005284	male	PATO	PATO:0000384	adult organism	UBERON	UBERON:0007023	Isolation of single cells	Mouse_160114_Male	Brain single cell 1148	single cell	GENEPIO	GENEPIO:0002734	Male	Cldn5(BAC)eGFP
C57BL/6 mouse from The Jackson Laboratory	Mus musculus	NCBITAXON	http://purl.bioontology.org/ontology/NCBITAXON/10090	brain vasculature	UBERON	UBERON:0005284	male	PATO	PATO:0000384	adult organism	UBERON	UBERON:0007023	Isolation of single cells	Mouse_160114_Male	Brain single cell 1149	single cell	GENEPIO	GENEPIO:0002735	Male	Cldn5(BAC)eGFP
C57BL/6 mouse from The Jackson Laboratory	Mus musculus	NCBITAXON	http://purl.bioontology.org/ontology/NCBITAXON/10090	brain vasculature	UBERON	UBERON:0005284	male	PATO	PATO:0000384	adult organism	UBERON	UBERON:0007023	Isolation of single cells	Mouse_160114_Male	Brain single cell 1150	single cell	GENEPIO	GENEPIO:0002736	Male	Cldn5(BAC)eGFP
[truncated: 3,790 more rows]
