# Supplementary material for: Single-cell RNA sequencing of mouse brain and lung vascular and vessel-associated cell types
Source: Sci Data. 2018 Aug 21;5:180160. doi: 10.1038/sdata.2018.160 (PMC6103262; doi:10.1038/sdata.2018.160)
Supplement: Supplementary file 1 [file sdata2018160-isa1.zip › a_assay_Betsholtz.txt]

Sample Name	Protocol REF	Parameter Value[instrument]	Parameter Value[manufacturer]	Assay Name	Raw Data File	Comment[Data Repository]	Comment[Data Record Accession]	Comment[Data Record URI]	Protocol REF	Derived Data File	Comment[Data Repository]	Comment[Data Record Accession]	Comment[Data Record URI]	Protocol REF	Protocol REF	Derived Data File	Factor Value[experimental group]	Factor Value[genotype]
Brain single cell 1	Preparation of single cell sequencing libraries	HiSeq2500	Illumina	Brain.EC3_A10_R1	GSM2612539	Gene Expression Omnibus	GSE98816	http://identifiers.org/geo/GSE98816	Alignment and generation of counts	GSE98816_Brain_samples_normalized_counts_matrix.txt.gz	Gene Expression Omnibus	GSE98816	http://identifiers.org/geo/GSE98816	Cell type classification with BackSPIN	Online database construction	http://betsholtzlab.org/VascularSingleCells/database.html	Female	Cldn5(BAC)eGFP
Brain single cell 2	Preparation of single cell sequencing libraries	HiSeq2500	Illumina	Brain.EC3_A11_R1	GSM2612540	Gene Expression Omnibus	GSE98816	http://identifiers.org/geo/GSE98816	Alignment and generation of counts	GSE98816_Brain_samples_normalized_counts_matrix.txt.gz	Gene Expression Omnibus	GSE98816	http://identifiers.org/geo/GSE98816	Cell type classification with BackSPIN	Online database construction	http://betsholtzlab.org/VascularSingleCells/database.html	Female	Cldn5(BAC)eGFP
Brain single cell 3	Preparation of single cell sequencing libraries	HiSeq2500	Illumina	Brain.EC3_A12_R1	GSM2612541	Gene Expression Omnibus	GSE98816	http://identifiers.org/geo/GSE98816	Alignment and generation of counts	GSE98816_Brain_samples_normalized_counts_matrix.txt.gz	Gene Expression Omnibus	GSE98816	http://identifiers.org/geo/GSE98816	Cell type classification with BackSPIN	Online database construction	http://betsholtzlab.org/VascularSingleCells/database.html	Female	Cldn5(BAC)eGFP
Brain single cell 4	Preparation of single cell sequencing libraries	HiSeq2500	Illumina	Brain.EC3_A13_R1	GSM2612542	Gene Expression Omnibus	GSE98816	http://identifiers.org/geo/GSE98816	Alignment and generation of counts	GSE98816_Brain_samples_normalized_counts_matrix.txt.gz	Gene Expression Omnibus	GSE98816	http://identifiers.org/geo/GSE98816	Cell type classification with BackSPIN	Online database construction	http://betsholtzlab.org/VascularSingleCells/database.html	Female	Cldn5(BAC)eGFP
Brain single cell 5	Preparation of single cell sequencing libraries	HiSeq2500	Illumina	Brain.EC3_A14_R1	GSM2612543	Gene Expression Omnibus	GSE98816	http://identifiers.org/geo/GSE98816	Alignment and generation of counts	GSE98816_Brain_samples_normalized_counts_matrix.txt.gz	Gene Expression Omnibus	GSE98816	http://identifiers.org/geo/GSE98816	Cell type classification with BackSPIN	Online database construction	http://betsholtzlab.org/VascularSingleCells/database.html	Female	Cldn5(BAC)eGFP
Brain single cell 6	Preparation of single cell sequencing libraries	HiSeq2500	Illumina	Brain.EC3_A15_R1	GSM2612544	Gene Expression Omnibus	GSE98816	http://identifiers.org/geo/GSE98816	Alignment and generation of counts	GSE98816_Brain_samples_normalized_counts_matrix.txt.gz	Gene Expression Omnibus	GSE98816	http://identifiers.org/geo/GSE98816	Cell type classification with BackSPIN	Online database construction	http://betsholtzlab.org/VascularSingleCells/database.html	Female	Cldn5(BAC)eGFP
Brain single cell 7	Preparation of single cell sequencing libraries	HiSeq2500	Illumina	Brain.EC3_A17_R1	GSM2612545	Gene Expression Omnibus	GSE98816	http://identifiers.org/geo/GSE98816	Alignment and generation of counts	GSE98816_Brain_samples_normalized_counts_matrix.txt.gz	Gene Expression Omnibus	GSE98816	http://identifiers.org/geo/GSE98816	Cell type classification with BackSPIN	Online database construction	http://betsholtzlab.org/VascularSingleCells/database.html	Female	Cldn5(BAC)eGFP
Brain single cell 8	Preparation of single cell sequencing libraries	HiSeq2500	Illumina	Brain.EC3_A18_R1	GSM2612546	Gene Expression Omnibus	GSE98816	http://identifiers.org/geo/GSE98816	Alignment and generation of counts	GSE98816_Brain_samples_normalized_counts_matrix.txt.gz	Gene Expression Omnibus	GSE98816	http://identifiers.org/geo/GSE98816	Cell type classification with BackSPIN	Online database construction	http://betsholtzlab.org/VascularSingleCells/database.html	Female	Cldn5(BAC)eGFP
Brain single cell 9	Preparation of single cell sequencing libraries	HiSeq2500	Illumina	Brain.EC3_A19_R1	GSM2612547	Gene Expression Omnibus	GSE98816	http://identifiers.org/geo/GSE98816	Alignment and generation of counts	GSE98816_Brain_samples_normalized_counts_matrix.txt.gz	Gene Expression Omnibus	GSE98816	http://identifiers.org/geo/GSE98816	Cell type classification with BackSPIN	Online database construction	http://betsholtzlab.org/VascularSingleCells/database.html	Female	Cldn5(BAC)eGFP
Brain single cell 10	Preparation of single cell sequencing libraries	HiSeq2500	Illumina	Brain.EC3_A1_R1	GSM2612548	Gene Expression Omnibus	GSE98816	http://identifiers.org/geo/GSE98816	Alignment and generation of counts	GSE98816_Brain_samples_normalized_counts_matrix.txt.gz	Gene Expression Omnibus	GSE98816	http://identifiers.org/geo/GSE98816	Cell type classification with BackSPIN	Online database construction	http://betsholtzlab.org/VascularSingleCells/database.html	Female	Cldn5(BAC)eGFP
Brain single cell 11	Preparation of single cell sequencing libraries	HiSeq2500	Illumina	Brain.EC3_A20_R1	GSM2612549	Gene Expression Omnibus	GSE98816	http://identifiers.org/geo/GSE98816	Alignment and generation of counts	GSE98816_Brain_samples_normalized_counts_matrix.txt.gz	Gene Expression Omnibus	GSE98816	http://identifiers.org/geo/GSE98816	Cell type classification with BackSPIN	Online database construction	http://betsholtzlab.org/VascularSingleCells/database.html	Female	Cldn5(BAC)eGFP
Brain single cell 12	Preparation of single cell sequencing libraries	HiSeq2500	Illumina	Brain.EC3_A21_R1	GSM2612550	Gene Expression Omnibus	GSE98816	http://identifiers.org/geo/GSE98816	Alignment and generation of counts	GSE98816_Brain_samples_normalized_counts_matrix.txt.gz	Gene Expression Omnibus	GSE98816	http://identifiers.org/geo/GSE98816	Cell type classification with BackSPIN	Online database construction	http://betsholtzlab.org/VascularSingleCells/database.html	Female	Cldn5(BAC)eGFP
Brain single cell 13	Preparation of single cell sequencing libraries	HiSeq2500	Illumina	Brain.EC3_A22_R1	GSM2612551	Gene Expression Omnibus	GSE98816	http://identifiers.org/geo/GSE98816	Alignment and generation of counts	GSE98816_Brain_samples_normalized_counts_matrix.txt.gz	Gene Expression Omnibus	GSE98816	http://identifiers.org/geo/GSE98816	Cell type classification with BackSPIN	Online database construction	http://betsholtzlab.org/VascularSingleCells/database.html	Female	Cldn5(BAC)eGFP
Brain single cell 14	Preparation of single cell sequencing libraries	HiSeq2500	Illumina	Brain.EC3_A23_R1	GSM2612552	Gene Expression Omnibus	GSE98816	http://identifiers.org/geo/GSE98816	Alignment and generation of counts	GSE98816_Brain_samples_normalized_counts_matrix.txt.gz	Gene Expression Omnibus	GSE98816	http://identifiers.org/geo/GSE98816	Cell type classification with BackSPIN	Online database construction	http://betsholtzlab.org/VascularSingleCells/database.html	Female	Cldn5(BAC)eGFP
Brain single cell 15	Preparation of single cell sequencing libraries	HiSeq2500	Illumina	Brain.EC3_A24_R1	GSM2612553	Gene Expression Omnibus	GSE98816	http://identifiers.org/geo/GSE98816	Alignment and generation of counts	GSE98816_Brain_samples_normalized_counts_matrix.txt.gz	Gene Expression Omnibus	GSE98816	http://identifiers.org/geo/GSE98816	Cell type classification with BackSPIN	Online database construction	http://betsholtzlab.org/VascularSingleCells/database.html	Female	Cldn5(BAC)eGFP
Brain single cell 16	Preparation of single cell sequencing libraries	HiSeq2500	Illumina	Brain.EC3_A2_R1	GSM2612554	Gene Expression Omnibus	GSE98816	http://identifiers.org/geo/GSE98816	Alignment and generation of counts	GSE98816_Brain_samples_normalized_counts_matrix.txt.gz	Gene Expression Omnibus	GSE98816	http://identifiers.org/geo/GSE98816	Cell type classification with BackSPIN	Online database construction	http://betsholtzlab.org/VascularSingleCells/database.html	Female	Cldn5(BAC)eGFP
Brain single cell 17	Preparation of single cell sequencing libraries	HiSeq2500	Illumina	Brain.EC3_A3_R1	GSM2612555	Gene Expression Omnibus	GSE98816	http://identifiers.org/geo/GSE98816	Alignment and generation of counts	GSE98816_Brain_samples_normalized_counts_matrix.txt.gz	Gene Expression Omnibus	GSE98816	http://identifiers.org/geo/GSE98816	Cell type classification with BackSPIN	Online database construction	http://betsholtzlab.org/VascularSingleCells/database.html	Female	Cldn5(BAC)eGFP
Brain single cell 18	Preparation of single cell sequencing libraries	HiSeq2500	Illumina	Brain.EC3_A4_R1	GSM2612556	Gene Expression Omnibus	GSE98816	http://identifiers.org/geo/GSE98816	Alignment and generation of counts	GSE98816_Brain_samples_normalized_counts_matrix.txt.gz	Gene Expression Omnibus	GSE98816	http://identifiers.org/geo/GSE98816	Cell type classification with BackSPIN	Online database construction	http://betsholtzlab.org/VascularSingleCells/database.html	Female	Cldn5(BAC)eGFP
Brain single cell 19	Preparation of single cell sequencing libraries	HiSeq2500	Illumina	Brain.EC3_A6_R1	GSM2612557	Gene Expression Omnibus	GSE98816	http://identifiers.org/geo/GSE98816	Alignment and generation of counts	GSE98816_Brain_samples_normalized_counts_matrix.txt.gz	Gene Expression Omnibus	GSE98816	http://identifiers.org/geo/GSE98816	Cell type classification with BackSPIN	Online database construction	http://betsholtzlab.org/VascularSingleCells/database.html	Female	Cldn5(BAC)eGFP
Brain single cell 20	Preparation of single cell sequencing libraries	HiSeq2500	Illumina	Brain.EC3_A7_R1	GSM2612558	Gene Expression Omnibus	GSE98816	http://identifiers.org/geo/GSE98816	Alignment and generation of counts	GSE98816_Brain_samples_normalized_counts_matrix.txt.gz	Gene Expression Omnibus	GSE98816	http://identifiers.org/geo/GSE98816	Cell type classification with BackSPIN	Online database construction	http://betsholtzlab.org/VascularSingleCells/database.html	Female	Cldn5(BAC)eGFP
Brain single cell 21	Preparation of single cell sequencing libraries	HiSeq2500	Illumina	Brain.EC3_A8_R1	GSM2612559	Gene Expression Omnibus	GSE98816	http://identifiers.org/geo/GSE98816	Alignment and generation of counts	GSE98816_Brain_samples_normalized_counts_matrix.txt.gz	Gene Expression Omnibus	GSE98816	http://identifiers.org/geo/GSE98816	Cell type classification with BackSPIN	Online database construction	http://betsholtzlab.org/VascularSingleCells/database.html	Female	Cldn5(BAC)eGFP
Brain single cell 22	Preparation of single cell sequencing libraries	HiSeq2500	Illumina	Brain.EC3_A9_R1	GSM2612560	Gene Expression Omnibus	GSE98816	http://identifiers.org/geo/GSE98816	Alignment and generation of counts	GSE98816_Brain_samples_normalized_counts_matrix.txt.gz	Gene Expression Omnibus	GSE98816	http://identifiers.org/geo/GSE98816	Cell type classification with BackSPIN	Online database construction	http://betsholtzlab.org/VascularSingleCells/database.html	Female	Cldn5(BAC)eGFP
Brain single cell 23	Preparation of single cell sequencing libraries	HiSeq2500	Illumina	Brain.EC3_B10_R1	GSM2612561	Gene Expression Omnibus	GSE98816	http://identifiers.org/geo/GSE98816	Alignment and generation of counts	GSE98816_Brain_samples_normalized_counts_matrix.txt.gz	Gene Expression Omnibus	GSE98816	http://identifiers.org/geo/GSE98816	Cell type classification with BackSPIN	Online database construction	http://betsholtzlab.org/VascularSingleCells/database.html	Female	Cldn5(BAC)eGFP
Brain single cell 24	Preparation of single cell sequencing libraries	HiSeq2500	Illumina	Brain.EC3_B11_R1	GSM2612562	Gene Expression Omnibus	GSE98816	http://identifiers.org/geo/GSE98816	Alignment and generation of counts	GSE98816_Brain_samples_normalized_counts_matrix.txt.gz	Gene Expression Omnibus	GSE98816	http://identifiers.org/geo/GSE98816	Cell type classification with BackSPIN	Online database construction	http://betsholtzlab.org/VascularSingleCells/database.html	Female	Cldn5(BAC)eGFP
Brain single cell 25	Preparation of single cell sequencing libraries	HiSeq2500	Illumina	Brain.EC3_B12_R1	GSM2612563	Gene Expression Omnibus	GSE98816	http://identifiers.org/geo/GSE98816	Alignment and generation of counts	GSE98816_Brain_samples_normalized_counts_matrix.txt.gz	Gene Expression Omnibus	GSE98816	http://identifiers.org/geo/GSE98816	Cell type classification with BackSPIN	Online database construction	http://betsholtzlab.org/VascularSingleCells/database.html	Female	Cldn5(BAC)eGFP
Brain single cell 26	Preparation of single cell sequencing libraries	HiSeq2500	Illumina	Brain.EC3_B13_R1	GSM2612564	Gene Expression Omnibus	GSE98816	http://identifiers.org/geo/GSE98816	Alignment and generation of counts	GSE98816_Brain_samples_normalized_counts_matrix.txt.gz	Gene Expression Omnibus	GSE98816	http://identifiers.org/geo/GSE98816	Cell type classification with BackSPIN	Online database construction	http://betsholtzlab.org/VascularSingleCells/database.html	Female	Cldn5(BAC)eGFP
Brain single cell 27	Preparation of single cell sequencing libraries	HiSeq2500	Illumina	Brain.EC3_B14_R1	GSM2612565	Gene Expression Omnibus	GSE98816	http://identifiers.org/geo/GSE98816	Alignment and generation of counts	GSE98816_Brain_samples_normalized_counts_matrix.txt.gz	Gene Expression Omnibus	GSE98816	http://identifiers.org/geo/GSE98816	Cell type classification with BackSPIN	Online database construction	http://betsholtzlab.org/VascularSingleCells/database.html	Female	Cldn5(BAC)eGFP
Brain single cell 28	Preparation of single cell sequencing libraries	HiSeq2500	Illumina	Brain.EC3_B15_R1	GSM2612566	Gene Expression Omnibus	GSE98816	http://identifiers.org/geo/GSE98816	Alignment and generation of counts	GSE98816_Brain_samples_normalized_counts_matrix.txt.gz	Gene Expression Omnibus	GSE98816	http://identifiers.org/geo/GSE98816	Cell type classification with BackSPIN	Online database construction	http://betsholtzlab.org/VascularSingleCells/database.html	Female	Cldn5(BAC)eGFP
Brain single cell 29	Preparation of single cell sequencing libraries	HiSeq2500	Illumina	Brain.EC3_B16_R1	GSM2612567	Gene Expression Omnibus	GSE98816	http://identifiers.org/geo/GSE98816	Alignment and generation of counts	GSE98816_Brain_samples_normalized_counts_matrix.txt.gz	Gene Expression Omnibus	GSE98816	http://identifiers.org/geo/GSE98816	Cell type classification with BackSPIN	Online database construction	http://betsholtzlab.org/VascularSingleCells/database.html	Female	Cldn5(BAC)eGFP
Brain single cell 30	Preparation of single cell sequencing libraries	HiSeq2500	Illumina	Brain.EC3_B17_R1	GSM2612568	Gene Expression Omnibus	GSE98816	http://identifiers.org/geo/GSE98816	Alignment and generation of counts	GSE98816_Brain_samples_normalized_counts_matrix.txt.gz	Gene Expression Omnibus	GSE98816	http://identifiers.org/geo/GSE98816	Cell type classification with BackSPIN	Online database construction	http://betsholtzlab.org/VascularSingleCells/database.html	Female	Cldn5(BAC)eGFP
Brain single cell 31	Preparation of single cell sequencing libraries	HiSeq2500	Illumina	Brain.EC3_B18_R1	GSM2612569	Gene Expression Omnibus	GSE98816	http://identifiers.org/geo/GSE98816	Alignment and generation of counts	GSE98816_Brain_samples_normalized_counts_matrix.txt.gz	Gene Expression Omnibus	GSE98816	http://identifiers.org/geo/GSE98816	Cell type classification with BackSPIN	Online database construction	http://betsholtzlab.org/VascularSingleCells/database.html	Female	Cldn5(BAC)eGFP
Brain single cell 32	Preparation of single cell sequencing libraries	HiSeq2500	Illumina	Brain.EC3_B19_R1	GSM2612570	Gene Expression Omnibus	GSE98816	http://identifiers.org/geo/GSE98816	Alignment and generation of counts	GSE98816_Brain_samples_normalized_counts_matrix.txt.gz	Gene Expression Omnibus	GSE98816	http://identifiers.org/geo/GSE98816	Cell type classification with BackSPIN	Online database construction	http://betsholtzlab.org/VascularSingleCells/database.html	Female	Cldn5(BAC)eGFP
Brain single cell 33	Preparation of single cell sequencing libraries	HiSeq2500	Illumina	Brain.EC3_B1_R1	GSM2612571	Gene Expression Omnibus	GSE98816	http://identifiers.org/geo/GSE98816	Alignment and generation of counts	GSE98816_Brain_samples_normalized_counts_matrix.txt.gz	Gene Expression Omnibus	GSE98816	http://identifiers.org/geo/GSE98816	Cell type classification with BackSPIN	Online database construction	http://betsholtzlab.org/VascularSingleCells/database.html	Female	Cldn5(BAC)eGFP
Brain single cell 34	Preparation of single cell sequencing libraries	HiSeq2500	Illumina	Brain.EC3_B20_R1	GSM2612572	Gene Expression Omnibus	GSE98816	http://identifiers.org/geo/GSE98816	Alignment and generation of counts	GSE98816_Brain_samples_normalized_counts_matrix.txt.gz	Gene Expression Omnibus	GSE98816	http://identifiers.org/geo/GSE98816	Cell type classification with BackSPIN	Online database construction	http://betsholtzlab.org/VascularSingleCells/database.html	Female	Cldn5(BAC)eGFP
Brain single cell 35	Preparation of single cell sequencing libraries	HiSeq2500	Illumina	Brain.EC3_B21_R1	GSM2612573	Gene Expression Omnibus	GSE98816	http://identifiers.org/geo/GSE98816	Alignment and generation of counts	GSE98816_Brain_samples_normalized_counts_matrix.txt.gz	Gene Expression Omnibus	GSE98816	http://identifiers.org/geo/GSE98816	Cell type classification with BackSPIN	Online database construction	http://betsholtzlab.org/VascularSingleCells/database.html	Female	Cldn5(BAC)eGFP
Brain single cell 36	Preparation of single cell sequencing libraries	HiSeq2500	Illumina	Brain.EC3_B22_R1	GSM2612574	Gene Expression Omnibus	GSE98816	http://identifiers.org/geo/GSE98816	Alignment and generation of counts	GSE98816_Brain_samples_normalized_counts_matrix.txt.gz	Gene Expression Omnibus	GSE98816	http://identifiers.org/geo/GSE98816	Cell type classification with BackSPIN	Online database construction	http://betsholtzlab.org/VascularSingleCells/database.html	Female	Cldn5(BAC)eGFP
Brain single cell 37	Preparation of single cell sequencing libraries	HiSeq2500	Illumina	Brain.EC3_B23_R1	GSM2612575	Gene Expression Omnibus	GSE98816	http://identifiers.org/geo/GSE98816	Alignment and generation of counts	GSE98816_Brain_samples_normalized_counts_matrix.txt.gz	Gene Expression Omnibus	GSE98816	http://identifiers.org/geo/GSE98816	Cell type classification with BackSPIN	Online database construction	http://betsholtzlab.org/VascularSingleCells/database.html	Female	Cldn5(BAC)eGFP
Brain single cell 38	Preparation of single cell sequencing libraries	HiSeq2500	Illumina	Brain.EC3_B24_R1	GSM2612576	Gene Expression Omnibus	GSE98816	http://identifiers.org/geo/GSE98816	Alignment and generation of counts	GSE98816_Brain_samples_normalized_counts_matrix.txt.gz	Gene Expression Omnibus	GSE98816	http://identifiers.org/geo/GSE98816	Cell type classification with BackSPIN	Online database construction	http://betsholtzlab.org/VascularSingleCells/database.html	Female	Cldn5(BAC)eGFP
Brain single cell 39	Preparation of single cell sequencing libraries	HiSeq2500	Illumina	Brain.EC3_B2_R1	GSM2612577	Gene Expression Omnibus	GSE98816	http://identifiers.org/geo/GSE98816	Alignment and generation of counts	GSE98816_Brain_samples_normalized_counts_matrix.txt.gz	Gene Expression Omnibus	GSE98816	http://identifiers.org/geo/GSE98816	Cell type classification with BackSPIN	Online database construction	http://betsholtzlab.org/VascularSingleCells/database.html	Female	Cldn5(BAC)eGFP
Brain single cell 40	Preparation of single cell sequencing libraries	HiSeq2500	Illumina	Brain.EC3_B3_R1	GSM2612578	Gene Expression Omnibus	GSE98816	http://identifiers.org/geo/GSE98816	Alignment and generation of counts	GSE98816_Brain_samples_normalized_counts_matrix.txt.gz	Gene Expression Omnibus	GSE98816	http://identifiers.org/geo/GSE98816	Cell type classification with BackSPIN	Online database construction	http://betsholtzlab.org/VascularSingleCells/database.html	Female	Cldn5(BAC)eGFP
Brain single cell 41	Preparation of single cell sequencing libraries	HiSeq2500	Illumina	Brain.EC3_B4_R1	GSM2612579	Gene Expression Omnibus	GSE98816	http://identifiers.org/geo/GSE98816	Alignment and generation of counts	GSE98816_Brain_samples_normalized_counts_matrix.txt.gz	Gene Expression Omnibus	GSE98816	http://identifiers.org/geo/GSE98816	Cell type classification with BackSPIN	Online database construction	http://betsholtzlab.org/VascularSingleCells/database.html	Female	Cldn5(BAC)eGFP
Brain single cell 42	Preparation of single cell sequencing libraries	HiSeq2500	Illumina	Brain.EC3_B6_R1	GSM2612580	Gene Expression Omnibus	GSE98816	http://identifiers.org/geo/GSE98816	Alignment and generation of counts	GSE98816_Brain_samples_normalized_counts_matrix.txt.gz	Gene Expression Omnibus	GSE98816	http://identifiers.org/geo/GSE98816	Cell type classification with BackSPIN	Online database construction	http://betsholtzlab.org/VascularSingleCells/database.html	Female	Cldn5(BAC)eGFP
Brain single cell 43	Preparation of single cell sequencing libraries	HiSeq2500	Illumina	Brain.EC3_B7_R1	GSM2612581	Gene Expression Omnibus	GSE98816	http://identifiers.org/geo/GSE98816	Alignment and generation of counts	GSE98816_Brain_samples_normalized_counts_matrix.txt.gz	Gene Expression Omnibus	GSE98816	http://identifiers.org/geo/GSE98816	Cell type classification with BackSPIN	Online database construction	http://betsholtzlab.org/VascularSingleCells/database.html	Female	Cldn5(BAC)eGFP
Brain single cell 44	Preparation of single cell sequencing libraries	HiSeq2500	Illumina	Brain.EC3_B8_R1	GSM2612582	Gene Expression Omnibus	GSE98816	http://identifiers.org/geo/GSE98816	Alignment and generation of counts	GSE98816_Brain_samples_normalized_counts_matrix.txt.gz	Gene Expression Omnibus	GSE98816	http://identifiers.org/geo/GSE98816	Cell type classification with BackSPIN	Online database construction	http://betsholtzlab.org/VascularSingleCells/database.html	Female	Cldn5(BAC)eGFP
Brain single cell 45	Preparation of single cell sequencing libraries	HiSeq2500	Illumina	Brain.EC3_B9_R1	GSM2612583	Gene Expression Omnibus	GSE98816	http://identifiers.org/geo/GSE98816	Alignment and generation of counts	GSE98816_Brain_samples_normalized_counts_matrix.txt.gz	Gene Expression Omnibus	GSE98816	http://identifiers.org/geo/GSE98816	Cell type classification with BackSPIN	Online database construction	http://betsholtzlab.org/VascularSingleCells/database.html	Female	Cldn5(BAC)eGFP
Brain single cell 46	Preparation of single cell sequencing libraries	HiSeq2500	Illumina	Brain.EC3_C10_R1	GSM2612584	Gene Expression Omnibus	GSE98816	http://identifiers.org/geo/GSE98816	Alignment and generation of counts	GSE98816_Brain_samples_normalized_counts_matrix.txt.gz	Gene Expression Omnibus	GSE98816	http://identifiers.org/geo/GSE98816	Cell type classification with BackSPIN	Online database construction	http://betsholtzlab.org/VascularSingleCells/database.html	Female	Cldn5(BAC)eGFP
Brain single cell 47	Preparation of single cell sequencing libraries	HiSeq2500	Illumina	Brain.EC3_C11_R1	GSM2612585	Gene Expression Omnibus	GSE98816	http://identifiers.org/geo/GSE98816	Alignment and generation of counts	GSE98816_Brain_samples_normalized_counts_matrix.txt.gz	Gene Expression Omnibus	GSE98816	http://identifiers.org/geo/GSE98816	Cell type classification with BackSPIN	Online database construction	http://betsholtzlab.org/VascularSingleCells/database.html	Female	Cldn5(BAC)eGFP
Brain single cell 48	Preparation of single cell sequencing libraries	HiSeq2500	Illumina	Brain.EC3_C12_R1	GSM2612586	Gene Expression Omnibus	GSE98816	http://identifiers.org/geo/GSE98816	Alignment and generation of counts	GSE98816_Brain_samples_normalized_counts_matrix.txt.gz	Gene Expression Omnibus	GSE98816	http://identifiers.org/geo/GSE98816	Cell type classification with BackSPIN	Online database construction	http://betsholtzlab.org/VascularSingleCells/database.html	Female	Cldn5(BAC)eGFP
Brain single cell 49	Preparation of single cell sequencing libraries	HiSeq2500	Illumina	Brain.EC3_C13_R1	GSM2612587	Gene Expression Omnibus	GSE98816	http://identifiers.org/geo/GSE98816	Alignment and generation of counts	GSE98816_Brain_samples_normalized_counts_matrix.txt.gz	Gene Expression Omnibus	GSE98816	http://identifiers.org/geo/GSE98816	Cell type classification with BackSPIN	Online database construction	http://betsholtzlab.org/VascularSingleCells/database.html	Female	Cldn5(BAC)eGFP
Brain single cell 50	Preparation of single cell sequencing libraries	HiSeq2500	Illumina	Brain.EC3_C14_R1	GSM2612588	Gene Expression Omnibus	GSE98816	http://identifiers.org/geo/GSE98816	Alignment and generation of counts	GSE98816_Brain_samples_normalized_counts_matrix.txt.gz	Gene Expression Omnibus	GSE98816	http://identifiers.org/geo/GSE98816	Cell type classification with BackSPIN	Online database construction	http://betsholtzlab.org/VascularSingleCells/database.html	Female	Cldn5(BAC)eGFP
Brain single cell 51	Preparation of single cell sequencing libraries	HiSeq2500	Illumina	Brain.EC3_C16_R1	GSM2612589	Gene Expression Omnibus	GSE98816	http://identifiers.org/geo/GSE98816	Alignment and generation of counts	GSE98816_Brain_samples_normalized_counts_matrix.txt.gz	Gene Expression Omnibus	GSE98816	http://identifiers.org/geo/GSE98816	Cell type classification with BackSPIN	Online database construction	http://betsholtzlab.org/VascularSingleCells/database.html	Female	Cldn5(BAC)eGFP
Brain single cell 52	Preparation of single cell sequencing libraries	HiSeq2500	Illumina	Brain.EC3_C17_R1	GSM2612590	Gene Expression Omnibus	GSE98816	http://identifiers.org/geo/GSE98816	Alignment and generation of counts	GSE98816_Brain_samples_normalized_counts_matrix.txt.gz	Gene Expression Omnibus	GSE98816	http://identifiers.org/geo/GSE98816	Cell type classification with BackSPIN	Online database construction	http://betsholtzlab.org/VascularSingleCells/database.html	Female	Cldn5(BAC)eGFP
Brain single cell 53	Preparation of single cell sequencing libraries	HiSeq2500	Illumina	Brain.EC3_C18_R1	GSM2612591	Gene Expression Omnibus	GSE98816	http://identifiers.org/geo/GSE98816	Alignment and generation of counts	GSE98816_Brain_samples_normalized_counts_matrix.txt.gz	Gene Expression Omnibus	GSE98816	http://identifiers.org/geo/GSE98816	Cell type classification with BackSPIN	Online database construction	http://betsholtzlab.org/VascularSingleCells/database.html	Female	Cldn5(BAC)eGFP
Brain single cell 54	Preparation of single cell sequencing libraries	HiSeq2500	Illumina	Brain.EC3_C19_R1	GSM2612592	Gene Expression Omnibus	GSE98816	http://identifiers.org/geo/GSE98816	Alignment and generation of counts	GSE98816_Brain_samples_normalized_counts_matrix.txt.gz	Gene Expression Omnibus	GSE98816	http://identifiers.org/geo/GSE98816	Cell type classification with BackSPIN	Online database construction	http://betsholtzlab.org/VascularSingleCells/database.html	Female	Cldn5(BAC)eGFP
Brain single cell 55	Preparation of single cell sequencing libraries	HiSeq2500	Illumina	Brain.EC3_C20_R1	GSM2612593	Gene Expression Omnibus	GSE98816	http://identifiers.org/geo/GSE98816	Alignment and generation of counts	GSE98816_Brain_samples_normalized_counts_matrix.txt.gz	Gene Expression Omnibus	GSE98816	http://identifiers.org/geo/GSE98816	Cell type classification with BackSPIN	Online database construction	http://betsholtzlab.org/VascularSingleCells/database.html	Female	Cldn5(BAC)eGFP
Brain single cell 56	Preparation of single cell sequencing libraries	HiSeq2500	Illumina	Brain.EC3_C21_R1	GSM2612594	Gene Expression Omnibus	GSE98816	http://identifiers.org/geo/GSE98816	Alignment and generation of counts	GSE98816_Brain_samples_normalized_counts_matrix.txt.gz	Gene Expression Omnibus	GSE98816	http://identifiers.org/geo/GSE98816	Cell type classification with BackSPIN	Online database construction	http://betsholtzlab.org/VascularSingleCells/database.html	Female	Cldn5(BAC)eGFP
Brain single cell 57	Preparation of single cell sequencing libraries	HiSeq2500	Illumina	Brain.EC3_C22_R1	GSM2612595	Gene Expression Omnibus	GSE98816	http://identifiers.org/geo/GSE98816	Alignment and generation of counts	GSE98816_Brain_samples_normalized_counts_matrix.txt.gz	Gene Expression Omnibus	GSE98816	http://identifiers.org/geo/GSE98816	Cell type classification with BackSPIN	Online database construction	http://betsholtzlab.org/VascularSingleCells/database.html	Female	Cldn5(BAC)eGFP
Brain single cell 58	Preparation of single cell sequencing libraries	HiSeq2500	Illumina	Brain.EC3_C23_R1	GSM2612596	Gene Expression Omnibus	GSE98816	http://identifiers.org/geo/GSE98816	Alignment and generation of counts	GSE98816_Brain_samples_normalized_counts_matrix.txt.gz	Gene Expression Omnibus	GSE98816	http://identifiers.org/geo/GSE98816	Cell type classification with BackSPIN	Online database construction	http://betsholtzlab.org/VascularSingleCells/database.html	Female	Cldn5(BAC)eGFP
Brain single cell 59	Preparation of single cell sequencing libraries	HiSeq2500	Illumina	Brain.EC3_C2_R1	GSM2612597	Gene Expression Omnibus	GSE98816	http://identifiers.org/geo/GSE98816	Alignment and generation of counts	GSE98816_Brain_samples_normalized_counts_matrix.txt.gz	Gene Expression Omnibus	GSE98816	http://identifiers.org/geo/GSE98816	Cell type classification with BackSPIN	Online database construction	http://betsholtzlab.org/VascularSingleCells/database.html	Female	Cldn5(BAC)eGFP
Brain single cell 60	Preparation of single cell sequencing libraries	HiSeq2500	Illumina	Brain.EC3_C3_R1	GSM2612598	Gene Expression Omnibus	GSE98816	http://identifiers.org/geo/GSE98816	Alignment and generation of counts	GSE98816_Brain_samples_normalized_counts_matrix.txt.gz	Gene Expression Omnibus	GSE98816	http://identifiers.org/geo/GSE98816	Cell type classification with BackSPIN	Online database construction	http://betsholtzlab.org/VascularSingleCells/database.html	Female	Cldn5(BAC)eGFP
Brain single cell 61	Preparation of single cell sequencing libraries	HiSeq2500	Illumina	Brain.EC3_C4_R1	GSM2612599	Gene Expression Omnibus	GSE98816	http://identifiers.org/geo/GSE98816	Alignment and generation of counts	GSE98816_Brain_samples_normalized_counts_matrix.txt.gz	Gene Expression Omnibus	GSE98816	http://identifiers.org/geo/GSE98816	Cell type classification with BackSPIN	Online database construction	http://betsholtzlab.org/VascularSingleCells/database.html	Female	Cldn5(BAC)eGFP
Brain single cell 62	Preparation of single cell sequencing libraries	HiSeq2500	Illumina	Brain.EC3_C5_R1	GSM2612600	Gene Expression Omnibus	GSE98816	http://identifiers.org/geo/GSE98816	Alignment and generation of counts	GSE98816_Brain_samples_normalized_counts_matrix.txt.gz	Gene Expression Omnibus	GSE98816	http://identifiers.org/geo/GSE98816	Cell type classification with BackSPIN	Online database construction	http://betsholtzlab.org/VascularSingleCells/database.html	Female	Cldn5(BAC)eGFP
Brain single cell 63	Preparation of single cell sequencing libraries	HiSeq2500	Illumina	Brain.EC3_C6_R1	GSM2612601	Gene Expression Omnibus	GSE98816	http://identifiers.org/geo/GSE98816	Alignment and generation of counts	GSE98816_Brain_samples_normalized_counts_matrix.txt.gz	Gene Expression Omnibus	GSE98816	http://identifiers.org/geo/GSE98816	Cell type classification with BackSPIN	Online database construction	http://betsholtzlab.org/VascularSingleCells/database.html	Female	Cldn5(BAC)eGFP
Brain single cell 64	Preparation of single cell sequencing libraries	HiSeq2500	Illumina	Brain.EC3_C7_R1	GSM2612602	Gene Expression Omnibus	GSE98816	http://identifiers.org/geo/GSE98816	Alignment and generation of counts	GSE98816_Brain_samples_normalized_counts_matrix.txt.gz	Gene Expression Omnibus	GSE98816	http://identifiers.org/geo/GSE98816	Cell type classification with BackSPIN	Online database construction	http://betsholtzlab.org/VascularSingleCells/database.html	Female	Cldn5(BAC)eGFP
Brain single cell 65	Preparation of single cell sequencing libraries	HiSeq2500	Illumina	Brain.EC3_C8_R1	GSM2612603	Gene Expression Omnibus	GSE98816	http://identifiers.org/geo/GSE98816	Alignment and generation of counts	GSE98816_Brain_samples_normalized_counts_matrix.txt.gz	Gene Expression Omnibus	GSE98816	http://identifiers.org/geo/GSE98816	Cell type classification with BackSPIN	Online database construction	http://betsholtzlab.org/VascularSingleCells/database.html	Female	Cldn5(BAC)eGFP
Brain single cell 66	Preparation of single cell sequencing libraries	HiSeq2500	Illumina	Brain.EC3_C9_R1	GSM2612604	Gene Expression Omnibus	GSE98816	http://identifiers.org/geo/GSE98816	Alignment and generation of counts	GSE98816_Brain_samples_normalized_counts_matrix.txt.gz	Gene Expression Omnibus	GSE98816	http://identifiers.org/geo/GSE98816	Cell type classification with BackSPIN	Online database construction	http://betsholtzlab.org/VascularSingleCells/database.html	Female	Cldn5(BAC)eGFP
Brain single cell 67	Preparation of single cell sequencing libraries	HiSeq2500	Illumina	Brain.EC3_D10_R1	GSM2612605	Gene Expression Omnibus	GSE98816	http://identifiers.org/geo/GSE98816	Alignment and generation of counts	GSE98816_Brain_samples_normalized_counts_matrix.txt.gz	Gene Expression Omnibus	GSE98816	http://identifiers.org/geo/GSE98816	Cell type classification with BackSPIN	Online database construction	http://betsholtzlab.org/VascularSingleCells/database.html	Female	Cldn5(BAC)eGFP
Brain single cell 68	Preparation of single cell sequencing libraries	HiSeq2500	Illumina	Brain.EC3_D11_R1	GSM2612606	Gene Expression Omnibus	GSE98816	http://identifiers.org/geo/GSE98816	Alignment and generation of counts	GSE98816_Brain_samples_normalized_counts_matrix.txt.gz	Gene Expression Omnibus	GSE98816	http://identifiers.org/geo/GSE98816	Cell type classification with BackSPIN	Online database construction	http://betsholtzlab.org/VascularSingleCells/database.html	Female	Cldn5(BAC)eGFP
Brain single cell 69	Preparation of single cell sequencing libraries	HiSeq2500	Illumina	Brain.EC3_D12_R1	GSM2612607	Gene Expression Omnibus	GSE98816	http://identifiers.org/geo/GSE98816	Alignment and generation of counts	GSE98816_Brain_samples_normalized_counts_matrix.txt.gz	Gene Expression Omnibus	GSE98816	http://identifiers.org/geo/GSE98816	Cell type classification with BackSPIN	Online database construction	http://betsholtzlab.org/VascularSingleCells/database.html	Female	Cldn5(BAC)eGFP
Brain single cell 70	Preparation of single cell sequencing libraries	HiSeq2500	Illumina	Brain.EC3_D13_R1	GSM2612608	Gene Expression Omnibus	GSE98816	http://identifiers.org/geo/GSE98816	Alignment and generation of counts	GSE98816_Brain_samples_normalized_counts_matrix.txt.gz	Gene Expression Omnibus	GSE98816	http://identifiers.org/geo/GSE98816	Cell type classification with BackSPIN	Online database construction	http://betsholtzlab.org/VascularSingleCells/database.html	Female	Cldn5(BAC)eGFP
Brain single cell 71	Preparation of single cell sequencing libraries	HiSeq2500	Illumina	Brain.EC3_D14_R1	GSM2612609	Gene Expression Omnibus	GSE98816	http://identifiers.org/geo/GSE98816	Alignment and generation of counts	GSE98816_Brain_samples_normalized_counts_matrix.txt.gz	Gene Expression Omnibus	GSE98816	http://identifiers.org/geo/GSE98816	Cell type classification with BackSPIN	Online database construction	http://betsholtzlab.org/VascularSingleCells/database.html	Female	Cldn5(BAC)eGFP
Brain single cell 72	Preparation of single cell sequencing libraries	HiSeq2500	Illumina	Brain.EC3_D15_R1	GSM2612610	Gene Expression Omnibus	GSE98816	http://identifiers.org/geo/GSE98816	Alignment and generation of counts	GSE98816_Brain_samples_normalized_counts_matrix.txt.gz	Gene Expression Omnibus	GSE98816	http://identifiers.org/geo/GSE98816	Cell type classification with BackSPIN	Online database construction	http://betsholtzlab.org/VascularSingleCells/database.html	Female	Cldn5(BAC)eGFP
Brain single cell 73	Preparation of single cell sequencing libraries	HiSeq2500	Illumina	Brain.EC3_D16_R1	GSM2612611	Gene Expression Omnibus	GSE98816	http://identifiers.org/geo/GSE98816	Alignment and generation of counts	GSE98816_Brain_samples_normalized_counts_matrix.txt.gz	Gene Expression Omnibus	GSE98816	http://identifiers.org/geo/GSE98816	Cell type classification with BackSPIN	Online database construction	http://betsholtzlab.org/VascularSingleCells/database.html	Female	Cldn5(BAC)eGFP
Brain single cell 74	Preparation of single cell sequencing libraries	HiSeq2500	Illumina	Brain.EC3_D17_R1	GSM2612612	Gene Expression Omnibus	GSE98816	http://identifiers.org/geo/GSE98816	Alignment and generation of counts	GSE98816_Brain_samples_normalized_counts_matrix.txt.gz	Gene Expression Omnibus	GSE98816	http://identifiers.org/geo/GSE98816	Cell type classification with BackSPIN	Online database construction	http://betsholtzlab.org/VascularSingleCells/database.html	Female	Cldn5(BAC)eGFP
Brain single cell 75	Preparation of single cell sequencing libraries	HiSeq2500	Illumina	Brain.EC3_D18_R1	GSM2612613	Gene Expression Omnibus	GSE98816	http://identifiers.org/geo/GSE98816	Alignment and generation of counts	GSE98816_Brain_samples_normalized_counts_matrix.txt.gz	Gene Expression Omnibus	GSE98816	http://identifiers.org/geo/GSE98816	Cell type classification with BackSPIN	Online database construction	http://betsholtzlab.org/VascularSingleCells/database.html	Female	Cldn5(BAC)eGFP
Brain single cell 76	Preparation of single cell sequencing libraries	HiSeq2500	Illumina	Brain.EC3_D19_R1	GSM2612614	Gene Expression Omnibus	GSE98816	http://identifiers.org/geo/GSE98816	Alignment and generation of counts	GSE98816_Brain_samples_normalized_counts_matrix.txt.gz	Gene Expression Omnibus	GSE98816	http://identifiers.org/geo/GSE98816	Cell type classification with BackSPIN	Online database construction	http://betsholtzlab.org/VascularSingleCells/database.html	Female	Cldn5(BAC)eGFP
Brain single cell 77	Preparation of single cell sequencing libraries	HiSeq2500	Illumina	Brain.EC3_D1_R1	GSM2612615	Gene Expression Omnibus	GSE98816	http://identifiers.org/geo/GSE98816	Alignment and generation of counts	GSE98816_Brain_samples_normalized_counts_matrix.txt.gz	Gene Expression Omnibus	GSE98816	http://identifiers.org/geo/GSE98816	Cell type classification with BackSPIN	Online database construction	http://betsholtzlab.org/VascularSingleCells/database.html	Female	Cldn5(BAC)eGFP
Brain single cell 78	Preparation of single cell sequencing libraries	HiSeq2500	Illumina	Brain.EC3_D20_R1	GSM2612616	Gene Expression Omnibus	GSE98816	http://identifiers.org/geo/GSE98816	Alignment and generation of counts	GSE98816_Brain_samples_normalized_counts_matrix.txt.gz	Gene Expression Omnibus	GSE98816	http://identifiers.org/geo/GSE98816	Cell type classification with BackSPIN	Online database construction	http://betsholtzlab.org/VascularSingleCells/database.html	Female	Cldn5(BAC)eGFP
Brain single cell 79	Preparation of single cell sequencing libraries	HiSeq2500	Illumina	Brain.EC3_D21_R1	GSM2612617	Gene Expression Omnibus	GSE98816	http://identifiers.org/geo/GSE98816	Alignment and generation of counts	GSE98816_Brain_samples_normalized_counts_matrix.txt.gz	Gene Expression Omnibus	GSE98816	http://identifiers.org/geo/GSE98816	Cell type classification with BackSPIN	Online database construction	http://betsholtzlab.org/VascularSingleCells/database.html	Female	Cldn5(BAC)eGFP
Brain single cell 80	Preparation of single cell sequencing libraries	HiSeq2500	Illumina	Brain.EC3_D22_R1	GSM2612618	Gene Expression Omnibus	GSE98816	http://identifiers.org/geo/GSE98816	Alignment and generation of counts	GSE98816_Brain_samples_normalized_counts_matrix.txt.gz	Gene Expression Omnibus	GSE98816	http://identifiers.org/geo/GSE98816	Cell type classification with BackSPIN	Online database construction	http://betsholtzlab.org/VascularSingleCells/database.html	Female	Cldn5(BAC)eGFP
Brain single cell 81	Preparation of single cell sequencing libraries	HiSeq2500	Illumina	Brain.EC3_D23_R1	GSM2612619	Gene Expression Omnibus	GSE98816	http://identifiers.org/geo/GSE98816	Alignment and generation of counts	GSE98816_Brain_samples_normalized_counts_matrix.txt.gz	Gene Expression Omnibus	GSE98816	http://identifiers.org/geo/GSE98816	Cell type classification with BackSPIN	Online database construction	http://betsholtzlab.org/VascularSingleCells/database.html	Female	Cldn5(BAC)eGFP
Brain single cell 82	Preparation of single cell sequencing libraries	HiSeq2500	Illumina	Brain.EC3_D2_R1	GSM2612620	Gene Expression Omnibus	GSE98816	http://identifiers.org/geo/GSE98816	Alignment and generation of counts	GSE98816_Brain_samples_normalized_counts_matrix.txt.gz	Gene Expression Omnibus	GSE98816	http://identifiers.org/geo/GSE98816	Cell type classification with BackSPIN	Online database construction	http://betsholtzlab.org/VascularSingleCells/database.html	Female	Cldn5(BAC)eGFP
Brain single cell 83	Preparation of single cell sequencing libraries	HiSeq2500	Illumina	Brain.EC3_D3_R1	GSM2612621	Gene Expression Omnibus	GSE98816	http://identifiers.org/geo/GSE98816	Alignment and generation of counts	GSE98816_Brain_samples_normalized_counts_matrix.txt.gz	Gene Expression Omnibus	GSE98816	http://identifiers.org/geo/GSE98816	Cell type classification with BackSPIN	Online database construction	http://betsholtzlab.org/VascularSingleCells/database.html	Female	Cldn5(BAC)eGFP
Brain single cell 84	Preparation of single cell sequencing libraries	HiSeq2500	Illumina	Brain.EC3_D4_R1	GSM2612622	Gene Expression Omnibus	GSE98816	http://identifiers.org/geo/GSE98816	Alignment and generation of counts	GSE98816_Brain_samples_normalized_counts_matrix.txt.gz	Gene Expression Omnibus	GSE98816	http://identifiers.org/geo/GSE98816	Cell type classification with BackSPIN	Online database construction	http://betsholtzlab.org/VascularSingleCells/database.html	Female	Cldn5(BAC)eGFP
Brain single cell 85	Preparation of single cell sequencing libraries	HiSeq2500	Illumina	Brain.EC3_D5_R1	GSM2612623	Gene Expression Omnibus	GSE98816	http://identifiers.org/geo/GSE98816	Alignment and generation of counts	GSE98816_Brain_samples_normalized_counts_matrix.txt.gz	Gene Expression Omnibus	GSE98816	http://identifiers.org/geo/GSE98816	Cell type classification with BackSPIN	Online database construction	http://betsholtzlab.org/VascularSingleCells/database.html	Female	Cldn5(BAC)eGFP
Brain single cell 86	Preparation of single cell sequencing libraries	HiSeq2500	Illumina	Brain.EC3_D6_R1	GSM2612624	Gene Expression Omnibus	GSE98816	http://identifiers.org/geo/GSE98816	Alignment and generation of counts	GSE98816_Brain_samples_normalized_counts_matrix.txt.gz	Gene Expression Omnibus	GSE98816	http://identifiers.org/geo/GSE98816	Cell type classification with BackSPIN	Online database construction	http://betsholtzlab.org/VascularSingleCells/database.html	Female	Cldn5(BAC)eGFP
Brain single cell 87	Preparation of single cell sequencing libraries	HiSeq2500	Illumina	Brain.EC3_D7_R1	GSM2612625	Gene Expression Omnibus	GSE98816	http://identifiers.org/geo/GSE98816	Alignment and generation of counts	GSE98816_Brain_samples_normalized_counts_matrix.txt.gz	Gene Expression Omnibus	GSE98816	http://identifiers.org/geo/GSE98816	Cell type classification with BackSPIN	Online database construction	http://betsholtzlab.org/VascularSingleCells/database.html	Female	Cldn5(BAC)eGFP
Brain single cell 88	Preparation of single cell sequencing libraries	HiSeq2500	Illumina	Brain.EC3_D8_R1	GSM2612626	Gene Expression Omnibus	GSE98816	http://identifiers.org/geo/GSE98816	Alignment and generation of counts	GSE98816_Brain_samples_normalized_counts_matrix.txt.gz	Gene Expression Omnibus	GSE98816	http://identifiers.org/geo/GSE98816	Cell type classification with BackSPIN	Online database construction	http://betsholtzlab.org/VascularSingleCells/database.html	Female	Cldn5(BAC)eGFP
Brain single cell 89	Preparation of single cell sequencing libraries	HiSeq2500	Illumina	Brain.EC3_D9_R1	GSM2612627	Gene Expression Omnibus	GSE98816	http://identifiers.org/geo/GSE98816	Alignment and generation of counts	GSE98816_Brain_samples_normalized_counts_matrix.txt.gz	Gene Expression Omnibus	GSE98816	http://identifiers.org/geo/GSE98816	Cell type classification with BackSPIN	Online database construction	http://betsholtzlab.org/VascularSingleCells/database.html	Female	Cldn5(BAC)eGFP
Brain single cell 90	Preparation of single cell sequencing libraries	HiSeq2500	Illumina	Brain.EC3_E11_R1	GSM2612628	Gene Expression Omnibus	GSE98816	http://identifiers.org/geo/GSE98816	Alignment and generation of counts	GSE98816_Brain_samples_normalized_counts_matrix.txt.gz	Gene Expression Omnibus	GSE98816	http://identifiers.org/geo/GSE98816	Cell type classification with BackSPIN	Online database construction	http://betsholtzlab.org/VascularSingleCells/database.html	Female	Cldn5(BAC)eGFP
Brain single cell 91	Preparation of single cell sequencing libraries	HiSeq2500	Illumina	Brain.EC3_E12_R1	GSM2612629	Gene Expression Omnibus	GSE98816	http://identifiers.org/geo/GSE98816	Alignment and generation of counts	GSE98816_Brain_samples_normalized_counts_matrix.txt.gz	Gene Expression Omnibus	GSE98816	http://identifiers.org/geo/GSE98816	Cell type classification with BackSPIN	Online database construction	http://betsholtzlab.org/VascularSingleCells/database.html	Female	Cldn5(BAC)eGFP
Brain single cell 92	Preparation of single cell sequencing libraries	HiSeq2500	Illumina	Brain.EC3_E13_R1	GSM2612630	Gene Expression Omnibus	GSE98816	http://identifiers.org/geo/GSE98816	Alignment and generation of counts	GSE98816_Brain_samples_normalized_counts_matrix.txt.gz	Gene Expression Omnibus	GSE98816	http://identifiers.org/geo/GSE98816	Cell type classification with BackSPIN	Online database construction	http://betsholtzlab.org/VascularSingleCells/database.html	Female	Cldn5(BAC)eGFP
Brain single cell 93	Preparation of single cell sequencing libraries	HiSeq2500	Illumina	Brain.EC3_E14_R1	GSM2612631	Gene Expression Omnibus	GSE98816	http://identifiers.org/geo/GSE98816	Alignment and generation of counts	GSE98816_Brain_samples_normalized_counts_matrix.txt.gz	Gene Expression Omnibus	GSE98816	http://identifiers.org/geo/GSE98816	Cell type classification with BackSPIN	Online database construction	http://betsholtzlab.org/VascularSingleCells/database.html	Female	Cldn5(BAC)eGFP
Brain single cell 94	Preparation of single cell sequencing libraries	HiSeq2500	Illumina	Brain.EC3_E15_R1	GSM2612632	Gene Expression Omnibus	GSE98816	http://identifiers.org/geo/GSE98816	Alignment and generation of counts	GSE98816_Brain_samples_normalized_counts_matrix.txt.gz	Gene Expression Omnibus	GSE98816	http://identifiers.org/geo/GSE98816	Cell type classification with BackSPIN	Online database construction	http://betsholtzlab.org/VascularSingleCells/database.html	Female	Cldn5(BAC)eGFP
Brain single cell 95	Preparation of single cell sequencing libraries	HiSeq2500	Illumina	Brain.EC3_E16_R1	GSM2612633	Gene Expression Omnibus	GSE98816	http://identifiers.org/geo/GSE98816	Alignment and generation of counts	GSE98816_Brain_samples_normalized_counts_matrix.txt.gz	Gene Expression Omnibus	GSE98816	http://identifiers.org/geo/GSE98816	Cell type classification with BackSPIN	Online database construction	http://betsholtzlab.org/VascularSingleCells/database.html	Female	Cldn5(BAC)eGFP
Brain single cell 96	Preparation of single cell sequencing libraries	HiSeq2500	Illumina	Brain.EC3_E17_R1	GSM2612634	Gene Expression Omnibus	GSE98816	http://identifiers.org/geo/GSE98816	Alignment and generation of counts	GSE98816_Brain_samples_normalized_counts_matrix.txt.gz	Gene Expression Omnibus	GSE98816	http://identifiers.org/geo/GSE98816	Cell type classification with BackSPIN	Online database construction	http://betsholtzlab.org/VascularSingleCells/database.html	Female	Cldn5(BAC)eGFP
Brain single cell 97	Preparation of single cell sequencing libraries	HiSeq2500	Illumina	Brain.EC3_E18_R1	GSM2612635	Gene Expression Omnibus	GSE98816	http://identifiers.org/geo/GSE98816	Alignment and generation of counts	GSE98816_Brain_samples_normalized_counts_matrix.txt.gz	Gene Expression Omnibus	GSE98816	http://identifiers.org/geo/GSE98816	Cell type classification with BackSPIN	Online database construction	http://betsholtzlab.org/VascularSingleCells/database.html	Female	Cldn5(BAC)eGFP
Brain single cell 98	Preparation of single cell sequencing libraries	HiSeq2500	Illumina	Brain.EC3_E19_R1	GSM2612636	Gene Expression Omnibus	GSE98816	http://identifiers.org/geo/GSE98816	Alignment and generation of counts	GSE98816_Brain_samples_normalized_counts_matrix.txt.gz	Gene Expression Omnibus	GSE98816	http://identifiers.org/geo/GSE98816	Cell type classification with BackSPIN	Online database construction	http://betsholtzlab.org/VascularSingleCells/database.html	Female	Cldn5(BAC)eGFP
Brain single cell 99	Preparation of single cell sequencing libraries	HiSeq2500	Illumina	Brain.EC3_E1_R1	GSM2612637	Gene Expression Omnibus	GSE98816	http://identifiers.org/geo/GSE98816	Alignment and generation of counts	GSE98816_Brain_samples_normalized_counts_matrix.txt.gz	Gene Expression Omnibus	GSE98816	http://identifiers.org/geo/GSE98816	Cell type classification with BackSPIN	Online database construction	http://betsholtzlab.org/VascularSingleCells/database.html	Female	Cldn5(BAC)eGFP
Brain single cell 100	Preparation of single cell sequencing libraries	HiSeq2500	Illumina	Brain.EC3_E20_R1	GSM2612638	Gene Expression Omnibus	GSE98816	http://identifiers.org/geo/GSE98816	Alignment and generation of counts	GSE98816_Brain_samples_normalized_counts_matrix.txt.gz	Gene Expression Omnibus	GSE98816	http://identifiers.org/geo/GSE98816	Cell type classification with BackSPIN	Online database construction	http://betsholtzlab.org/VascularSingleCells/database.html	Female	Cldn5(BAC)eGFP
Brain single cell 101	Preparation of single cell sequencing libraries	HiSeq2500	Illumina	Brain.EC3_E21_R1	GSM2612639	Gene Expression Omnibus	GSE98816	http://identifiers.org/geo/GSE98816	Alignment and generation of counts	GSE98816_Brain_samples_normalized_counts_matrix.txt.gz	Gene Expression Omnibus	GSE98816	http://identifiers.org/geo/GSE98816	Cell type classification with BackSPIN	Online database construction	http://betsholtzlab.org/VascularSingleCells/database.html	Female	Cldn5(BAC)eGFP
Brain single cell 102	Preparation of single cell sequencing libraries	HiSeq2500	Illumina	Brain.EC3_E22_R1	GSM2612640	Gene Expression Omnibus	GSE98816	http://identifiers.org/geo/GSE98816	Alignment and generation of counts	GSE98816_Brain_samples_normalized_counts_matrix.txt.gz	Gene Expression Omnibus	GSE98816	http://identifiers.org/geo/GSE98816	Cell type classification with BackSPIN	Online database construction	http://betsholtzlab.org/VascularSingleCells/database.html	Female	Cldn5(BAC)eGFP
Brain single cell 103	Preparation of single cell sequencing libraries	HiSeq2500	Illumina	Brain.EC3_E23_R1	GSM2612641	Gene Expression Omnibus	GSE98816	http://identifiers.org/geo/GSE98816	Alignment and generation of counts	GSE98816_Brain_samples_normalized_counts_matrix.txt.gz	Gene Expression Omnibus	GSE98816	http://identifiers.org/geo/GSE98816	Cell type classification with BackSPIN	Online database construction	http://betsholtzlab.org/VascularSingleCells/database.html	Female	Cldn5(BAC)eGFP
Brain single cell 104	Preparation of single cell sequencing libraries	HiSeq2500	Illumina	Brain.EC3_E24_R1	GSM2612642	Gene Expression Omnibus	GSE98816	http://identifiers.org/geo/GSE98816	Alignment and generation of counts	GSE98816_Brain_samples_normalized_counts_matrix.txt.gz	Gene Expression Omnibus	GSE98816	http://identifiers.org/geo/GSE98816	Cell type classification with BackSPIN	Online database construction	http://betsholtzlab.org/VascularSingleCells/database.html	Female	Cldn5(BAC)eGFP
Brain single cell 105	Preparation of single cell sequencing libraries	HiSeq2500	Illumina	Brain.EC3_E2_R1	GSM2612643	Gene Expression Omnibus	GSE98816	http://identifiers.org/geo/GSE98816	Alignment and generation of counts	GSE98816_Brain_samples_normalized_counts_matrix.txt.gz	Gene Expression Omnibus	GSE98816	http://identifiers.org/geo/GSE98816	Cell type classification with BackSPIN	Online database construction	http://betsholtzlab.org/VascularSingleCells/database.html	Female	Cldn5(BAC)eGFP
Brain single cell 106	Preparation of single cell sequencing libraries	HiSeq2500	Illumina	Brain.EC3_E3_R1	GSM2612644	Gene Expression Omnibus	GSE98816	http://identifiers.org/geo/GSE98816	Alignment and generation of counts	GSE98816_Brain_samples_normalized_counts_matrix.txt.gz	Gene Expression Omnibus	GSE98816	http://identifiers.org/geo/GSE98816	Cell type classification with BackSPIN	Online database construction	http://betsholtzlab.org/VascularSingleCells/database.html	Female	Cldn5(BAC)eGFP
Brain single cell 107	Preparation of single cell sequencing libraries	HiSeq2500	Illumina	Brain.EC3_E4_R1	GSM2612645	Gene Expression Omnibus	GSE98816	http://identifiers.org/geo/GSE98816	Alignment and generation of counts	GSE98816_Brain_samples_normalized_counts_matrix.txt.gz	Gene Expression Omnibus	GSE98816	http://identifiers.org/geo/GSE98816	Cell type classification with BackSPIN	Online database construction	http://betsholtzlab.org/VascularSingleCells/database.html	Female	Cldn5(BAC)eGFP
Brain single cell 108	Preparation of single cell sequencing libraries	HiSeq2500	Illumina	Brain.EC3_E5_R1	GSM2612646	Gene Expression Omnibus	GSE98816	http://identifiers.org/geo/GSE98816	Alignment and generation of counts	GSE98816_Brain_samples_normalized_counts_matrix.txt.gz	Gene Expression Omnibus	GSE98816	http://identifiers.org/geo/GSE98816	Cell type classification with BackSPIN	Online database construction	http://betsholtzlab.org/VascularSingleCells/database.html	Female	Cldn5(BAC)eGFP
Brain single cell 109	Preparation of single cell sequencing libraries	HiSeq2500	Illumina	Brain.EC3_E6_R1	GSM2612647	Gene Expression Omnibus	GSE98816	http://identifiers.org/geo/GSE98816	Alignment and generation of counts	GSE98816_Brain_samples_normalized_counts_matrix.txt.gz	Gene Expression Omnibus	GSE98816	http://identifiers.org/geo/GSE98816	Cell type classification with BackSPIN	Online database construction	http://betsholtzlab.org/VascularSingleCells/database.html	Female	Cldn5(BAC)eGFP
Brain single cell 110	Preparation of single cell sequencing libraries	HiSeq2500	Illumina	Brain.EC3_E7_R1	GSM2612648	Gene Expression Omnibus	GSE98816	http://identifiers.org/geo/GSE98816	Alignment and generation of counts	GSE98816_Brain_samples_normalized_counts_matrix.txt.gz	Gene Expression Omnibus	GSE98816	http://identifiers.org/geo/GSE98816	Cell type classification with BackSPIN	Online database construction	http://betsholtzlab.org/VascularSingleCells/database.html	Female	Cldn5(BAC)eGFP
Brain single cell 111	Preparation of single cell sequencing libraries	HiSeq2500	Illumina	Brain.EC3_E8_R1	GSM2612649	Gene Expression Omnibus	GSE98816	http://identifiers.org/geo/GSE98816	Alignment and generation of counts	GSE98816_Brain_samples_normalized_counts_matrix.txt.gz	Gene Expression Omnibus	GSE98816	http://identifiers.org/geo/GSE98816	Cell type classification with BackSPIN	Online database construction	http://betsholtzlab.org/VascularSingleCells/database.html	Female	Cldn5(BAC)eGFP
Brain single cell 112	Preparation of single cell sequencing libraries	HiSeq2500	Illumina	Brain.EC3_F10_R1	GSM2612650	Gene Expression Omnibus	GSE98816	http://identifiers.org/geo/GSE98816	Alignment and generation of counts	GSE98816_Brain_samples_normalized_counts_matrix.txt.gz	Gene Expression Omnibus	GSE98816	http://identifiers.org/geo/GSE98816	Cell type classification with BackSPIN	Online database construction	http://betsholtzlab.org/VascularSingleCells/database.html	Female	Cldn5(BAC)eGFP
Brain single cell 113	Preparation of single cell sequencing libraries	HiSeq2500	Illumina	Brain.EC3_F11_R1	GSM2612651	Gene Expression Omnibus	GSE98816	http://identifiers.org/geo/GSE98816	Alignment and generation of counts	GSE98816_Brain_samples_normalized_counts_matrix.txt.gz	Gene Expression Omnibus	GSE98816	http://identifiers.org/geo/GSE98816	Cell type classification with BackSPIN	Online database construction	http://betsholtzlab.org/VascularSingleCells/database.html	Female	Cldn5(BAC)eGFP
Brain single cell 114	Preparation of single cell sequencing libraries	HiSeq2500	Illumina	Brain.EC3_F12_R1	GSM2612652	Gene Expression Omnibus	GSE98816	http://identifiers.org/geo/GSE98816	Alignment and generation of counts	GSE98816_Brain_samples_normalized_counts_matrix.txt.gz	Gene Expression Omnibus	GSE98816	http://identifiers.org/geo/GSE98816	Cell type classification with BackSPIN	Online database construction	http://betsholtzlab.org/VascularSingleCells/database.html	Female	Cldn5(BAC)eGFP
Brain single cell 115	Preparation of single cell sequencing libraries	HiSeq2500	Illumina	Brain.EC3_F13_R1	GSM2612653	Gene Expression Omnibus	GSE98816	http://identifiers.org/geo/GSE98816	Alignment and generation of counts	GSE98816_Brain_samples_normalized_counts_matrix.txt.gz	Gene Expression Omnibus	GSE98816	http://identifiers.org/geo/GSE98816	Cell type classification with BackSPIN	Online database construction	http://betsholtzlab.org/VascularSingleCells/database.html	Female	Cldn5(BAC)eGFP
Brain single cell 116	Preparation of single cell sequencing libraries	HiSeq2500	Illumina	Brain.EC3_F14_R1	GSM2612654	Gene Expression Omnibus	GSE98816	http://identifiers.org/geo/GSE98816	Alignment and generation of counts	GSE98816_Brain_samples_normalized_counts_matrix.txt.gz	Gene Expression Omnibus	GSE98816	http://identifiers.org/geo/GSE98816	Cell type classification with BackSPIN	Online database construction	http://betsholtzlab.org/VascularSingleCells/database.html	Female	Cldn5(BAC)eGFP
Brain single cell 117	Preparation of single cell sequencing libraries	HiSeq2500	Illumina	Brain.EC3_F15_R1	GSM2612655	Gene Expression Omnibus	GSE98816	http://identifiers.org/geo/GSE98816	Alignment and generation of counts	GSE98816_Brain_samples_normalized_counts_matrix.txt.gz	Gene Expression Omnibus	GSE98816	http://identifiers.org/geo/GSE98816	Cell type classification with BackSPIN	Online database construction	http://betsholtzlab.org/VascularSingleCells/database.html	Female	Cldn5(BAC)eGFP
Brain single cell 118	Preparation of single cell sequencing libraries	HiSeq2500	Illumina	Brain.EC3_F16_R1	GSM2612656	Gene Expression Omnibus	GSE98816	http://identifiers.org/geo/GSE98816	Alignment and generation of counts	GSE98816_Brain_samples_normalized_counts_matrix.txt.gz	Gene Expression Omnibus	GSE98816	http://identifiers.org/geo/GSE98816	Cell type classification with BackSPIN	Online database construction	http://betsholtzlab.org/VascularSingleCells/database.html	Female	Cldn5(BAC)eGFP
Brain single cell 119	Preparation of single cell sequencing libraries	HiSeq2500	Illumina	Brain.EC3_F17_R1	GSM2612657	Gene Expression Omnibus	GSE98816	http://identifiers.org/geo/GSE98816	Alignment and generation of counts	GSE98816_Brain_samples_normalized_counts_matrix.txt.gz	Gene Expression Omnibus	GSE98816	http://identifiers.org/geo/GSE98816	Cell type classification with BackSPIN	Online database construction	http://betsholtzlab.org/VascularSingleCells/database.html	Female	Cldn5(BAC)eGFP
Brain single cell 120	Preparation of single cell sequencing libraries	HiSeq2500	Illumina	Brain.EC3_F18_R1	GSM2612658	Gene Expression Omnibus	GSE98816	http://identifiers.org/geo/GSE98816	Alignment and generation of counts	GSE98816_Brain_samples_normalized_counts_matrix.txt.gz	Gene Expression Omnibus	GSE98816	http://identifiers.org/geo/GSE98816	Cell type classification with BackSPIN	Online database construction	http://betsholtzlab.org/VascularSingleCells/database.html	Female	Cldn5(BAC)eGFP
Brain single cell 121	Preparation of single cell sequencing libraries	HiSeq2500	Illumina	Brain.EC3_F19_R1	GSM2612659	Gene Expression Omnibus	GSE98816	http://identifiers.org/geo/GSE98816	Alignment and generation of counts	GSE98816_Brain_samples_normalized_counts_matrix.txt.gz	Gene Expression Omnibus	GSE98816	http://identifiers.org/geo/GSE98816	Cell type classification with BackSPIN	Online database construction	http://betsholtzlab.org/VascularSingleCells/database.html	Female	Cldn5(BAC)eGFP
Brain single cell 122	Preparation of single cell sequencing libraries	HiSeq2500	Illumina	Brain.EC3_F1_R1	GSM2612660	Gene Expression Omnibus	GSE98816	http://identifiers.org/geo/GSE98816	Alignment and generation of counts	GSE98816_Brain_samples_normalized_counts_matrix.txt.gz	Gene Expression Omnibus	GSE98816	http://identifiers.org/geo/GSE98816	Cell type classification with BackSPIN	Online database construction	http://betsholtzlab.org/VascularSingleCells/database.html	Female	Cldn5(BAC)eGFP
Brain single cell 123	Preparation of single cell sequencing libraries	HiSeq2500	Illumina	Brain.EC3_F20_R1	GSM2612661	Gene Expression Omnibus	GSE98816	http://identifiers.org/geo/GSE98816	Alignment and generation of counts	GSE98816_Brain_samples_normalized_counts_matrix.txt.gz	Gene Expression Omnibus	GSE98816	http://identifiers.org/geo/GSE98816	Cell type classification with BackSPIN	Online database construction	http://betsholtzlab.org/VascularSingleCells/database.html	Female	Cldn5(BAC)eGFP
Brain single cell 124	Preparation of single cell sequencing libraries	HiSeq2500	Illumina	Brain.EC3_F21_R1	GSM2612662	Gene Expression Omnibus	GSE98816	http://identifiers.org/geo/GSE98816	Alignment and generation of counts	GSE98816_Brain_samples_normalized_counts_matrix.txt.gz	Gene Expression Omnibus	GSE98816	http://identifiers.org/geo/GSE98816	Cell type classification with BackSPIN	Online database construction	http://betsholtzlab.org/VascularSingleCells/database.html	Female	Cldn5(BAC)eGFP
Brain single cell 125	Preparation of single cell sequencing libraries	HiSeq2500	Illumina	Brain.EC3_F22_R1	GSM2612663	Gene Expression Omnibus	GSE98816	http://identifiers.org/geo/GSE98816	Alignment and generation of counts	GSE98816_Brain_samples_normalized_counts_matrix.txt.gz	Gene Expression Omnibus	GSE98816	http://identifiers.org/geo/GSE98816	Cell type classification with BackSPIN	Online database construction	http://betsholtzlab.org/VascularSingleCells/database.html	Female	Cldn5(BAC)eGFP
Brain single cell 126	Preparation of single cell sequencing libraries	HiSeq2500	Illumina	Brain.EC3_F23_R1	GSM2612664	Gene Expression Omnibus	GSE98816	http://identifiers.org/geo/GSE98816	Alignment and generation of counts	GSE98816_Brain_samples_normalized_counts_matrix.txt.gz	Gene Expression Omnibus	GSE98816	http://identifiers.org/geo/GSE98816	Cell type classification with BackSPIN	Online database construction	http://betsholtzlab.org/VascularSingleCells/database.html	Female	Cldn5(BAC)eGFP
Brain single cell 127	Preparation of single cell sequencing libraries	HiSeq2500	Illumina	Brain.EC3_F24_R1	GSM2612665	Gene Expression Omnibus	GSE98816	http://identifiers.org/geo/GSE98816	Alignment and generation of counts	GSE98816_Brain_samples_normalized_counts_matrix.txt.gz	Gene Expression Omnibus	GSE98816	http://identifiers.org/geo/GSE98816	Cell type classification with BackSPIN	Online database construction	http://betsholtzlab.org/VascularSingleCells/database.html	Female	Cldn5(BAC)eGFP
Brain single cell 128	Preparation of single cell sequencing libraries	HiSeq2500	Illumina	Brain.EC3_F2_R1	GSM2612666	Gene Expression Omnibus	GSE98816	http://identifiers.org/geo/GSE98816	Alignment and generation of counts	GSE98816_Brain_samples_normalized_counts_matrix.txt.gz	Gene Expression Omnibus	GSE98816	http://identifiers.org/geo/GSE98816	Cell type classification with BackSPIN	Online database construction	http://betsholtzlab.org/VascularSingleCells/database.html	Female	Cldn5(BAC)eGFP
Brain single cell 129	Preparation of single cell sequencing libraries	HiSeq2500	Illumina	Brain.EC3_F4_R1	GSM2612667	Gene Expression Omnibus	GSE98816	http://identifiers.org/geo/GSE98816	Alignment and generation of counts	GSE98816_Brain_samples_normalized_counts_matrix.txt.gz	Gene Expression Omnibus	GSE98816	http://identifiers.org/geo/GSE98816	Cell type classification with BackSPIN	Online database construction	http://betsholtzlab.org/VascularSingleCells/database.html	Female	Cldn5(BAC)eGFP
Brain single cell 130	Preparation of single cell sequencing libraries	HiSeq2500	Illumina	Brain.EC3_F5_R1	GSM2612668	Gene Expression Omnibus	GSE98816	http://identifiers.org/geo/GSE98816	Alignment and generation of counts	GSE98816_Brain_samples_normalized_counts_matrix.txt.gz	Gene Expression Omnibus	GSE98816	http://identifiers.org/geo/GSE98816	Cell type classification with BackSPIN	Online database construction	http://betsholtzlab.org/VascularSingleCells/database.html	Female	Cldn5(BAC)eGFP
Brain single cell 131	Preparation of single cell sequencing libraries	HiSeq2500	Illumina	Brain.EC3_F6_R1	GSM2612669	Gene Expression Omnibus	GSE98816	http://identifiers.org/geo/GSE98816	Alignment and generation of counts	GSE98816_Brain_samples_normalized_counts_matrix.txt.gz	Gene Expression Omnibus	GSE98816	http://identifiers.org/geo/GSE98816	Cell type classification with BackSPIN	Online database construction	http://betsholtzlab.org/VascularSingleCells/database.html	Female	Cldn5(BAC)eGFP
Brain single cell 132	Preparation of single cell sequencing libraries	HiSeq2500	Illumina	Brain.EC3_F7_R1	GSM2612670	Gene Expression Omnibus	GSE98816	http://identifiers.org/geo/GSE98816	Alignment and generation of counts	GSE98816_Brain_samples_normalized_counts_matrix.txt.gz	Gene Expression Omnibus	GSE98816	http://identifiers.org/geo/GSE98816	Cell type classification with BackSPIN	Online database construction	http://betsholtzlab.org/VascularSingleCells/database.html	Female	Cldn5(BAC)eGFP
Brain single cell 133	Preparation of single cell sequencing libraries	HiSeq2500	Illumina	Brain.EC3_F8_R1	GSM2612671	Gene Expression Omnibus	GSE98816	http://identifiers.org/geo/GSE98816	Alignment and generation of counts	GSE98816_Brain_samples_normalized_counts_matrix.txt.gz	Gene Expression Omnibus	GSE98816	http://identifiers.org/geo/GSE98816	Cell type classification with BackSPIN	Online database construction	http://betsholtzlab.org/VascularSingleCells/database.html	Female	Cldn5(BAC)eGFP
Brain single cell 134	Preparation of single cell sequencing libraries	HiSeq2500	Illumina	Brain.EC3_F9_R1	GSM2612672	Gene Expression Omnibus	GSE98816	http://identifiers.org/geo/GSE98816	Alignment and generation of counts	GSE98816_Brain_samples_normalized_counts_matrix.txt.gz	Gene Expression Omnibus	GSE98816	http://identifiers.org/geo/GSE98816	Cell type classification with BackSPIN	Online database construction	http://betsholtzlab.org/VascularSingleCells/database.html	Female	Cldn5(BAC)eGFP
Brain single cell 135	Preparation of single cell sequencing libraries	HiSeq2500	Illumina	Brain.EC3_G10_R1	GSM2612673	Gene Expression Omnibus	GSE98816	http://identifiers.org/geo/GSE98816	Alignment and generation of counts	GSE98816_Brain_samples_normalized_counts_matrix.txt.gz	Gene Expression Omnibus	GSE98816	http://identifiers.org/geo/GSE98816	Cell type classification with BackSPIN	Online database construction	http://betsholtzlab.org/VascularSingleCells/database.html	Female	Cldn5(BAC)eGFP
Brain single cell 136	Preparation of single cell sequencing libraries	HiSeq2500	Illumina	Brain.EC3_G11_R1	GSM2612674	Gene Expression Omnibus	GSE98816	http://identifiers.org/geo/GSE98816	Alignment and generation of counts	GSE98816_Brain_samples_normalized_counts_matrix.txt.gz	Gene Expression Omnibus	GSE98816	http://identifiers.org/geo/GSE98816	Cell type classification with BackSPIN	Online database construction	http://betsholtzlab.org/VascularSingleCells/database.html	Female	Cldn5(BAC)eGFP
Brain single cell 137	Preparation of single cell sequencing libraries	HiSeq2500	Illumina	Brain.EC3_G12_R1	GSM2612675	Gene Expression Omnibus	GSE98816	http://identifiers.org/geo/GSE98816	Alignment and generation of counts	GSE98816_Brain_samples_normalized_counts_matrix.txt.gz	Gene Expression Omnibus	GSE98816	http://identifiers.org/geo/GSE98816	Cell type classification with BackSPIN	Online database construction	http://betsholtzlab.org/VascularSingleCells/database.html	Female	Cldn5(BAC)eGFP
Brain single cell 138	Preparation of single cell sequencing libraries	HiSeq2500	Illumina	Brain.EC3_G14_R1	GSM2612676	Gene Expression Omnibus	GSE98816	http://identifiers.org/geo/GSE98816	Alignment and generation of counts	GSE98816_Brain_samples_normalized_counts_matrix.txt.gz	Gene Expression Omnibus	GSE98816	http://identifiers.org/geo/GSE98816	Cell type classification with BackSPIN	Online database construction	http://betsholtzlab.org/VascularSingleCells/database.html	Female	Cldn5(BAC)eGFP
Brain single cell 139	Preparation of single cell sequencing libraries	HiSeq2500	Illumina	Brain.EC3_G15_R1	GSM2612677	Gene Expression Omnibus	GSE98816	http://identifiers.org/geo/GSE98816	Alignment and generation of counts	GSE98816_Brain_samples_normalized_counts_matrix.txt.gz	Gene Expression Omnibus	GSE98816	http://identifiers.org/geo/GSE98816	Cell type classification with BackSPIN	Online database construction	http://betsholtzlab.org/VascularSingleCells/database.html	Female	Cldn5(BAC)eGFP
Brain single cell 140	Preparation of single cell sequencing libraries	HiSeq2500	Illumina	Brain.EC3_G16_R1	GSM2612678	Gene Expression Omnibus	GSE98816	http://identifiers.org/geo/GSE98816	Alignment and generation of counts	GSE98816_Brain_samples_normalized_counts_matrix.txt.gz	Gene Expression Omnibus	GSE98816	http://identifiers.org/geo/GSE98816	Cell type classification with BackSPIN	Online database construction	http://betsholtzlab.org/VascularSingleCells/database.html	Female	Cldn5(BAC)eGFP
Brain single cell 141	Preparation of single cell sequencing libraries	HiSeq2500	Illumina	Brain.EC3_G17_R1	GSM2612679	Gene Expression Omnibus	GSE98816	http://identifiers.org/geo/GSE98816	Alignment and generation of counts	GSE98816_Brain_samples_normalized_counts_matrix.txt.gz	Gene Expression Omnibus	GSE98816	http://identifiers.org/geo/GSE98816	Cell type classification with BackSPIN	Online database construction	http://betsholtzlab.org/VascularSingleCells/database.html	Female	Cldn5(BAC)eGFP
Brain single cell 142	Preparation of single cell sequencing libraries	HiSeq2500	Illumina	Brain.EC3_G18_R1	GSM2612680	Gene Expression Omnibus	GSE98816	http://identifiers.org/geo/GSE98816	Alignment and generation of counts	GSE98816_Brain_samples_normalized_counts_matrix.txt.gz	Gene Expression Omnibus	GSE98816	http://identifiers.org/geo/GSE98816	Cell type classification with BackSPIN	Online database construction	http://betsholtzlab.org/VascularSingleCells/database.html	Female	Cldn5(BAC)eGFP
Brain single cell 143	Preparation of single cell sequencing libraries	HiSeq2500	Illumina	Brain.EC3_G19_R1	GSM2612681	Gene Expression Omnibus	GSE98816	http://identifiers.org/geo/GSE98816	Alignment and generation of counts	GSE98816_Brain_samples_normalized_counts_matrix.txt.gz	Gene Expression Omnibus	GSE98816	http://identifiers.org/geo/GSE98816	Cell type classification with BackSPIN	Online database construction	http://betsholtzlab.org/VascularSingleCells/database.html	Female	Cldn5(BAC)eGFP
Brain single cell 144	Preparation of single cell sequencing libraries	HiSeq2500	Illumina	Brain.EC3_G1_R1	GSM2612682	Gene Expression Omnibus	GSE98816	http://identifiers.org/geo/GSE98816	Alignment and generation of counts	GSE98816_Brain_samples_normalized_counts_matrix.txt.gz	Gene Expression Omnibus	GSE98816	http://identifiers.org/geo/GSE98816	Cell type classification with BackSPIN	Online database construction	http://betsholtzlab.org/VascularSingleCells/database.html	Female	Cldn5(BAC)eGFP
Brain single cell 145	Preparation of single cell sequencing libraries	HiSeq2500	Illumina	Brain.EC3_G20_R1	GSM2612683	Gene Expression Omnibus	GSE98816	http://identifiers.org/geo/GSE98816	Alignment and generation of counts	GSE98816_Brain_samples_normalized_counts_matrix.txt.gz	Gene Expression Omnibus	GSE98816	http://identifiers.org/geo/GSE98816	Cell type classification with BackSPIN	Online database construction	http://betsholtzlab.org/VascularSingleCells/database.html	Female	Cldn5(BAC)eGFP
Brain single cell 146	Preparation of single cell sequencing libraries	HiSeq2500	Illumina	Brain.EC3_G21_R1	GSM2612684	Gene Expression Omnibus	GSE98816	http://identifiers.org/geo/GSE98816	Alignment and generation of counts	GSE98816_Brain_samples_normalized_counts_matrix.txt.gz	Gene Expression Omnibus	GSE98816	http://identifiers.org/geo/GSE98816	Cell type classification with BackSPIN	Online database construction	http://betsholtzlab.org/VascularSingleCells/database.html	Female	Cldn5(BAC)eGFP
Brain single cell 147	Preparation of single cell sequencing libraries	HiSeq2500	Illumina	Brain.EC3_G22_R1	GSM2612685	Gene Expression Omnibus	GSE98816	http://identifiers.org/geo/GSE98816	Alignment and generation of counts	GSE98816_Brain_samples_normalized_counts_matrix.txt.gz	Gene Expression Omnibus	GSE98816	http://identifiers.org/geo/GSE98816	Cell type classification with BackSPIN	Online database construction	http://betsholtzlab.org/VascularSingleCells/database.html	Female	Cldn5(BAC)eGFP
Brain single cell 148	Preparation of single cell sequencing libraries	HiSeq2500	Illumina	Brain.EC3_G23_R1	GSM2612686	Gene Expression Omnibus	GSE98816	http://identifiers.org/geo/GSE98816	Alignment and generation of counts	GSE98816_Brain_samples_normalized_counts_matrix.txt.gz	Gene Expression Omnibus	GSE98816	http://identifiers.org/geo/GSE98816	Cell type classification with BackSPIN	Online database construction	http://betsholtzlab.org/VascularSingleCells/database.html	Female	Cldn5(BAC)eGFP
Brain single cell 149	Preparation of single cell sequencing libraries	HiSeq2500	Illumina	Brain.EC3_G24_R1	GSM2612687	Gene Expression Omnibus	GSE98816	http://identifiers.org/geo/GSE98816	Alignment and generation of counts	GSE98816_Brain_samples_normalized_counts_matrix.txt.gz	Gene Expression Omnibus	GSE98816	http://identifiers.org/geo/GSE98816	Cell type classification with BackSPIN	Online database construction	http://betsholtzlab.org/VascularSingleCells/database.html	Female	Cldn5(BAC)eGFP
Brain single cell 150	Preparation of single cell sequencing libraries	HiSeq2500	Illumina	Brain.EC3_G2_R1	GSM2612688	Gene Expression Omnibus	GSE98816	http://identifiers.org/geo/GSE98816	Alignment and generation of counts	GSE98816_Brain_samples_normalized_counts_matrix.txt.gz	Gene Expression Omnibus	GSE98816	http://identifiers.org/geo/GSE98816	Cell type classification with BackSPIN	Online database construction	http://betsholtzlab.org/VascularSingleCells/database.html	Female	Cldn5(BAC)eGFP
Brain single cell 151	Preparation of single cell sequencing libraries	HiSeq2500	Illumina	Brain.EC3_G3_R1	GSM2612689	Gene Expression Omnibus	GSE98816	http://identifiers.org/geo/GSE98816	Alignment and generation of counts	GSE98816_Brain_samples_normalized_counts_matrix.txt.gz	Gene Expression Omnibus	GSE98816	http://identifiers.org/geo/GSE98816	Cell type classification with BackSPIN	Online database construction	http://betsholtzlab.org/VascularSingleCells/database.html	Female	Cldn5(BAC)eGFP
Brain single cell 152	Preparation of single cell sequencing libraries	HiSeq2500	Illumina	Brain.EC3_G4_R1	GSM2612690	Gene Expression Omnibus	GSE98816	http://identifiers.org/geo/GSE98816	Alignment and generation of counts	GSE98816_Brain_samples_normalized_counts_matrix.txt.gz	Gene Expression Omnibus	GSE98816	http://identifiers.org/geo/GSE98816	Cell type classification with BackSPIN	Online database construction	http://betsholtzlab.org/VascularSingleCells/database.html	Female	Cldn5(BAC)eGFP
Brain single cell 153	Preparation of single cell sequencing libraries	HiSeq2500	Illumina	Brain.EC3_G5_R1	GSM2612691	Gene Expression Omnibus	GSE98816	http://identifiers.org/geo/GSE98816	Alignment and generation of counts	GSE98816_Brain_samples_normalized_counts_matrix.txt.gz	Gene Expression Omnibus	GSE98816	http://identifiers.org/geo/GSE98816	Cell type classification with BackSPIN	Online database construction	http://betsholtzlab.org/VascularSingleCells/database.html	Female	Cldn5(BAC)eGFP
Brain single cell 154	Preparation of single cell sequencing libraries	HiSeq2500	Illumina	Brain.EC3_G6_R1	GSM2612692	Gene Expression Omnibus	GSE98816	http://identifiers.org/geo/GSE98816	Alignment and generation of counts	GSE98816_Brain_samples_normalized_counts_matrix.txt.gz	Gene Expression Omnibus	GSE98816	http://identifiers.org/geo/GSE98816	Cell type classification with BackSPIN	Online database construction	http://betsholtzlab.org/VascularSingleCells/database.html	Female	Cldn5(BAC)eGFP
Brain single cell 155	Preparation of single cell sequencing libraries	HiSeq2500	Illumina	Brain.EC3_G7_R1	GSM2612693	Gene Expression Omnibus	GSE98816	http://identifiers.org/geo/GSE98816	Alignment and generation of counts	GSE98816_Brain_samples_normalized_counts_matrix.txt.gz	Gene Expression Omnibus	GSE98816	http://identifiers.org/geo/GSE98816	Cell type classification with BackSPIN	Online database construction	http://betsholtzlab.org/VascularSingleCells/database.html	Female	Cldn5(BAC)eGFP
Brain single cell 156	Preparation of single cell sequencing libraries	HiSeq2500	Illumina	Brain.EC3_G8_R1	GSM2612694	Gene Expression Omnibus	GSE98816	http://identifiers.org/geo/GSE98816	Alignment and generation of counts	GSE98816_Brain_samples_normalized_counts_matrix.txt.gz	Gene Expression Omnibus	GSE98816	http://identifiers.org/geo/GSE98816	Cell type classification with BackSPIN	Online database construction	http://betsholtzlab.org/VascularSingleCells/database.html	Female	Cldn5(BAC)eGFP
Brain single cell 157	Preparation of single cell sequencing libraries	HiSeq2500	Illumina	Brain.EC3_G9_R1	GSM2612695	Gene Expression Omnibus	GSE98816	http://identifiers.org/geo/GSE98816	Alignment and generation of counts	GSE98816_Brain_samples_normalized_counts_matrix.txt.gz	Gene Expression Omnibus	GSE98816	http://identifiers.org/geo/GSE98816	Cell type classification with BackSPIN	Online database construction	http://betsholtzlab.org/VascularSingleCells/database.html	Female	Cldn5(BAC)eGFP
Brain single cell 158	Preparation of single cell sequencing libraries	HiSeq2500	Illumina	Brain.EC3_H10_R1	GSM2612696	Gene Expression Omnibus	GSE98816	http://identifiers.org/geo/GSE98816	Alignment and generation of counts	GSE98816_Brain_samples_normalized_counts_matrix.txt.gz	Gene Expression Omnibus	GSE98816	http://identifiers.org/geo/GSE98816	Cell type classification with BackSPIN	Online database construction	http://betsholtzlab.org/VascularSingleCells/database.html	Female	Cldn5(BAC)eGFP
Brain single cell 159	Preparation of single cell sequencing libraries	HiSeq2500	Illumina	Brain.EC3_H11_R1	GSM2612697	Gene Expression Omnibus	GSE98816	http://identifiers.org/geo/GSE98816	Alignment and generation of counts	GSE98816_Brain_samples_normalized_counts_matrix.txt.gz	Gene Expression Omnibus	GSE98816	http://identifiers.org/geo/GSE98816	Cell type classification with BackSPIN	Online database construction	http://betsholtzlab.org/VascularSingleCells/database.html	Female	Cldn5(BAC)eGFP
Brain single cell 160	Preparation of single cell sequencing libraries	HiSeq2500	Illumina	Brain.EC3_H12_R1	GSM2612698	Gene Expression Omnibus	GSE98816	http://identifiers.org/geo/GSE98816	Alignment and generation of counts	GSE98816_Brain_samples_normalized_counts_matrix.txt.gz	Gene Expression Omnibus	GSE98816	http://identifiers.org/geo/GSE98816	Cell type classification with BackSPIN	Online database construction	http://betsholtzlab.org/VascularSingleCells/database.html	Female	Cldn5(BAC)eGFP
Brain single cell 161	Preparation of single cell sequencing libraries	HiSeq2500	Illumina	Brain.EC3_H13_R1	GSM2612699	Gene Expression Omnibus	GSE98816	http://identifiers.org/geo/GSE98816	Alignment and generation of counts	GSE98816_Brain_samples_normalized_counts_matrix.txt.gz	Gene Expression Omnibus	GSE98816	http://identifiers.org/geo/GSE98816	Cell type classification with BackSPIN	Online database construction	http://betsholtzlab.org/VascularSingleCells/database.html	Female	Cldn5(BAC)eGFP
Brain single cell 162	Preparation of single cell sequencing libraries	HiSeq2500	Illumina	Brain.EC3_H14_R1	GSM2612700	Gene Expression Omnibus	GSE98816	http://identifiers.org/geo/GSE98816	Alignment and generation of counts	GSE98816_Brain_samples_normalized_counts_matrix.txt.gz	Gene Expression Omnibus	GSE98816	http://identifiers.org/geo/GSE98816	Cell type classification with BackSPIN	Online database construction	http://betsholtzlab.org/VascularSingleCells/database.html	Female	Cldn5(BAC)eGFP
Brain single cell 163	Preparation of single cell sequencing libraries	HiSeq2500	Illumina	Brain.EC3_H15_R1	GSM2612701	Gene Expression Omnibus	GSE98816	http://identifiers.org/geo/GSE98816	Alignment and generation of counts	GSE98816_Brain_samples_normalized_counts_matrix.txt.gz	Gene Expression Omnibus	GSE98816	http://identifiers.org/geo/GSE98816	Cell type classification with BackSPIN	Online database construction	http://betsholtzlab.org/VascularSingleCells/database.html	Female	Cldn5(BAC)eGFP
Brain single cell 164	Preparation of single cell sequencing libraries	HiSeq2500	Illumina	Brain.EC3_H16_R1	GSM2612702	Gene Expression Omnibus	GSE98816	http://identifiers.org/geo/GSE98816	Alignment and generation of counts	GSE98816_Brain_samples_normalized_counts_matrix.txt.gz	Gene Expression Omnibus	GSE98816	http://identifiers.org/geo/GSE98816	Cell type classification with BackSPIN	Online database construction	http://betsholtzlab.org/VascularSingleCells/database.html	Female	Cldn5(BAC)eGFP
Brain single cell 165	Preparation of single cell sequencing libraries	HiSeq2500	Illumina	Brain.EC3_H17_R1	GSM2612703	Gene Expression Omnibus	GSE98816	http://identifiers.org/geo/GSE98816	Alignment and generation of counts	GSE98816_Brain_samples_normalized_counts_matrix.txt.gz	Gene Expression Omnibus	GSE98816	http://identifiers.org/geo/GSE98816	Cell type classification with BackSPIN	Online database construction	http://betsholtzlab.org/VascularSingleCells/database.html	Female	Cldn5(BAC)eGFP
Brain single cell 166	Preparation of single cell sequencing libraries	HiSeq2500	Illumina	Brain.EC3_H18_R1	GSM2612704	Gene Expression Omnibus	GSE98816	http://identifiers.org/geo/GSE98816	Alignment and generation of counts	GSE98816_Brain_samples_normalized_counts_matrix.txt.gz	Gene Expression Omnibus	GSE98816	http://identifiers.org/geo/GSE98816	Cell type classification with BackSPIN	Online database construction	http://betsholtzlab.org/VascularSingleCells/database.html	Female	Cldn5(BAC)eGFP
Brain single cell 167	Preparation of single cell sequencing libraries	HiSeq2500	Illumina	Brain.EC3_H19_R1	GSM2612705	Gene Expression Omnibus	GSE98816	http://identifiers.org/geo/GSE98816	Alignment and generation of counts	GSE98816_Brain_samples_normalized_counts_matrix.txt.gz	Gene Expression Omnibus	GSE98816	http://identifiers.org/geo/GSE98816	Cell type classification with BackSPIN	Online database construction	http://betsholtzlab.org/VascularSingleCells/database.html	Female	Cldn5(BAC)eGFP
Brain single cell 168	Preparation of single cell sequencing libraries	HiSeq2500	Illumina	Brain.EC3_H1_R1	GSM2612706	Gene Expression Omnibus	GSE98816	http://identifiers.org/geo/GSE98816	Alignment and generation of counts	GSE98816_Brain_samples_normalized_counts_matrix.txt.gz	Gene Expression Omnibus	GSE98816	http://identifiers.org/geo/GSE98816	Cell type classification with BackSPIN	Online database construction	http://betsholtzlab.org/VascularSingleCells/database.html	Female	Cldn5(BAC)eGFP
Brain single cell 169	Preparation of single cell sequencing libraries	HiSeq2500	Illumina	Brain.EC3_H20_R1	GSM2612707	Gene Expression Omnibus	GSE98816	http://identifiers.org/geo/GSE98816	Alignment and generation of counts	GSE98816_Brain_samples_normalized_counts_matrix.txt.gz	Gene Expression Omnibus	GSE98816	http://identifiers.org/geo/GSE98816	Cell type classification with BackSPIN	Online database construction	http://betsholtzlab.org/VascularSingleCells/database.html	Female	Cldn5(BAC)eGFP
Brain single cell 170	Preparation of single cell sequencing libraries	HiSeq2500	Illumina	Brain.EC3_H21_R1	GSM2612708	Gene Expression Omnibus	GSE98816	http://identifiers.org/geo/GSE98816	Alignment and generation of counts	GSE98816_Brain_samples_normalized_counts_matrix.txt.gz	Gene Expression Omnibus	GSE98816	http://identifiers.org/geo/GSE98816	Cell type classification with BackSPIN	Online database construction	http://betsholtzlab.org/VascularSingleCells/database.html	Female	Cldn5(BAC)eGFP
Brain single cell 171	Preparation of single cell sequencing libraries	HiSeq2500	Illumina	Brain.EC3_H22_R1	GSM2612709	Gene Expression Omnibus	GSE98816	http://identifiers.org/geo/GSE98816	Alignment and generation of counts	GSE98816_Brain_samples_normalized_counts_matrix.txt.gz	Gene Expression Omnibus	GSE98816	http://identifiers.org/geo/GSE98816	Cell type classification with BackSPIN	Online database construction	http://betsholtzlab.org/VascularSingleCells/database.html	Female	Cldn5(BAC)eGFP
Brain single cell 172	Preparation of single cell sequencing libraries	HiSeq2500	Illumina	Brain.EC3_H23_R1	GSM2612710	Gene Expression Omnibus	GSE98816	http://identifiers.org/geo/GSE98816	Alignment and generation of counts	GSE98816_Brain_samples_normalized_counts_matrix.txt.gz	Gene Expression Omnibus	GSE98816	http://identifiers.org/geo/GSE98816	Cell type classification with BackSPIN	Online database construction	http://betsholtzlab.org/VascularSingleCells/database.html	Female	Cldn5(BAC)eGFP
Brain single cell 173	Preparation of single cell sequencing libraries	HiSeq2500	Illumina	Brain.EC3_H24_R1	GSM2612711	Gene Expression Omnibus	GSE98816	http://identifiers.org/geo/GSE98816	Alignment and generation of counts	GSE98816_Brain_samples_normalized_counts_matrix.txt.gz	Gene Expression Omnibus	GSE98816	http://identifiers.org/geo/GSE98816	Cell type classification with BackSPIN	Online database construction	http://betsholtzlab.org/VascularSingleCells/database.html	Female	Cldn5(BAC)eGFP
Brain single cell 174	Preparation of single cell sequencing libraries	HiSeq2500	Illumina	Brain.EC3_H2_R1	GSM2612712	Gene Expression Omnibus	GSE98816	http://identifiers.org/geo/GSE98816	Alignment and generation of counts	GSE98816_Brain_samples_normalized_counts_matrix.txt.gz	Gene Expression Omnibus	GSE98816	http://identifiers.org/geo/GSE98816	Cell type classification with BackSPIN	Online database construction	http://betsholtzlab.org/VascularSingleCells/database.html	Female	Cldn5(BAC)eGFP
Brain single cell 175	Preparation of single cell sequencing libraries	HiSeq2500	Illumina	Brain.EC3_H3_R1	GSM2612713	Gene Expression Omnibus	GSE98816	http://identifiers.org/geo/GSE98816	Alignment and generation of counts	GSE98816_Brain_samples_normalized_counts_matrix.txt.gz	Gene Expression Omnibus	GSE98816	http://identifiers.org/geo/GSE98816	Cell type classification with BackSPIN	Online database construction	http://betsholtzlab.org/VascularSingleCells/database.html	Female	Cldn5(BAC)eGFP
Brain single cell 176	Preparation of single cell sequencing libraries	HiSeq2500	Illumina	Brain.EC3_H5_R1	GSM2612714	Gene Expression Omnibus	GSE98816	http://identifiers.org/geo/GSE98816	Alignment and generation of counts	GSE98816_Brain_samples_normalized_counts_matrix.txt.gz	Gene Expression Omnibus	GSE98816	http://identifiers.org/geo/GSE98816	Cell type classification with BackSPIN	Online database construction	http://betsholtzlab.org/VascularSingleCells/database.html	Female	Cldn5(BAC)eGFP
Brain single cell 177	Preparation of single cell sequencing libraries	HiSeq2500	Illumina	Brain.EC3_H6_R1	GSM2612715	Gene Expression Omnibus	GSE98816	http://identifiers.org/geo/GSE98816	Alignment and generation of counts	GSE98816_Brain_samples_normalized_counts_matrix.txt.gz	Gene Expression Omnibus	GSE98816	http://identifiers.org/geo/GSE98816	Cell type classification with BackSPIN	Online database construction	http://betsholtzlab.org/VascularSingleCells/database.html	Female	Cldn5(BAC)eGFP
Brain single cell 178	Preparation of single cell sequencing libraries	HiSeq2500	Illumina	Brain.EC3_H7_R1	GSM2612716	Gene Expression Omnibus	GSE98816	http://identifiers.org/geo/GSE98816	Alignment and generation of counts	GSE98816_Brain_samples_normalized_counts_matrix.txt.gz	Gene Expression Omnibus	GSE98816	http://identifiers.org/geo/GSE98816	Cell type classification with BackSPIN	Online database construction	http://betsholtzlab.org/VascularSingleCells/database.html	Female	Cldn5(BAC)eGFP
Brain single cell 179	Preparation of single cell sequencing libraries	HiSeq2500	Illumina	Brain.EC3_H8_R1	GSM2612717	Gene Expression Omnibus	GSE98816	http://identifiers.org/geo/GSE98816	Alignment and generation of counts	GSE98816_Brain_samples_normalized_counts_matrix.txt.gz	Gene Expression Omnibus	GSE98816	http://identifiers.org/geo/GSE98816	Cell type classification with BackSPIN	Online database construction	http://betsholtzlab.org/VascularSingleCells/database.html	Female	Cldn5(BAC)eGFP
Brain single cell 180	Preparation of single cell sequencing libraries	HiSeq2500	Illumina	Brain.EC3_H9_R1	GSM2612718	Gene Expression Omnibus	GSE98816	http://identifiers.org/geo/GSE98816	Alignment and generation of counts	GSE98816_Brain_samples_normalized_counts_matrix.txt.gz	Gene Expression Omnibus	GSE98816	http://identifiers.org/geo/GSE98816	Cell type classification with BackSPIN	Online database construction	http://betsholtzlab.org/VascularSingleCells/database.html	Female	Cldn5(BAC)eGFP
Brain single cell 181	Preparation of single cell sequencing libraries	HiSeq2500	Illumina	Brain.EC3_I10_R1	GSM2612719	Gene Expression Omnibus	GSE98816	http://identifiers.org/geo/GSE98816	Alignment and generation of counts	GSE98816_Brain_samples_normalized_counts_matrix.txt.gz	Gene Expression Omnibus	GSE98816	http://identifiers.org/geo/GSE98816	Cell type classification with BackSPIN	Online database construction	http://betsholtzlab.org/VascularSingleCells/database.html	Female	Cldn5(BAC)eGFP
Brain single cell 182	Preparation of single cell sequencing libraries	HiSeq2500	Illumina	Brain.EC3_I11_R1	GSM2612720	Gene Expression Omnibus	GSE98816	http://identifiers.org/geo/GSE98816	Alignment and generation of counts	GSE98816_Brain_samples_normalized_counts_matrix.txt.gz	Gene Expression Omnibus	GSE98816	http://identifiers.org/geo/GSE98816	Cell type classification with BackSPIN	Online database construction	http://betsholtzlab.org/VascularSingleCells/database.html	Female	Cldn5(BAC)eGFP
Brain single cell 183	Preparation of single cell sequencing libraries	HiSeq2500	Illumina	Brain.EC3_I12_R1	GSM2612721	Gene Expression Omnibus	GSE98816	http://identifiers.org/geo/GSE98816	Alignment and generation of counts	GSE98816_Brain_samples_normalized_counts_matrix.txt.gz	Gene Expression Omnibus	GSE98816	http://identifiers.org/geo/GSE98816	Cell type classification with BackSPIN	Online database construction	http://betsholtzlab.org/VascularSingleCells/database.html	Female	Cldn5(BAC)eGFP
Brain single cell 184	Preparation of single cell sequencing libraries	HiSeq2500	Illumina	Brain.EC3_I13_R1	GSM2612722	Gene Expression Omnibus	GSE98816	http://identifiers.org/geo/GSE98816	Alignment and generation of counts	GSE98816_Brain_samples_normalized_counts_matrix.txt.gz	Gene Expression Omnibus	GSE98816	http://identifiers.org/geo/GSE98816	Cell type classification with BackSPIN	Online database construction	http://betsholtzlab.org/VascularSingleCells/database.html	Female	Cldn5(BAC)eGFP
Brain single cell 185	Preparation of single cell sequencing libraries	HiSeq2500	Illumina	Brain.EC3_I14_R1	GSM2612723	Gene Expression Omnibus	GSE98816	http://identifiers.org/geo/GSE98816	Alignment and generation of counts	GSE98816_Brain_samples_normalized_counts_matrix.txt.gz	Gene Expression Omnibus	GSE98816	http://identifiers.org/geo/GSE98816	Cell type classification with BackSPIN	Online database construction	http://betsholtzlab.org/VascularSingleCells/database.html	Female	Cldn5(BAC)eGFP
Brain single cell 186	Preparation of single cell sequencing libraries	HiSeq2500	Illumina	Brain.EC3_I15_R1	GSM2612724	Gene Expression Omnibus	GSE98816	http://identifiers.org/geo/GSE98816	Alignment and generation of counts	GSE98816_Brain_samples_normalized_counts_matrix.txt.gz	Gene Expression Omnibus	GSE98816	http://identifiers.org/geo/GSE98816	Cell type classification with BackSPIN	Online database construction	http://betsholtzlab.org/VascularSingleCells/database.html	Female	Cldn5(BAC)eGFP
Brain single cell 187	Preparation of single cell sequencing libraries	HiSeq2500	Illumina	Brain.EC3_I16_R1	GSM2612725	Gene Expression Omnibus	GSE98816	http://identifiers.org/geo/GSE98816	Alignment and generation of counts	GSE98816_Brain_samples_normalized_counts_matrix.txt.gz	Gene Expression Omnibus	GSE98816	http://identifiers.org/geo/GSE98816	Cell type classification with BackSPIN	Online database construction	http://betsholtzlab.org/VascularSingleCells/database.html	Female	Cldn5(BAC)eGFP
Brain single cell 188	Preparation of single cell sequencing libraries	HiSeq2500	Illumina	Brain.EC3_I17_R1	GSM2612726	Gene Expression Omnibus	GSE98816	http://identifiers.org/geo/GSE98816	Alignment and generation of counts	GSE98816_Brain_samples_normalized_counts_matrix.txt.gz	Gene Expression Omnibus	GSE98816	http://identifiers.org/geo/GSE98816	Cell type classification with BackSPIN	Online database construction	http://betsholtzlab.org/VascularSingleCells/database.html	Female	Cldn5(BAC)eGFP
Brain single cell 189	Preparation of single cell sequencing libraries	HiSeq2500	Illumina	Brain.EC3_I18_R1	GSM2612727	Gene Expression Omnibus	GSE98816	http://identifiers.org/geo/GSE98816	Alignment and generation of counts	GSE98816_Brain_samples_normalized_counts_matrix.txt.gz	Gene Expression Omnibus	GSE98816	http://identifiers.org/geo/GSE98816	Cell type classification with BackSPIN	Online database construction	http://betsholtzlab.org/VascularSingleCells/database.html	Female	Cldn5(BAC)eGFP
Brain single cell 190	Preparation of single cell sequencing libraries	HiSeq2500	Illumina	Brain.EC3_I1_R1	GSM2612728	Gene Expression Omnibus	GSE98816	http://identifiers.org/geo/GSE98816	Alignment and generation of counts	GSE98816_Brain_samples_normalized_counts_matrix.txt.gz	Gene Expression Omnibus	GSE98816	http://identifiers.org/geo/GSE98816	Cell type classification with BackSPIN	Online database construction	http://betsholtzlab.org/VascularSingleCells/database.html	Female	Cldn5(BAC)eGFP
Brain single cell 191	Preparation of single cell sequencing libraries	HiSeq2500	Illumina	Brain.EC3_I20_R1	GSM2612729	Gene Expression Omnibus	GSE98816	http://identifiers.org/geo/GSE98816	Alignment and generation of counts	GSE98816_Brain_samples_normalized_counts_matrix.txt.gz	Gene Expression Omnibus	GSE98816	http://identifiers.org/geo/GSE98816	Cell type classification with BackSPIN	Online database construction	http://betsholtzlab.org/VascularSingleCells/database.html	Female	Cldn5(BAC)eGFP
Brain single cell 192	Preparation of single cell sequencing libraries	HiSeq2500	Illumina	Brain.EC3_I21_R1	GSM2612730	Gene Expression Omnibus	GSE98816	http://identifiers.org/geo/GSE98816	Alignment and generation of counts	GSE98816_Brain_samples_normalized_counts_matrix.txt.gz	Gene Expression Omnibus	GSE98816	http://identifiers.org/geo/GSE98816	Cell type classification with BackSPIN	Online database construction	http://betsholtzlab.org/VascularSingleCells/database.html	Female	Cldn5(BAC)eGFP
Brain single cell 193	Preparation of single cell sequencing libraries	HiSeq2500	Illumina	Brain.EC3_I22_R1	GSM2612731	Gene Expression Omnibus	GSE98816	http://identifiers.org/geo/GSE98816	Alignment and generation of counts	GSE98816_Brain_samples_normalized_counts_matrix.txt.gz	Gene Expression Omnibus	GSE98816	http://identifiers.org/geo/GSE98816	Cell type classification with BackSPIN	Online database construction	http://betsholtzlab.org/VascularSingleCells/database.html	Female	Cldn5(BAC)eGFP
Brain single cell 194	Preparation of single cell sequencing libraries	HiSeq2500	Illumina	Brain.EC3_I23_R1	GSM2612732	Gene Expression Omnibus	GSE98816	http://identifiers.org/geo/GSE98816	Alignment and generation of counts	GSE98816_Brain_samples_normalized_counts_matrix.txt.gz	Gene Expression Omnibus	GSE98816	http://identifiers.org/geo/GSE98816	Cell type classification with BackSPIN	Online database construction	http://betsholtzlab.org/VascularSingleCells/database.html	Female	Cldn5(BAC)eGFP
Brain single cell 195	Preparation of single cell sequencing libraries	HiSeq2500	Illumina	Brain.EC3_I24_R1	GSM2612733	Gene Expression Omnibus	GSE98816	http://identifiers.org/geo/GSE98816	Alignment and generation of counts	GSE98816_Brain_samples_normalized_counts_matrix.txt.gz	Gene Expression Omnibus	GSE98816	http://identifiers.org/geo/GSE98816	Cell type classification with BackSPIN	Online database construction	http://betsholtzlab.org/VascularSingleCells/database.html	Female	Cldn5(BAC)eGFP
Brain single cell 196	Preparation of single cell sequencing libraries	HiSeq2500	Illumina	Brain.EC3_I2_R1	GSM2612734	Gene Expression Omnibus	GSE98816	http://identifiers.org/geo/GSE98816	Alignment and generation of counts	GSE98816_Brain_samples_normalized_counts_matrix.txt.gz	Gene Expression Omnibus	GSE98816	http://identifiers.org/geo/GSE98816	Cell type classification with BackSPIN	Online database construction	http://betsholtzlab.org/VascularSingleCells/database.html	Female	Cldn5(BAC)eGFP
Brain single cell 197	Preparation of single cell sequencing libraries	HiSeq2500	Illumina	Brain.EC3_I3_R1	GSM2612735	Gene Expression Omnibus	GSE98816	http://identifiers.org/geo/GSE98816	Alignment and generation of counts	GSE98816_Brain_samples_normalized_counts_matrix.txt.gz	Gene Expression Omnibus	GSE98816	http://identifiers.org/geo/GSE98816	Cell type classification with BackSPIN	Online database construction	http://betsholtzlab.org/VascularSingleCells/database.html	Female	Cldn5(BAC)eGFP
Brain single cell 198	Preparation of single cell sequencing libraries	HiSeq2500	Illumina	Brain.EC3_I4_R1	GSM2612736	Gene Expression Omnibus	GSE98816	http://identifiers.org/geo/GSE98816	Alignment and generation of counts	GSE98816_Brain_samples_normalized_counts_matrix.txt.gz	Gene Expression Omnibus	GSE98816	http://identifiers.org/geo/GSE98816	Cell type classification with BackSPIN	Online database construction	http://betsholtzlab.org/VascularSingleCells/database.html	Female	Cldn5(BAC)eGFP
Brain single cell 199	Preparation of single cell sequencing libraries	HiSeq2500	Illumina	Brain.EC3_I5_R1	GSM2612737	Gene Expression Omnibus	GSE98816	http://identifiers.org/geo/GSE98816	Alignment and generation of counts	GSE98816_Brain_samples_normalized_counts_matrix.txt.gz	Gene Expression Omnibus	GSE98816	http://identifiers.org/geo/GSE98816	Cell type classification with BackSPIN	Online database construction	http://betsholtzlab.org/VascularSingleCells/database.html	Female	Cldn5(BAC)eGFP
Brain single cell 200	Preparation of single cell sequencing libraries	HiSeq2500	Illumina	Brain.EC3_I6_R1	GSM2612738	Gene Expression Omnibus	GSE98816	http://identifiers.org/geo/GSE98816	Alignment and generation of counts	GSE98816_Brain_samples_normalized_counts_matrix.txt.gz	Gene Expression Omnibus	GSE98816	http://identifiers.org/geo/GSE98816	Cell type classification with BackSPIN	Online database construction	http://betsholtzlab.org/VascularSingleCells/database.html	Female	Cldn5(BAC)eGFP
Brain single cell 201	Preparation of single cell sequencing libraries	HiSeq2500	Illumina	Brain.EC3_I7_R1	GSM2612739	Gene Expression Omnibus	GSE98816	http://identifiers.org/geo/GSE98816	Alignment and generation of counts	GSE98816_Brain_samples_normalized_counts_matrix.txt.gz	Gene Expression Omnibus	GSE98816	http://identifiers.org/geo/GSE98816	Cell type classification with BackSPIN	Online database construction	http://betsholtzlab.org/VascularSingleCells/database.html	Female	Cldn5(BAC)eGFP
Brain single cell 202	Preparation of single cell sequencing libraries	HiSeq2500	Illumina	Brain.EC3_I9_R1	GSM2612740	Gene Expression Omnibus	GSE98816	http://identifiers.org/geo/GSE98816	Alignment and generation of counts	GSE98816_Brain_samples_normalized_counts_matrix.txt.gz	Gene Expression Omnibus	GSE98816	http://identifiers.org/geo/GSE98816	Cell type classification with BackSPIN	Online database construction	http://betsholtzlab.org/VascularSingleCells/database.html	Female	Cldn5(BAC)eGFP
Brain single cell 203	Preparation of single cell sequencing libraries	HiSeq2500	Illumina	Brain.EC3_J10_R1	GSM2612741	Gene Expression Omnibus	GSE98816	http://identifiers.org/geo/GSE98816	Alignment and generation of counts	GSE98816_Brain_samples_normalized_counts_matrix.txt.gz	Gene Expression Omnibus	GSE98816	http://identifiers.org/geo/GSE98816	Cell type classification with BackSPIN	Online database construction	http://betsholtzlab.org/VascularSingleCells/database.html	Female	Cldn5(BAC)eGFP
Brain single cell 204	Preparation of single cell sequencing libraries	HiSeq2500	Illumina	Brain.EC3_J11_R1	GSM2612742	Gene Expression Omnibus	GSE98816	http://identifiers.org/geo/GSE98816	Alignment and generation of counts	GSE98816_Brain_samples_normalized_counts_matrix.txt.gz	Gene Expression Omnibus	GSE98816	http://identifiers.org/geo/GSE98816	Cell type classification with BackSPIN	Online database construction	http://betsholtzlab.org/VascularSingleCells/database.html	Female	Cldn5(BAC)eGFP
Brain single cell 205	Preparation of single cell sequencing libraries	HiSeq2500	Illumina	Brain.EC3_J12_R1	GSM2612743	Gene Expression Omnibus	GSE98816	http://identifiers.org/geo/GSE98816	Alignment and generation of counts	GSE98816_Brain_samples_normalized_counts_matrix.txt.gz	Gene Expression Omnibus	GSE98816	http://identifiers.org/geo/GSE98816	Cell type classification with BackSPIN	Online database construction	http://betsholtzlab.org/VascularSingleCells/database.html	Female	Cldn5(BAC)eGFP
Brain single cell 206	Preparation of single cell sequencing libraries	HiSeq2500	Illumina	Brain.EC3_J13_R1	GSM2612744	Gene Expression Omnibus	GSE98816	http://identifiers.org/geo/GSE98816	Alignment and generation of counts	GSE98816_Brain_samples_normalized_counts_matrix.txt.gz	Gene Expression Omnibus	GSE98816	http://identifiers.org/geo/GSE98816	Cell type classification with BackSPIN	Online database construction	http://betsholtzlab.org/VascularSingleCells/database.html	Female	Cldn5(BAC)eGFP
Brain single cell 207	Preparation of single cell sequencing libraries	HiSeq2500	Illumina	Brain.EC3_J14_R1	GSM2612745	Gene Expression Omnibus	GSE98816	http://identifiers.org/geo/GSE98816	Alignment and generation of counts	GSE98816_Brain_samples_normalized_counts_matrix.txt.gz	Gene Expression Omnibus	GSE98816	http://identifiers.org/geo/GSE98816	Cell type classification with BackSPIN	Online database construction	http://betsholtzlab.org/VascularSingleCells/database.html	Female	Cldn5(BAC)eGFP
Brain single cell 208	Preparation of single cell sequencing libraries	HiSeq2500	Illumina	Brain.EC3_J15_R1	GSM2612746	Gene Expression Omnibus	GSE98816	http://identifiers.org/geo/GSE98816	Alignment and generation of counts	GSE98816_Brain_samples_normalized_counts_matrix.txt.gz	Gene Expression Omnibus	GSE98816	http://identifiers.org/geo/GSE98816	Cell type classification with BackSPIN	Online database construction	http://betsholtzlab.org/VascularSingleCells/database.html	Female	Cldn5(BAC)eGFP
Brain single cell 209	Preparation of single cell sequencing libraries	HiSeq2500	Illumina	Brain.EC3_J17_R1	GSM2612747	Gene Expression Omnibus	GSE98816	http://identifiers.org/geo/GSE98816	Alignment and generation of counts	GSE98816_Brain_samples_normalized_counts_matrix.txt.gz	Gene Expression Omnibus	GSE98816	http://identifiers.org/geo/GSE98816	Cell type classification with BackSPIN	Online database construction	http://betsholtzlab.org/VascularSingleCells/database.html	Female	Cldn5(BAC)eGFP
Brain single cell 210	Preparation of single cell sequencing libraries	HiSeq2500	Illumina	Brain.EC3_J18_R1	GSM2612748	Gene Expression Omnibus	GSE98816	http://identifiers.org/geo/GSE98816	Alignment and generation of counts	GSE98816_Brain_samples_normalized_counts_matrix.txt.gz	Gene Expression Omnibus	GSE98816	http://identifiers.org/geo/GSE98816	Cell type classification with BackSPIN	Online database construction	http://betsholtzlab.org/VascularSingleCells/database.html	Female	Cldn5(BAC)eGFP
Brain single cell 211	Preparation of single cell sequencing libraries	HiSeq2500	Illumina	Brain.EC3_J19_R1	GSM2612749	Gene Expression Omnibus	GSE98816	http://identifiers.org/geo/GSE98816	Alignment and generation of counts	GSE98816_Brain_samples_normalized_counts_matrix.txt.gz	Gene Expression Omnibus	GSE98816	http://identifiers.org/geo/GSE98816	Cell type classification with BackSPIN	Online database construction	http://betsholtzlab.org/VascularSingleCells/database.html	Female	Cldn5(BAC)eGFP
Brain single cell 212	Preparation of single cell sequencing libraries	HiSeq2500	Illumina	Brain.EC3_J1_R1	GSM2612750	Gene Expression Omnibus	GSE98816	http://identifiers.org/geo/GSE98816	Alignment and generation of counts	GSE98816_Brain_samples_normalized_counts_matrix.txt.gz	Gene Expression Omnibus	GSE98816	http://identifiers.org/geo/GSE98816	Cell type classification with BackSPIN	Online database construction	http://betsholtzlab.org/VascularSingleCells/database.html	Female	Cldn5(BAC)eGFP
Brain single cell 213	Preparation of single cell sequencing libraries	HiSeq2500	Illumina	Brain.EC3_J21_R1	GSM2612751	Gene Expression Omnibus	GSE98816	http://identifiers.org/geo/GSE98816	Alignment and generation of counts	GSE98816_Brain_samples_normalized_counts_matrix.txt.gz	Gene Expression Omnibus	GSE98816	http://identifiers.org/geo/GSE98816	Cell type classification with BackSPIN	Online database construction	http://betsholtzlab.org/VascularSingleCells/database.html	Female	Cldn5(BAC)eGFP
Brain single cell 214	Preparation of single cell sequencing libraries	HiSeq2500	Illumina	Brain.EC3_J22_R1	GSM2612752	Gene Expression Omnibus	GSE98816	http://identifiers.org/geo/GSE98816	Alignment and generation of counts	GSE98816_Brain_samples_normalized_counts_matrix.txt.gz	Gene Expression Omnibus	GSE98816	http://identifiers.org/geo/GSE98816	Cell type classification with BackSPIN	Online database construction	http://betsholtzlab.org/VascularSingleCells/database.html	Female	Cldn5(BAC)eGFP
Brain single cell 215	Preparation of single cell sequencing libraries	HiSeq2500	Illumina	Brain.EC3_J23_R1	GSM2612753	Gene Expression Omnibus	GSE98816	http://identifiers.org/geo/GSE98816	Alignment and generation of counts	GSE98816_Brain_samples_normalized_counts_matrix.txt.gz	Gene Expression Omnibus	GSE98816	http://identifiers.org/geo/GSE98816	Cell type classification with BackSPIN	Online database construction	http://betsholtzlab.org/VascularSingleCells/database.html	Female	Cldn5(BAC)eGFP
Brain single cell 216	Preparation of single cell sequencing libraries	HiSeq2500	Illumina	Brain.EC3_J24_R1	GSM2612754	Gene Expression Omnibus	GSE98816	http://identifiers.org/geo/GSE98816	Alignment and generation of counts	GSE98816_Brain_samples_normalized_counts_matrix.txt.gz	Gene Expression Omnibus	GSE98816	http://identifiers.org/geo/GSE98816	Cell type classification with BackSPIN	Online database construction	http://betsholtzlab.org/VascularSingleCells/database.html	Female	Cldn5(BAC)eGFP
Brain single cell 217	Preparation of single cell sequencing libraries	HiSeq2500	Illumina	Brain.EC3_J2_R1	GSM2612755	Gene Expression Omnibus	GSE98816	http://identifiers.org/geo/GSE98816	Alignment and generation of counts	GSE98816_Brain_samples_normalized_counts_matrix.txt.gz	Gene Expression Omnibus	GSE98816	http://identifiers.org/geo/GSE98816	Cell type classification with BackSPIN	Online database construction	http://betsholtzlab.org/VascularSingleCells/database.html	Female	Cldn5(BAC)eGFP
Brain single cell 218	Preparation of single cell sequencing libraries	HiSeq2500	Illumina	Brain.EC3_J3_R1	GSM2612756	Gene Expression Omnibus	GSE98816	http://identifiers.org/geo/GSE98816	Alignment and generation of counts	GSE98816_Brain_samples_normalized_counts_matrix.txt.gz	Gene Expression Omnibus	GSE98816	http://identifiers.org/geo/GSE98816	Cell type classification with BackSPIN	Online database construction	http://betsholtzlab.org/VascularSingleCells/database.html	Female	Cldn5(BAC)eGFP
Brain single cell 219	Preparation of single cell sequencing libraries	HiSeq2500	Illumina	Brain.EC3_J4_R1	GSM2612757	Gene Expression Omnibus	GSE98816	http://identifiers.org/geo/GSE98816	Alignment and generation of counts	GSE98816_Brain_samples_normalized_counts_matrix.txt.gz	Gene Expression Omnibus	GSE98816	http://identifiers.org/geo/GSE98816	Cell type classification with BackSPIN	Online database construction	http://betsholtzlab.org/VascularSingleCells/database.html	Female	Cldn5(BAC)eGFP
Brain single cell 220	Preparation of single cell sequencing libraries	HiSeq2500	Illumina	Brain.EC3_J5_R1	GSM2612758	Gene Expression Omnibus	GSE98816	http://identifiers.org/geo/GSE98816	Alignment and generation of counts	GSE98816_Brain_samples_normalized_counts_matrix.txt.gz	Gene Expression Omnibus	GSE98816	http://identifiers.org/geo/GSE98816	Cell type classification with BackSPIN	Online database construction	http://betsholtzlab.org/VascularSingleCells/database.html	Female	Cldn5(BAC)eGFP
Brain single cell 221	Preparation of single cell sequencing libraries	HiSeq2500	Illumina	Brain.EC3_J6_R1	GSM2612759	Gene Expression Omnibus	GSE98816	http://identifiers.org/geo/GSE98816	Alignment and generation of counts	GSE98816_Brain_samples_normalized_counts_matrix.txt.gz	Gene Expression Omnibus	GSE98816	http://identifiers.org/geo/GSE98816	Cell type classification with BackSPIN	Online database construction	http://betsholtzlab.org/VascularSingleCells/database.html	Female	Cldn5(BAC)eGFP
Brain single cell 222	Preparation of single cell sequencing libraries	HiSeq2500	Illumina	Brain.EC3_J7_R1	GSM2612760	Gene Expression Omnibus	GSE98816	http://identifiers.org/geo/GSE98816	Alignment and generation of counts	GSE98816_Brain_samples_normalized_counts_matrix.txt.gz	Gene Expression Omnibus	GSE98816	http://identifiers.org/geo/GSE98816	Cell type classification with BackSPIN	Online database construction	http://betsholtzlab.org/VascularSingleCells/database.html	Female	Cldn5(BAC)eGFP
Brain single cell 223	Preparation of single cell sequencing libraries	HiSeq2500	Illumina	Brain.EC3_J8_R1	GSM2612761	Gene Expression Omnibus	GSE98816	http://identifiers.org/geo/GSE98816	Alignment and generation of counts	GSE98816_Brain_samples_normalized_counts_matrix.txt.gz	Gene Expression Omnibus	GSE98816	http://identifiers.org/geo/GSE98816	Cell type classification with BackSPIN	Online database construction	http://betsholtzlab.org/VascularSingleCells/database.html	Female	Cldn5(BAC)eGFP
Brain single cell 224	Preparation of single cell sequencing libraries	HiSeq2500	Illumina	Brain.EC3_J9_R1	GSM2612762	Gene Expression Omnibus	GSE98816	http://identifiers.org/geo/GSE98816	Alignment and generation of counts	GSE98816_Brain_samples_normalized_counts_matrix.txt.gz	Gene Expression Omnibus	GSE98816	http://identifiers.org/geo/GSE98816	Cell type classification with BackSPIN	Online database construction	http://betsholtzlab.org/VascularSingleCells/database.html	Female	Cldn5(BAC)eGFP
Brain single cell 225	Preparation of single cell sequencing libraries	HiSeq2500	Illumina	Brain.EC3_K10_R1	GSM2612763	Gene Expression Omnibus	GSE98816	http://identifiers.org/geo/GSE98816	Alignment and generation of counts	GSE98816_Brain_samples_normalized_counts_matrix.txt.gz	Gene Expression Omnibus	GSE98816	http://identifiers.org/geo/GSE98816	Cell type classification with BackSPIN	Online database construction	http://betsholtzlab.org/VascularSingleCells/database.html	Female	Cldn5(BAC)eGFP
Brain single cell 226	Preparation of single cell sequencing libraries	HiSeq2500	Illumina	Brain.EC3_K11_R1	GSM2612764	Gene Expression Omnibus	GSE98816	http://identifiers.org/geo/GSE98816	Alignment and generation of counts	GSE98816_Brain_samples_normalized_counts_matrix.txt.gz	Gene Expression Omnibus	GSE98816	http://identifiers.org/geo/GSE98816	Cell type classification with BackSPIN	Online database construction	http://betsholtzlab.org/VascularSingleCells/database.html	Female	Cldn5(BAC)eGFP
Brain single cell 227	Preparation of single cell sequencing libraries	HiSeq2500	Illumina	Brain.EC3_K12_R1	GSM2612765	Gene Expression Omnibus	GSE98816	http://identifiers.org/geo/GSE98816	Alignment and generation of counts	GSE98816_Brain_samples_normalized_counts_matrix.txt.gz	Gene Expression Omnibus	GSE98816	http://identifiers.org/geo/GSE98816	Cell type classification with BackSPIN	Online database construction	http://betsholtzlab.org/VascularSingleCells/database.html	Female	Cldn5(BAC)eGFP
Brain single cell 228	Preparation of single cell sequencing libraries	HiSeq2500	Illumina	Brain.EC3_K13_R1	GSM2612766	Gene Expression Omnibus	GSE98816	http://identifiers.org/geo/GSE98816	Alignment and generation of counts	GSE98816_Brain_samples_normalized_counts_matrix.txt.gz	Gene Expression Omnibus	GSE98816	http://identifiers.org/geo/GSE98816	Cell type classification with BackSPIN	Online database construction	http://betsholtzlab.org/VascularSingleCells/database.html	Female	Cldn5(BAC)eGFP
Brain single cell 229	Preparation of single cell sequencing libraries	HiSeq2500	Illumina	Brain.EC3_K14_R1	GSM2612767	Gene Expression Omnibus	GSE98816	http://identifiers.org/geo/GSE98816	Alignment and generation of counts	GSE98816_Brain_samples_normalized_counts_matrix.txt.gz	Gene Expression Omnibus	GSE98816	http://identifiers.org/geo/GSE98816	Cell type classification with BackSPIN	Online database construction	http://betsholtzlab.org/VascularSingleCells/database.html	Female	Cldn5(BAC)eGFP
Brain single cell 230	Preparation of single cell sequencing libraries	HiSeq2500	Illumina	Brain.EC3_K15_R1	GSM2612768	Gene Expression Omnibus	GSE98816	http://identifiers.org/geo/GSE98816	Alignment and generation of counts	GSE98816_Brain_samples_normalized_counts_matrix.txt.gz	Gene Expression Omnibus	GSE98816	http://identifiers.org/geo/GSE98816	Cell type classification with BackSPIN	Online database construction	http://betsholtzlab.org/VascularSingleCells/database.html	Female	Cldn5(BAC)eGFP
Brain single cell 231	Preparation of single cell sequencing libraries	HiSeq2500	Illumina	Brain.EC3_K16_R1	GSM2612769	Gene Expression Omnibus	GSE98816	http://identifiers.org/geo/GSE98816	Alignment and generation of counts	GSE98816_Brain_samples_normalized_counts_matrix.txt.gz	Gene Expression Omnibus	GSE98816	http://identifiers.org/geo/GSE98816	Cell type classification with BackSPIN	Online database construction	http://betsholtzlab.org/VascularSingleCells/database.html	Female	Cldn5(BAC)eGFP
Brain single cell 232	Preparation of single cell sequencing libraries	HiSeq2500	Illumina	Brain.EC3_K17_R1	GSM2612770	Gene Expression Omnibus	GSE98816	http://identifiers.org/geo/GSE98816	Alignment and generation of counts	GSE98816_Brain_samples_normalized_counts_matrix.txt.gz	Gene Expression Omnibus	GSE98816	http://identifiers.org/geo/GSE98816	Cell type classification with BackSPIN	Online database construction	http://betsholtzlab.org/VascularSingleCells/database.html	Female	Cldn5(BAC)eGFP
Brain single cell 233	Preparation of single cell sequencing libraries	HiSeq2500	Illumina	Brain.EC3_K18_R1	GSM2612771	Gene Expression Omnibus	GSE98816	http://identifiers.org/geo/GSE98816	Alignment and generation of counts	GSE98816_Brain_samples_normalized_counts_matrix.txt.gz	Gene Expression Omnibus	GSE98816	http://identifiers.org/geo/GSE98816	Cell type classification with BackSPIN	Online database construction	http://betsholtzlab.org/VascularSingleCells/database.html	Female	Cldn5(BAC)eGFP
Brain single cell 234	Preparation of single cell sequencing libraries	HiSeq2500	Illumina	Brain.EC3_K19_R1	GSM2612772	Gene Expression Omnibus	GSE98816	http://identifiers.org/geo/GSE98816	Alignment and generation of counts	GSE98816_Brain_samples_normalized_counts_matrix.txt.gz	Gene Expression Omnibus	GSE98816	http://identifiers.org/geo/GSE98816	Cell type classification with BackSPIN	Online database construction	http://betsholtzlab.org/VascularSingleCells/database.html	Female	Cldn5(BAC)eGFP
Brain single cell 235	Preparation of single cell sequencing libraries	HiSeq2500	Illumina	Brain.EC3_K1_R1	GSM2612773	Gene Expression Omnibus	GSE98816	http://identifiers.org/geo/GSE98816	Alignment and generation of counts	GSE98816_Brain_samples_normalized_counts_matrix.txt.gz	Gene Expression Omnibus	GSE98816	http://identifiers.org/geo/GSE98816	Cell type classification with BackSPIN	Online database construction	http://betsholtzlab.org/VascularSingleCells/database.html	Female	Cldn5(BAC)eGFP
Brain single cell 236	Preparation of single cell sequencing libraries	HiSeq2500	Illumina	Brain.EC3_K20_R1	GSM2612774	Gene Expression Omnibus	GSE98816	http://identifiers.org/geo/GSE98816	Alignment and generation of counts	GSE98816_Brain_samples_normalized_counts_matrix.txt.gz	Gene Expression Omnibus	GSE98816	http://identifiers.org/geo/GSE98816	Cell type classification with BackSPIN	Online database construction	http://betsholtzlab.org/VascularSingleCells/database.html	Female	Cldn5(BAC)eGFP
Brain single cell 237	Preparation of single cell sequencing libraries	HiSeq2500	Illumina	Brain.EC3_K21_R1	GSM2612775	Gene Expression Omnibus	GSE98816	http://identifiers.org/geo/GSE98816	Alignment and generation of counts	GSE98816_Brain_samples_normalized_counts_matrix.txt.gz	Gene Expression Omnibus	GSE98816	http://identifiers.org/geo/GSE98816	Cell type classification with BackSPIN	Online database construction	http://betsholtzlab.org/VascularSingleCells/database.html	Female	Cldn5(BAC)eGFP
Brain single cell 238	Preparation of single cell sequencing libraries	HiSeq2500	Illumina	Brain.EC3_K22_R1	GSM2612776	Gene Expression Omnibus	GSE98816	http://identifiers.org/geo/GSE98816	Alignment and generation of counts	GSE98816_Brain_samples_normalized_counts_matrix.txt.gz	Gene Expression Omnibus	GSE98816	http://identifiers.org/geo/GSE98816	Cell type classification with BackSPIN	Online database construction	http://betsholtzlab.org/VascularSingleCells/database.html	Female	Cldn5(BAC)eGFP
Brain single cell 239	Preparation of single cell sequencing libraries	HiSeq2500	Illumina	Brain.EC3_K23_R1	GSM2612777	Gene Expression Omnibus	GSE98816	http://identifiers.org/geo/GSE98816	Alignment and generation of counts	GSE98816_Brain_samples_normalized_counts_matrix.txt.gz	Gene Expression Omnibus	GSE98816	http://identifiers.org/geo/GSE98816	Cell type classification with BackSPIN	Online database construction	http://betsholtzlab.org/VascularSingleCells/database.html	Female	Cldn5(BAC)eGFP
Brain single cell 240	Preparation of single cell sequencing libraries	HiSeq2500	Illumina	Brain.EC3_K24_R1	GSM2612778	Gene Expression Omnibus	GSE98816	http://identifiers.org/geo/GSE98816	Alignment and generation of counts	GSE98816_Brain_samples_normalized_counts_matrix.txt.gz	Gene Expression Omnibus	GSE98816	http://identifiers.org/geo/GSE98816	Cell type classification with BackSPIN	Online database construction	http://betsholtzlab.org/VascularSingleCells/database.html	Female	Cldn5(BAC)eGFP
Brain single cell 241	Preparation of single cell sequencing libraries	HiSeq2500	Illumina	Brain.EC3_K2_R1	GSM2612779	Gene Expression Omnibus	GSE98816	http://identifiers.org/geo/GSE98816	Alignment and generation of counts	GSE98816_Brain_samples_normalized_counts_matrix.txt.gz	Gene Expression Omnibus	GSE98816	http://identifiers.org/geo/GSE98816	Cell type classification with BackSPIN	Online database construction	http://betsholtzlab.org/VascularSingleCells/database.html	Female	Cldn5(BAC)eGFP
Brain single cell 242	Preparation of single cell sequencing libraries	HiSeq2500	Illumina	Brain.EC3_K3_R1	GSM2612780	Gene Expression Omnibus	GSE98816	http://identifiers.org/geo/GSE98816	Alignment and generation of counts	GSE98816_Brain_samples_normalized_counts_matrix.txt.gz	Gene Expression Omnibus	GSE98816	http://identifiers.org/geo/GSE98816	Cell type classification with BackSPIN	Online database construction	http://betsholtzlab.org/VascularSingleCells/database.html	Female	Cldn5(BAC)eGFP
Brain single cell 243	Preparation of single cell sequencing libraries	HiSeq2500	Illumina	Brain.EC3_K4_R1	GSM2612781	Gene Expression Omnibus	GSE98816	http://identifiers.org/geo/GSE98816	Alignment and generation of counts	GSE98816_Brain_samples_normalized_counts_matrix.txt.gz	Gene Expression Omnibus	GSE98816	http://identifiers.org/geo/GSE98816	Cell type classification with BackSPIN	Online database construction	http://betsholtzlab.org/VascularSingleCells/database.html	Female	Cldn5(BAC)eGFP
Brain single cell 244	Preparation of single cell sequencing libraries	HiSeq2500	Illumina	Brain.EC3_K5_R1	GSM2612782	Gene Expression Omnibus	GSE98816	http://identifiers.org/geo/GSE98816	Alignment and generation of counts	GSE98816_Brain_samples_normalized_counts_matrix.txt.gz	Gene Expression Omnibus	GSE98816	http://identifiers.org/geo/GSE98816	Cell type classification with BackSPIN	Online database construction	http://betsholtzlab.org/VascularSingleCells/database.html	Female	Cldn5(BAC)eGFP
Brain single cell 245	Preparation of single cell sequencing libraries	HiSeq2500	Illumina	Brain.EC3_K6_R1	GSM2612783	Gene Expression Omnibus	GSE98816	http://identifiers.org/geo/GSE98816	Alignment and generation of counts	GSE98816_Brain_samples_normalized_counts_matrix.txt.gz	Gene Expression Omnibus	GSE98816	http://identifiers.org/geo/GSE98816	Cell type classification with BackSPIN	Online database construction	http://betsholtzlab.org/VascularSingleCells/database.html	Female	Cldn5(BAC)eGFP
Brain single cell 246	Preparation of single cell sequencing libraries	HiSeq2500	Illumina	Brain.EC3_K7_R1	GSM2612784	Gene Expression Omnibus	GSE98816	http://identifiers.org/geo/GSE98816	Alignment and generation of counts	GSE98816_Brain_samples_normalized_counts_matrix.txt.gz	Gene Expression Omnibus	GSE98816	http://identifiers.org/geo/GSE98816	Cell type classification with BackSPIN	Online database construction	http://betsholtzlab.org/VascularSingleCells/database.html	Female	Cldn5(BAC)eGFP
Brain single cell 247	Preparation of single cell sequencing libraries	HiSeq2500	Illumina	Brain.EC3_K8_R1	GSM2612785	Gene Expression Omnibus	GSE98816	http://identifiers.org/geo/GSE98816	Alignment and generation of counts	GSE98816_Brain_samples_normalized_counts_matrix.txt.gz	Gene Expression Omnibus	GSE98816	http://identifiers.org/geo/GSE98816	Cell type classification with BackSPIN	Online database construction	http://betsholtzlab.org/VascularSingleCells/database.html	Female	Cldn5(BAC)eGFP
Brain single cell 248	Preparation of single cell sequencing libraries	HiSeq2500	Illumina	Brain.EC3_K9_R1	GSM2612786	Gene Expression Omnibus	GSE98816	http://identifiers.org/geo/GSE98816	Alignment and generation of counts	GSE98816_Brain_samples_normalized_counts_matrix.txt.gz	Gene Expression Omnibus	GSE98816	http://identifiers.org/geo/GSE98816	Cell type classification with BackSPIN	Online database construction	http://betsholtzlab.org/VascularSingleCells/database.html	Female	Cldn5(BAC)eGFP
Brain single cell 249	Preparation of single cell sequencing libraries	HiSeq2500	Illumina	Brain.EC3_L10_R1	GSM2612787	Gene Expression Omnibus	GSE98816	http://identifiers.org/geo/GSE98816	Alignment and generation of counts	GSE98816_Brain_samples_normalized_counts_matrix.txt.gz	Gene Expression Omnibus	GSE98816	http://identifiers.org/geo/GSE98816	Cell type classification with BackSPIN	Online database construction	http://betsholtzlab.org/VascularSingleCells/database.html	Female	Cldn5(BAC)eGFP
Brain single cell 250	Preparation of single cell sequencing libraries	HiSeq2500	Illumina	Brain.EC3_L11_R1	GSM2612788	Gene Expression Omnibus	GSE98816	http://identifiers.org/geo/GSE98816	Alignment and generation of counts	GSE98816_Brain_samples_normalized_counts_matrix.txt.gz	Gene Expression Omnibus	GSE98816	http://identifiers.org/geo/GSE98816	Cell type classification with BackSPIN	Online database construction	http://betsholtzlab.org/VascularSingleCells/database.html	Female	Cldn5(BAC)eGFP
Brain single cell 251	Preparation of single cell sequencing libraries	HiSeq2500	Illumina	Brain.EC3_L12_R1	GSM2612789	Gene Expression Omnibus	GSE98816	http://identifiers.org/geo/GSE98816	Alignment and generation of counts	GSE98816_Brain_samples_normalized_counts_matrix.txt.gz	Gene Expression Omnibus	GSE98816	http://identifiers.org/geo/GSE98816	Cell type classification with BackSPIN	Online database construction	http://betsholtzlab.org/VascularSingleCells/database.html	Female	Cldn5(BAC)eGFP
Brain single cell 252	Preparation of single cell sequencing libraries	HiSeq2500	Illumina	Brain.EC3_L13_R1	GSM2612790	Gene Expression Omnibus	GSE98816	http://identifiers.org/geo/GSE98816	Alignment and generation of counts	GSE98816_Brain_samples_normalized_counts_matrix.txt.gz	Gene Expression Omnibus	GSE98816	http://identifiers.org/geo/GSE98816	Cell type classification with BackSPIN	Online database construction	http://betsholtzlab.org/VascularSingleCells/database.html	Female	Cldn5(BAC)eGFP
Brain single cell 253	Preparation of single cell sequencing libraries	HiSeq2500	Illumina	Brain.EC3_L15_R1	GSM2612791	Gene Expression Omnibus	GSE98816	http://identifiers.org/geo/GSE98816	Alignment and generation of counts	GSE98816_Brain_samples_normalized_counts_matrix.txt.gz	Gene Expression Omnibus	GSE98816	http://identifiers.org/geo/GSE98816	Cell type classification with BackSPIN	Online database construction	http://betsholtzlab.org/VascularSingleCells/database.html	Female	Cldn5(BAC)eGFP
Brain single cell 254	Preparation of single cell sequencing libraries	HiSeq2500	Illumina	Brain.EC3_L16_R1	GSM2612792	Gene Expression Omnibus	GSE98816	http://identifiers.org/geo/GSE98816	Alignment and generation of counts	GSE98816_Brain_samples_normalized_counts_matrix.txt.gz	Gene Expression Omnibus	GSE98816	http://identifiers.org/geo/GSE98816	Cell type classification with BackSPIN	Online database construction	http://betsholtzlab.org/VascularSingleCells/database.html	Female	Cldn5(BAC)eGFP
Brain single cell 255	Preparation of single cell sequencing libraries	HiSeq2500	Illumina	Brain.EC3_L17_R1	GSM2612793	Gene Expression Omnibus	GSE98816	http://identifiers.org/geo/GSE98816	Alignment and generation of counts	GSE98816_Brain_samples_normalized_counts_matrix.txt.gz	Gene Expression Omnibus	GSE98816	http://identifiers.org/geo/GSE98816	Cell type classification with BackSPIN	Online database construction	http://betsholtzlab.org/VascularSingleCells/database.html	Female	Cldn5(BAC)eGFP
Brain single cell 256	Preparation of single cell sequencing libraries	HiSeq2500	Illumina	Brain.EC3_L18_R1	GSM2612794	Gene Expression Omnibus	GSE98816	http://identifiers.org/geo/GSE98816	Alignment and generation of counts	GSE98816_Brain_samples_normalized_counts_matrix.txt.gz	Gene Expression Omnibus	GSE98816	http://identifiers.org/geo/GSE98816	Cell type classification with BackSPIN	Online database construction	http://betsholtzlab.org/VascularSingleCells/database.html	Female	Cldn5(BAC)eGFP
Brain single cell 257	Preparation of single cell sequencing libraries	HiSeq2500	Illumina	Brain.EC3_L19_R1	GSM2612795	Gene Expression Omnibus	GSE98816	http://identifiers.org/geo/GSE98816	Alignment and generation of counts	GSE98816_Brain_samples_normalized_counts_matrix.txt.gz	Gene Expression Omnibus	GSE98816	http://identifiers.org/geo/GSE98816	Cell type classification with BackSPIN	Online database construction	http://betsholtzlab.org/VascularSingleCells/database.html	Female	Cldn5(BAC)eGFP
Brain single cell 258	Preparation of single cell sequencing libraries	HiSeq2500	Illumina	Brain.EC3_L1_R1	GSM2612796	Gene Expression Omnibus	GSE98816	http://identifiers.org/geo/GSE98816	Alignment and generation of counts	GSE98816_Brain_samples_normalized_counts_matrix.txt.gz	Gene Expression Omnibus	GSE98816	http://identifiers.org/geo/GSE98816	Cell type classification with BackSPIN	Online database construction	http://betsholtzlab.org/VascularSingleCells/database.html	Female	Cldn5(BAC)eGFP
Brain single cell 259	Preparation of single cell sequencing libraries	HiSeq2500	Illumina	Brain.EC3_L20_R1	GSM2612797	Gene Expression Omnibus	GSE98816	http://identifiers.org/geo/GSE98816	Alignment and generation of counts	GSE98816_Brain_samples_normalized_counts_matrix.txt.gz	Gene Expression Omnibus	GSE98816	http://identifiers.org/geo/GSE98816	Cell type classification with BackSPIN	Online database construction	http://betsholtzlab.org/VascularSingleCells/database.html	Female	Cldn5(BAC)eGFP
Brain single cell 260	Preparation of single cell sequencing libraries	HiSeq2500	Illumina	Brain.EC3_L21_R1	GSM2612798	Gene Expression Omnibus	GSE98816	http://identifiers.org/geo/GSE98816	Alignment and generation of counts	GSE98816_Brain_samples_normalized_counts_matrix.txt.gz	Gene Expression Omnibus	GSE98816	http://identifiers.org/geo/GSE98816	Cell type classification with BackSPIN	Online database construction	http://betsholtzlab.org/VascularSingleCells/database.html	Female	Cldn5(BAC)eGFP
Brain single cell 261	Preparation of single cell sequencing libraries	HiSeq2500	Illumina	Brain.EC3_L22_R1	GSM2612799	Gene Expression Omnibus	GSE98816	http://identifiers.org/geo/GSE98816	Alignment and generation of counts	GSE98816_Brain_samples_normalized_counts_matrix.txt.gz	Gene Expression Omnibus	GSE98816	http://identifiers.org/geo/GSE98816	Cell type classification with BackSPIN	Online database construction	http://betsholtzlab.org/VascularSingleCells/database.html	Female	Cldn5(BAC)eGFP
Brain single cell 262	Preparation of single cell sequencing libraries	HiSeq2500	Illumina	Brain.EC3_L23_R1	GSM2612800	Gene Expression Omnibus	GSE98816	http://identifiers.org/geo/GSE98816	Alignment and generation of counts	GSE98816_Brain_samples_normalized_counts_matrix.txt.gz	Gene Expression Omnibus	GSE98816	http://identifiers.org/geo/GSE98816	Cell type classification with BackSPIN	Online database construction	http://betsholtzlab.org/VascularSingleCells/database.html	Female	Cldn5(BAC)eGFP
Brain single cell 263	Preparation of single cell sequencing libraries	HiSeq2500	Illumina	Brain.EC3_L24_R1	GSM2612801	Gene Expression Omnibus	GSE98816	http://identifiers.org/geo/GSE98816	Alignment and generation of counts	GSE98816_Brain_samples_normalized_counts_matrix.txt.gz	Gene Expression Omnibus	GSE98816	http://identifiers.org/geo/GSE98816	Cell type classification with BackSPIN	Online database construction	http://betsholtzlab.org/VascularSingleCells/database.html	Female	Cldn5(BAC)eGFP
Brain single cell 264	Preparation of single cell sequencing libraries	HiSeq2500	Illumina	Brain.EC3_L2_R1	GSM2612802	Gene Expression Omnibus	GSE98816	http://identifiers.org/geo/GSE98816	Alignment and generation of counts	GSE98816_Brain_samples_normalized_counts_matrix.txt.gz	Gene Expression Omnibus	GSE98816	http://identifiers.org/geo/GSE98816	Cell type classification with BackSPIN	Online database construction	http://betsholtzlab.org/VascularSingleCells/database.html	Female	Cldn5(BAC)eGFP
Brain single cell 265	Preparation of single cell sequencing libraries	HiSeq2500	Illumina	Brain.EC3_L3_R1	GSM2612803	Gene Expression Omnibus	GSE98816	http://identifiers.org/geo/GSE98816	Alignment and generation of counts	GSE98816_Brain_samples_normalized_counts_matrix.txt.gz	Gene Expression Omnibus	GSE98816	http://identifiers.org/geo/GSE98816	Cell type classification with BackSPIN	Online database construction	http://betsholtzlab.org/VascularSingleCells/database.html	Female	Cldn5(BAC)eGFP
Brain single cell 266	Preparation of single cell sequencing libraries	HiSeq2500	Illumina	Brain.EC3_L4_R1	GSM2612804	Gene Expression Omnibus	GSE98816	http://identifiers.org/geo/GSE98816	Alignment and generation of counts	GSE98816_Brain_samples_normalized_counts_matrix.txt.gz	Gene Expression Omnibus	GSE98816	http://identifiers.org/geo/GSE98816	Cell type classification with BackSPIN	Online database construction	http://betsholtzlab.org/VascularSingleCells/database.html	Female	Cldn5(BAC)eGFP
Brain single cell 267	Preparation of single cell sequencing libraries	HiSeq2500	Illumina	Brain.EC3_L6_R1	GSM2612805	Gene Expression Omnibus	GSE98816	http://identifiers.org/geo/GSE98816	Alignment and generation of counts	GSE98816_Brain_samples_normalized_counts_matrix.txt.gz	Gene Expression Omnibus	GSE98816	http://identifiers.org/geo/GSE98816	Cell type classification with BackSPIN	Online database construction	http://betsholtzlab.org/VascularSingleCells/database.html	Female	Cldn5(BAC)eGFP
Brain single cell 268	Preparation of single cell sequencing libraries	HiSeq2500	Illumina	Brain.EC3_L7_R1	GSM2612806	Gene Expression Omnibus	GSE98816	http://identifiers.org/geo/GSE98816	Alignment and generation of counts	GSE98816_Brain_samples_normalized_counts_matrix.txt.gz	Gene Expression Omnibus	GSE98816	http://identifiers.org/geo/GSE98816	Cell type classification with BackSPIN	Online database construction	http://betsholtzlab.org/VascularSingleCells/database.html	Female	Cldn5(BAC)eGFP
Brain single cell 269	Preparation of single cell sequencing libraries	HiSeq2500	Illumina	Brain.EC3_L8_R1	GSM2612807	Gene Expression Omnibus	GSE98816	http://identifiers.org/geo/GSE98816	Alignment and generation of counts	GSE98816_Brain_samples_normalized_counts_matrix.txt.gz	Gene Expression Omnibus	GSE98816	http://identifiers.org/geo/GSE98816	Cell type classification with BackSPIN	Online database construction	http://betsholtzlab.org/VascularSingleCells/database.html	Female	Cldn5(BAC)eGFP
Brain single cell 270	Preparation of single cell sequencing libraries	HiSeq2500	Illumina	Brain.EC3_L9_R1	GSM2612808	Gene Expression Omnibus	GSE98816	http://identifiers.org/geo/GSE98816	Alignment and generation of counts	GSE98816_Brain_samples_normalized_counts_matrix.txt.gz	Gene Expression Omnibus	GSE98816	http://identifiers.org/geo/GSE98816	Cell type classification with BackSPIN	Online database construction	http://betsholtzlab.org/VascularSingleCells/database.html	Female	Cldn5(BAC)eGFP
Brain single cell 271	Preparation of single cell sequencing libraries	HiSeq2500	Illumina	Brain.EC3_M11_R1	GSM2612809	Gene Expression Omnibus	GSE98816	http://identifiers.org/geo/GSE98816	Alignment and generation of counts	GSE98816_Brain_samples_normalized_counts_matrix.txt.gz	Gene Expression Omnibus	GSE98816	http://identifiers.org/geo/GSE98816	Cell type classification with BackSPIN	Online database construction	http://betsholtzlab.org/VascularSingleCells/database.html	Female	Cldn5(BAC)eGFP
Brain single cell 272	Preparation of single cell sequencing libraries	HiSeq2500	Illumina	Brain.EC3_M12_R1	GSM2612810	Gene Expression Omnibus	GSE98816	http://identifiers.org/geo/GSE98816	Alignment and generation of counts	GSE98816_Brain_samples_normalized_counts_matrix.txt.gz	Gene Expression Omnibus	GSE98816	http://identifiers.org/geo/GSE98816	Cell type classification with BackSPIN	Online database construction	http://betsholtzlab.org/VascularSingleCells/database.html	Female	Cldn5(BAC)eGFP
Brain single cell 273	Preparation of single cell sequencing libraries	HiSeq2500	Illumina	Brain.EC3_M13_R1	GSM2612811	Gene Expression Omnibus	GSE98816	http://identifiers.org/geo/GSE98816	Alignment and generation of counts	GSE98816_Brain_samples_normalized_counts_matrix.txt.gz	Gene Expression Omnibus	GSE98816	http://identifiers.org/geo/GSE98816	Cell type classification with BackSPIN	Online database construction	http://betsholtzlab.org/VascularSingleCells/database.html	Female	Cldn5(BAC)eGFP
Brain single cell 274	Preparation of single cell sequencing libraries	HiSeq2500	Illumina	Brain.EC3_M14_R1	GSM2612812	Gene Expression Omnibus	GSE98816	http://identifiers.org/geo/GSE98816	Alignment and generation of counts	GSE98816_Brain_samples_normalized_counts_matrix.txt.gz	Gene Expression Omnibus	GSE98816	http://identifiers.org/geo/GSE98816	Cell type classification with BackSPIN	Online database construction	http://betsholtzlab.org/VascularSingleCells/database.html	Female	Cldn5(BAC)eGFP
Brain single cell 275	Preparation of single cell sequencing libraries	HiSeq2500	Illumina	Brain.EC3_M15_R1	GSM2612813	Gene Expression Omnibus	GSE98816	http://identifiers.org/geo/GSE98816	Alignment and generation of counts	GSE98816_Brain_samples_normalized_counts_matrix.txt.gz	Gene Expression Omnibus	GSE98816	http://identifiers.org/geo/GSE98816	Cell type classification with BackSPIN	Online database construction	http://betsholtzlab.org/VascularSingleCells/database.html	Female	Cldn5(BAC)eGFP
Brain single cell 276	Preparation of single cell sequencing libraries	HiSeq2500	Illumina	Brain.EC3_M16_R1	GSM2612814	Gene Expression Omnibus	GSE98816	http://identifiers.org/geo/GSE98816	Alignment and generation of counts	GSE98816_Brain_samples_normalized_counts_matrix.txt.gz	Gene Expression Omnibus	GSE98816	http://identifiers.org/geo/GSE98816	Cell type classification with BackSPIN	Online database construction	http://betsholtzlab.org/VascularSingleCells/database.html	Female	Cldn5(BAC)eGFP
Brain single cell 277	Preparation of single cell sequencing libraries	HiSeq2500	Illumina	Brain.EC3_M17_R1	GSM2612815	Gene Expression Omnibus	GSE98816	http://identifiers.org/geo/GSE98816	Alignment and generation of counts	GSE98816_Brain_samples_normalized_counts_matrix.txt.gz	Gene Expression Omnibus	GSE98816	http://identifiers.org/geo/GSE98816	Cell type classification with BackSPIN	Online database construction	http://betsholtzlab.org/VascularSingleCells/database.html	Female	Cldn5(BAC)eGFP
Brain single cell 278	Preparation of single cell sequencing libraries	HiSeq2500	Illumina	Brain.EC3_M18_R1	GSM2612816	Gene Expression Omnibus	GSE98816	http://identifiers.org/geo/GSE98816	Alignment and generation of counts	GSE98816_Brain_samples_normalized_counts_matrix.txt.gz	Gene Expression Omnibus	GSE98816	http://identifiers.org/geo/GSE98816	Cell type classification with BackSPIN	Online database construction	http://betsholtzlab.org/VascularSingleCells/database.html	Female	Cldn5(BAC)eGFP
Brain single cell 279	Preparation of single cell sequencing libraries	HiSeq2500	Illumina	Brain.EC3_M19_R1	GSM2612817	Gene Expression Omnibus	GSE98816	http://identifiers.org/geo/GSE98816	Alignment and generation of counts	GSE98816_Brain_samples_normalized_counts_matrix.txt.gz	Gene Expression Omnibus	GSE98816	http://identifiers.org/geo/GSE98816	Cell type classification with BackSPIN	Online database construction	http://betsholtzlab.org/VascularSingleCells/database.html	Female	Cldn5(BAC)eGFP
Brain single cell 280	Preparation of single cell sequencing libraries	HiSeq2500	Illumina	Brain.EC3_M1_R1	GSM2612818	Gene Expression Omnibus	GSE98816	http://identifiers.org/geo/GSE98816	Alignment and generation of counts	GSE98816_Brain_samples_normalized_counts_matrix.txt.gz	Gene Expression Omnibus	GSE98816	http://identifiers.org/geo/GSE98816	Cell type classification with BackSPIN	Online database construction	http://betsholtzlab.org/VascularSingleCells/database.html	Female	Cldn5(BAC)eGFP
Brain single cell 281	Preparation of single cell sequencing libraries	HiSeq2500	Illumina	Brain.EC3_M21_R1	GSM2612819	Gene Expression Omnibus	GSE98816	http://identifiers.org/geo/GSE98816	Alignment and generation of counts	GSE98816_Brain_samples_normalized_counts_matrix.txt.gz	Gene Expression Omnibus	GSE98816	http://identifiers.org/geo/GSE98816	Cell type classification with BackSPIN	Online database construction	http://betsholtzlab.org/VascularSingleCells/database.html	Female	Cldn5(BAC)eGFP
Brain single cell 282	Preparation of single cell sequencing libraries	HiSeq2500	Illumina	Brain.EC3_M22_R1	GSM2612820	Gene Expression Omnibus	GSE98816	http://identifiers.org/geo/GSE98816	Alignment and generation of counts	GSE98816_Brain_samples_normalized_counts_matrix.txt.gz	Gene Expression Omnibus	GSE98816	http://identifiers.org/geo/GSE98816	Cell type classification with BackSPIN	Online database construction	http://betsholtzlab.org/VascularSingleCells/database.html	Female	Cldn5(BAC)eGFP
Brain single cell 283	Preparation of single cell sequencing libraries	HiSeq2500	Illumina	Brain.EC3_M23_R1	GSM2612821	Gene Expression Omnibus	GSE98816	http://identifiers.org/geo/GSE98816	Alignment and generation of counts	GSE98816_Brain_samples_normalized_counts_matrix.txt.gz	Gene Expression Omnibus	GSE98816	http://identifiers.org/geo/GSE98816	Cell type classification with BackSPIN	Online database construction	http://betsholtzlab.org/VascularSingleCells/database.html	Female	Cldn5(BAC)eGFP
Brain single cell 284	Preparation of single cell sequencing libraries	HiSeq2500	Illumina	Brain.EC3_M24_R1	GSM2612822	Gene Expression Omnibus	GSE98816	http://identifiers.org/geo/GSE98816	Alignment and generation of counts	GSE98816_Brain_samples_normalized_counts_matrix.txt.gz	Gene Expression Omnibus	GSE98816	http://identifiers.org/geo/GSE98816	Cell type classification with BackSPIN	Online database construction	http://betsholtzlab.org/VascularSingleCells/database.html	Female	Cldn5(BAC)eGFP
Brain single cell 285	Preparation of single cell sequencing libraries	HiSeq2500	Illumina	Brain.EC3_M2_R1	GSM2612823	Gene Expression Omnibus	GSE98816	http://identifiers.org/geo/GSE98816	Alignment and generation of counts	GSE98816_Brain_samples_normalized_counts_matrix.txt.gz	Gene Expression Omnibus	GSE98816	http://identifiers.org/geo/GSE98816	Cell type classification with BackSPIN	Online database construction	http://betsholtzlab.org/VascularSingleCells/database.html	Female	Cldn5(BAC)eGFP
Brain single cell 286	Preparation of single cell sequencing libraries	HiSeq2500	Illumina	Brain.EC3_M3_R1	GSM2612824	Gene Expression Omnibus	GSE98816	http://identifiers.org/geo/GSE98816	Alignment and generation of counts	GSE98816_Brain_samples_normalized_counts_matrix.txt.gz	Gene Expression Omnibus	GSE98816	http://identifiers.org/geo/GSE98816	Cell type classification with BackSPIN	Online database construction	http://betsholtzlab.org/VascularSingleCells/database.html	Female	Cldn5(BAC)eGFP
Brain single cell 287	Preparation of single cell sequencing libraries	HiSeq2500	Illumina	Brain.EC3_M4_R1	GSM2612825	Gene Expression Omnibus	GSE98816	http://identifiers.org/geo/GSE98816	Alignment and generation of counts	GSE98816_Brain_samples_normalized_counts_matrix.txt.gz	Gene Expression Omnibus	GSE98816	http://identifiers.org/geo/GSE98816	Cell type classification with BackSPIN	Online database construction	http://betsholtzlab.org/VascularSingleCells/database.html	Female	Cldn5(BAC)eGFP
Brain single cell 288	Preparation of single cell sequencing libraries	HiSeq2500	Illumina	Brain.EC3_M5_R1	GSM2612826	Gene Expression Omnibus	GSE98816	http://identifiers.org/geo/GSE98816	Alignment and generation of counts	GSE98816_Brain_samples_normalized_counts_matrix.txt.gz	Gene Expression Omnibus	GSE98816	http://identifiers.org/geo/GSE98816	Cell type classification with BackSPIN	Online database construction	http://betsholtzlab.org/VascularSingleCells/database.html	Female	Cldn5(BAC)eGFP
Brain single cell 289	Preparation of single cell sequencing libraries	HiSeq2500	Illumina	Brain.EC3_M6_R1	GSM2612827	Gene Expression Omnibus	GSE98816	http://identifiers.org/geo/GSE98816	Alignment and generation of counts	GSE98816_Brain_samples_normalized_counts_matrix.txt.gz	Gene Expression Omnibus	GSE98816	http://identifiers.org/geo/GSE98816	Cell type classification with BackSPIN	Online database construction	http://betsholtzlab.org/VascularSingleCells/database.html	Female	Cldn5(BAC)eGFP
Brain single cell 290	Preparation of single cell sequencing libraries	HiSeq2500	Illumina	Brain.EC3_M7_R1	GSM2612828	Gene Expression Omnibus	GSE98816	http://identifiers.org/geo/GSE98816	Alignment and generation of counts	GSE98816_Brain_samples_normalized_counts_matrix.txt.gz	Gene Expression Omnibus	GSE98816	http://identifiers.org/geo/GSE98816	Cell type classification with BackSPIN	Online database construction	http://betsholtzlab.org/VascularSingleCells/database.html	Female	Cldn5(BAC)eGFP
Brain single cell 291	Preparation of single cell sequencing libraries	HiSeq2500	Illumina	Brain.EC3_M8_R1	GSM2612829	Gene Expression Omnibus	GSE98816	http://identifiers.org/geo/GSE98816	Alignment and generation of counts	GSE98816_Brain_samples_normalized_counts_matrix.txt.gz	Gene Expression Omnibus	GSE98816	http://identifiers.org/geo/GSE98816	Cell type classification with BackSPIN	Online database construction	http://betsholtzlab.org/VascularSingleCells/database.html	Female	Cldn5(BAC)eGFP
Brain single cell 292	Preparation of single cell sequencing libraries	HiSeq2500	Illumina	Brain.EC3_M9_R1	GSM2612830	Gene Expression Omnibus	GSE98816	http://identifiers.org/geo/GSE98816	Alignment and generation of counts	GSE98816_Brain_samples_normalized_counts_matrix.txt.gz	Gene Expression Omnibus	GSE98816	http://identifiers.org/geo/GSE98816	Cell type classification with BackSPIN	Online database construction	http://betsholtzlab.org/VascularSingleCells/database.html	Female	Cldn5(BAC)eGFP
Brain single cell 293	Preparation of single cell sequencing libraries	HiSeq2500	Illumina	Brain.EC3_N10_R1	GSM2612831	Gene Expression Omnibus	GSE98816	http://identifiers.org/geo/GSE98816	Alignment and generation of counts	GSE98816_Brain_samples_normalized_counts_matrix.txt.gz	Gene Expression Omnibus	GSE98816	http://identifiers.org/geo/GSE98816	Cell type classification with BackSPIN	Online database construction	http://betsholtzlab.org/VascularSingleCells/database.html	Female	Cldn5(BAC)eGFP
Brain single cell 294	Preparation of single cell sequencing libraries	HiSeq2500	Illumina	Brain.EC3_N11_R1	GSM2612832	Gene Expression Omnibus	GSE98816	http://identifiers.org/geo/GSE98816	Alignment and generation of counts	GSE98816_Brain_samples_normalized_counts_matrix.txt.gz	Gene Expression Omnibus	GSE98816	http://identifiers.org/geo/GSE98816	Cell type classification with BackSPIN	Online database construction	http://betsholtzlab.org/VascularSingleCells/database.html	Female	Cldn5(BAC)eGFP
Brain single cell 295	Preparation of single cell sequencing libraries	HiSeq2500	Illumina	Brain.EC3_N12_R1	GSM2612833	Gene Expression Omnibus	GSE98816	http://identifiers.org/geo/GSE98816	Alignment and generation of counts	GSE98816_Brain_samples_normalized_counts_matrix.txt.gz	Gene Expression Omnibus	GSE98816	http://identifiers.org/geo/GSE98816	Cell type classification with BackSPIN	Online database construction	http://betsholtzlab.org/VascularSingleCells/database.html	Female	Cldn5(BAC)eGFP
Brain single cell 296	Preparation of single cell sequencing libraries	HiSeq2500	Illumina	Brain.EC3_N13_R1	GSM2612834	Gene Expression Omnibus	GSE98816	http://identifiers.org/geo/GSE98816	Alignment and generation of counts	GSE98816_Brain_samples_normalized_counts_matrix.txt.gz	Gene Expression Omnibus	GSE98816	http://identifiers.org/geo/GSE98816	Cell type classification with BackSPIN	Online database construction	http://betsholtzlab.org/VascularSingleCells/database.html	Female	Cldn5(BAC)eGFP
Brain single cell 297	Preparation of single cell sequencing libraries	HiSeq2500	Illumina	Brain.EC3_N14_R1	GSM2612835	Gene Expression Omnibus	GSE98816	http://identifiers.org/geo/GSE98816	Alignment and generation of counts	GSE98816_Brain_samples_normalized_counts_matrix.txt.gz	Gene Expression Omnibus	GSE98816	http://identifiers.org/geo/GSE98816	Cell type classification with BackSPIN	Online database construction	http://betsholtzlab.org/VascularSingleCells/database.html	Female	Cldn5(BAC)eGFP
Brain single cell 298	Preparation of single cell sequencing libraries	HiSeq2500	Illumina	Brain.EC3_N15_R1	GSM2612836	Gene Expression Omnibus	GSE98816	http://identifiers.org/geo/GSE98816	Alignment and generation of counts	GSE98816_Brain_samples_normalized_counts_matrix.txt.gz	Gene Expression Omnibus	GSE98816	http://identifiers.org/geo/GSE98816	Cell type classification with BackSPIN	Online database construction	http://betsholtzlab.org/VascularSingleCells/database.html	Female	Cldn5(BAC)eGFP
Brain single cell 299	Preparation of single cell sequencing libraries	HiSeq2500	Illumina	Brain.EC3_N16_R1	GSM2612837	Gene Expression Omnibus	GSE98816	http://identifiers.org/geo/GSE98816	Alignment and generation of counts	GSE98816_Brain_samples_normalized_counts_matrix.txt.gz	Gene Expression Omnibus	GSE98816	http://identifiers.org/geo/GSE98816	Cell type classification with BackSPIN	Online database construction	http://betsholtzlab.org/VascularSingleCells/database.html	Female	Cldn5(BAC)eGFP
Brain single cell 300	Preparation of single cell sequencing libraries	HiSeq2500	Illumina	Brain.EC3_N17_R1	GSM2612838	Gene Expression Omnibus	GSE98816	http://identifiers.org/geo/GSE98816	Alignment and generation of counts	GSE98816_Brain_samples_normalized_counts_matrix.txt.gz	Gene Expression Omnibus	GSE98816	http://identifiers.org/geo/GSE98816	Cell type classification with BackSPIN	Online database construction	http://betsholtzlab.org/VascularSingleCells/database.html	Female	Cldn5(BAC)eGFP
Brain single cell 301	Preparation of single cell sequencing libraries	HiSeq2500	Illumina	Brain.EC3_N18_R1	GSM2612839	Gene Expression Omnibus	GSE98816	http://identifiers.org/geo/GSE98816	Alignment and generation of counts	GSE98816_Brain_samples_normalized_counts_matrix.txt.gz	Gene Expression Omnibus	GSE98816	http://identifiers.org/geo/GSE98816	Cell type classification with BackSPIN	Online database construction	http://betsholtzlab.org/VascularSingleCells/database.html	Female	Cldn5(BAC)eGFP
Brain single cell 302	Preparation of single cell sequencing libraries	HiSeq2500	Illumina	Brain.EC3_N19_R1	GSM2612840	Gene Expression Omnibus	GSE98816	http://identifiers.org/geo/GSE98816	Alignment and generation of counts	GSE98816_Brain_samples_normalized_counts_matrix.txt.gz	Gene Expression Omnibus	GSE98816	http://identifiers.org/geo/GSE98816	Cell type classification with BackSPIN	Online database construction	http://betsholtzlab.org/VascularSingleCells/database.html	Female	Cldn5(BAC)eGFP
Brain single cell 303	Preparation of single cell sequencing libraries	HiSeq2500	Illumina	Brain.EC3_N1_R1	GSM2612841	Gene Expression Omnibus	GSE98816	http://identifiers.org/geo/GSE98816	Alignment and generation of counts	GSE98816_Brain_samples_normalized_counts_matrix.txt.gz	Gene Expression Omnibus	GSE98816	http://identifiers.org/geo/GSE98816	Cell type classification with BackSPIN	Online database construction	http://betsholtzlab.org/VascularSingleCells/database.html	Female	Cldn5(BAC)eGFP
Brain single cell 304	Preparation of single cell sequencing libraries	HiSeq2500	Illumina	Brain.EC3_N20_R1	GSM2612842	Gene Expression Omnibus	GSE98816	http://identifiers.org/geo/GSE98816	Alignment and generation of counts	GSE98816_Brain_samples_normalized_counts_matrix.txt.gz	Gene Expression Omnibus	GSE98816	http://identifiers.org/geo/GSE98816	Cell type classification with BackSPIN	Online database construction	http://betsholtzlab.org/VascularSingleCells/database.html	Female	Cldn5(BAC)eGFP
Brain single cell 305	Preparation of single cell sequencing libraries	HiSeq2500	Illumina	Brain.EC3_N21_R1	GSM2612843	Gene Expression Omnibus	GSE98816	http://identifiers.org/geo/GSE98816	Alignment and generation of counts	GSE98816_Brain_samples_normalized_counts_matrix.txt.gz	Gene Expression Omnibus	GSE98816	http://identifiers.org/geo/GSE98816	Cell type classification with BackSPIN	Online database construction	http://betsholtzlab.org/VascularSingleCells/database.html	Female	Cldn5(BAC)eGFP
Brain single cell 306	Preparation of single cell sequencing libraries	HiSeq2500	Illumina	Brain.EC3_N22_R1	GSM2612844	Gene Expression Omnibus	GSE98816	http://identifiers.org/geo/GSE98816	Alignment and generation of counts	GSE98816_Brain_samples_normalized_counts_matrix.txt.gz	Gene Expression Omnibus	GSE98816	http://identifiers.org/geo/GSE98816	Cell type classification with BackSPIN	Online database construction	http://betsholtzlab.org/VascularSingleCells/database.html	Female	Cldn5(BAC)eGFP
Brain single cell 307	Preparation of single cell sequencing libraries	HiSeq2500	Illumina	Brain.EC3_N23_R1	GSM2612845	Gene Expression Omnibus	GSE98816	http://identifiers.org/geo/GSE98816	Alignment and generation of counts	GSE98816_Brain_samples_normalized_counts_matrix.txt.gz	Gene Expression Omnibus	GSE98816	http://identifiers.org/geo/GSE98816	Cell type classification with BackSPIN	Online database construction	http://betsholtzlab.org/VascularSingleCells/database.html	Female	Cldn5(BAC)eGFP
Brain single cell 308	Preparation of single cell sequencing libraries	HiSeq2500	Illumina	Brain.EC3_N24_R1	GSM2612846	Gene Expression Omnibus	GSE98816	http://identifiers.org/geo/GSE98816	Alignment and generation of counts	GSE98816_Brain_samples_normalized_counts_matrix.txt.gz	Gene Expression Omnibus	GSE98816	http://identifiers.org/geo/GSE98816	Cell type classification with BackSPIN	Online database construction	http://betsholtzlab.org/VascularSingleCells/database.html	Female	Cldn5(BAC)eGFP
Brain single cell 309	Preparation of single cell sequencing libraries	HiSeq2500	Illumina	Brain.EC3_N2_R1	GSM2612847	Gene Expression Omnibus	GSE98816	http://identifiers.org/geo/GSE98816	Alignment and generation of counts	GSE98816_Brain_samples_normalized_counts_matrix.txt.gz	Gene Expression Omnibus	GSE98816	http://identifiers.org/geo/GSE98816	Cell type classification with BackSPIN	Online database construction	http://betsholtzlab.org/VascularSingleCells/database.html	Female	Cldn5(BAC)eGFP
Brain single cell 310	Preparation of single cell sequencing libraries	HiSeq2500	Illumina	Brain.EC3_N3_R1	GSM2612848	Gene Expression Omnibus	GSE98816	http://identifiers.org/geo/GSE98816	Alignment and generation of counts	GSE98816_Brain_samples_normalized_counts_matrix.txt.gz	Gene Expression Omnibus	GSE98816	http://identifiers.org/geo/GSE98816	Cell type classification with BackSPIN	Online database construction	http://betsholtzlab.org/VascularSingleCells/database.html	Female	Cldn5(BAC)eGFP
Brain single cell 311	Preparation of single cell sequencing libraries	HiSeq2500	Illumina	Brain.EC3_N4_R1	GSM2612849	Gene Expression Omnibus	GSE98816	http://identifiers.org/geo/GSE98816	Alignment and generation of counts	GSE98816_Brain_samples_normalized_counts_matrix.txt.gz	Gene Expression Omnibus	GSE98816	http://identifiers.org/geo/GSE98816	Cell type classification with BackSPIN	Online database construction	http://betsholtzlab.org/VascularSingleCells/database.html	Female	Cldn5(BAC)eGFP
Brain single cell 312	Preparation of single cell sequencing libraries	HiSeq2500	Illumina	Brain.EC3_N5_R1	GSM2612850	Gene Expression Omnibus	GSE98816	http://identifiers.org/geo/GSE98816	Alignment and generation of counts	GSE98816_Brain_samples_normalized_counts_matrix.txt.gz	Gene Expression Omnibus	GSE98816	http://identifiers.org/geo/GSE98816	Cell type classification with BackSPIN	Online database construction	http://betsholtzlab.org/VascularSingleCells/database.html	Female	Cldn5(BAC)eGFP
Brain single cell 313	Preparation of single cell sequencing libraries	HiSeq2500	Illumina	Brain.EC3_N6_R1	GSM2612851	Gene Expression Omnibus	GSE98816	http://identifiers.org/geo/GSE98816	Alignment and generation of counts	GSE98816_Brain_samples_normalized_counts_matrix.txt.gz	Gene Expression Omnibus	GSE98816	http://identifiers.org/geo/GSE98816	Cell type classification with BackSPIN	Online database construction	http://betsholtzlab.org/VascularSingleCells/database.html	Female	Cldn5(BAC)eGFP
Brain single cell 314	Preparation of single cell sequencing libraries	HiSeq2500	Illumina	Brain.EC3_N7_R1	GSM2612852	Gene Expression Omnibus	GSE98816	http://identifiers.org/geo/GSE98816	Alignment and generation of counts	GSE98816_Brain_samples_normalized_counts_matrix.txt.gz	Gene Expression Omnibus	GSE98816	http://identifiers.org/geo/GSE98816	Cell type classification with BackSPIN	Online database construction	http://betsholtzlab.org/VascularSingleCells/database.html	Female	Cldn5(BAC)eGFP
Brain single cell 315	Preparation of single cell sequencing libraries	HiSeq2500	Illumina	Brain.EC3_N8_R1	GSM2612853	Gene Expression Omnibus	GSE98816	http://identifiers.org/geo/GSE98816	Alignment and generation of counts	GSE98816_Brain_samples_normalized_counts_matrix.txt.gz	Gene Expression Omnibus	GSE98816	http://identifiers.org/geo/GSE98816	Cell type classification with BackSPIN	Online database construction	http://betsholtzlab.org/VascularSingleCells/database.html	Female	Cldn5(BAC)eGFP
Brain single cell 316	Preparation of single cell sequencing libraries	HiSeq2500	Illumina	Brain.EC3_N9_R1	GSM2612854	Gene Expression Omnibus	GSE98816	http://identifiers.org/geo/GSE98816	Alignment and generation of counts	GSE98816_Brain_samples_normalized_counts_matrix.txt.gz	Gene Expression Omnibus	GSE98816	http://identifiers.org/geo/GSE98816	Cell type classification with BackSPIN	Online database construction	http://betsholtzlab.org/VascularSingleCells/database.html	Female	Cldn5(BAC)eGFP
Brain single cell 317	Preparation of single cell sequencing libraries	HiSeq2500	Illumina	Brain.EC3_O10_R1	GSM2612855	Gene Expression Omnibus	GSE98816	http://identifiers.org/geo/GSE98816	Alignment and generation of counts	GSE98816_Brain_samples_normalized_counts_matrix.txt.gz	Gene Expression Omnibus	GSE98816	http://identifiers.org/geo/GSE98816	Cell type classification with BackSPIN	Online database construction	http://betsholtzlab.org/VascularSingleCells/database.html	Female	Cldn5(BAC)eGFP
Brain single cell 318	Preparation of single cell sequencing libraries	HiSeq2500	Illumina	Brain.EC3_O12_R1	GSM2612856	Gene Expression Omnibus	GSE98816	http://identifiers.org/geo/GSE98816	Alignment and generation of counts	GSE98816_Brain_samples_normalized_counts_matrix.txt.gz	Gene Expression Omnibus	GSE98816	http://identifiers.org/geo/GSE98816	Cell type classification with BackSPIN	Online database construction	http://betsholtzlab.org/VascularSingleCells/database.html	Female	Cldn5(BAC)eGFP
Brain single cell 319	Preparation of single cell sequencing libraries	HiSeq2500	Illumina	Brain.EC3_O13_R1	GSM2612857	Gene Expression Omnibus	GSE98816	http://identifiers.org/geo/GSE98816	Alignment and generation of counts	GSE98816_Brain_samples_normalized_counts_matrix.txt.gz	Gene Expression Omnibus	GSE98816	http://identifiers.org/geo/GSE98816	Cell type classification with BackSPIN	Online database construction	http://betsholtzlab.org/VascularSingleCells/database.html	Female	Cldn5(BAC)eGFP
Brain single cell 320	Preparation of single cell sequencing libraries	HiSeq2500	Illumina	Brain.EC3_O14_R1	GSM2612858	Gene Expression Omnibus	GSE98816	http://identifiers.org/geo/GSE98816	Alignment and generation of counts	GSE98816_Brain_samples_normalized_counts_matrix.txt.gz	Gene Expression Omnibus	GSE98816	http://identifiers.org/geo/GSE98816	Cell type classification with BackSPIN	Online database construction	http://betsholtzlab.org/VascularSingleCells/database.html	Female	Cldn5(BAC)eGFP
Brain single cell 321	Preparation of single cell sequencing libraries	HiSeq2500	Illumina	Brain.EC3_O15_R1	GSM2612859	Gene Expression Omnibus	GSE98816	http://identifiers.org/geo/GSE98816	Alignment and generation of counts	GSE98816_Brain_samples_normalized_counts_matrix.txt.gz	Gene Expression Omnibus	GSE98816	http://identifiers.org/geo/GSE98816	Cell type classification with BackSPIN	Online database construction	http://betsholtzlab.org/VascularSingleCells/database.html	Female	Cldn5(BAC)eGFP
Brain single cell 322	Preparation of single cell sequencing libraries	HiSeq2500	Illumina	Brain.EC3_O16_R1	GSM2612860	Gene Expression Omnibus	GSE98816	http://identifiers.org/geo/GSE98816	Alignment and generation of counts	GSE98816_Brain_samples_normalized_counts_matrix.txt.gz	Gene Expression Omnibus	GSE98816	http://identifiers.org/geo/GSE98816	Cell type classification with BackSPIN	Online database construction	http://betsholtzlab.org/VascularSingleCells/database.html	Female	Cldn5(BAC)eGFP
Brain single cell 323	Preparation of single cell sequencing libraries	HiSeq2500	Illumina	Brain.EC3_O17_R1	GSM2612861	Gene Expression Omnibus	GSE98816	http://identifiers.org/geo/GSE98816	Alignment and generation of counts	GSE98816_Brain_samples_normalized_counts_matrix.txt.gz	Gene Expression Omnibus	GSE98816	http://identifiers.org/geo/GSE98816	Cell type classification with BackSPIN	Online database construction	http://betsholtzlab.org/VascularSingleCells/database.html	Female	Cldn5(BAC)eGFP
Brain single cell 324	Preparation of single cell sequencing libraries	HiSeq2500	Illumina	Brain.EC3_O18_R1	GSM2612862	Gene Expression Omnibus	GSE98816	http://identifiers.org/geo/GSE98816	Alignment and generation of counts	GSE98816_Brain_samples_normalized_counts_matrix.txt.gz	Gene Expression Omnibus	GSE98816	http://identifiers.org/geo/GSE98816	Cell type classification with BackSPIN	Online database construction	http://betsholtzlab.org/VascularSingleCells/database.html	Female	Cldn5(BAC)eGFP
Brain single cell 325	Preparation of single cell sequencing libraries	HiSeq2500	Illumina	Brain.EC3_O19_R1	GSM2612863	Gene Expression Omnibus	GSE98816	http://identifiers.org/geo/GSE98816	Alignment and generation of counts	GSE98816_Brain_samples_normalized_counts_matrix.txt.gz	Gene Expression Omnibus	GSE98816	http://identifiers.org/geo/GSE98816	Cell type classification with BackSPIN	Online database construction	http://betsholtzlab.org/VascularSingleCells/database.html	Female	Cldn5(BAC)eGFP
Brain single cell 326	Preparation of single cell sequencing libraries	HiSeq2500	Illumina	Brain.EC3_O1_R1	GSM2612864	Gene Expression Omnibus	GSE98816	http://identifiers.org/geo/GSE98816	Alignment and generation of counts	GSE98816_Brain_samples_normalized_counts_matrix.txt.gz	Gene Expression Omnibus	GSE98816	http://identifiers.org/geo/GSE98816	Cell type classification with BackSPIN	Online database construction	http://betsholtzlab.org/VascularSingleCells/database.html	Female	Cldn5(BAC)eGFP
Brain single cell 327	Preparation of single cell sequencing libraries	HiSeq2500	Illumina	Brain.EC3_O20_R1	GSM2612865	Gene Expression Omnibus	GSE98816	http://identifiers.org/geo/GSE98816	Alignment and generation of counts	GSE98816_Brain_samples_normalized_counts_matrix.txt.gz	Gene Expression Omnibus	GSE98816	http://identifiers.org/geo/GSE98816	Cell type classification with BackSPIN	Online database construction	http://betsholtzlab.org/VascularSingleCells/database.html	Female	Cldn5(BAC)eGFP
Brain single cell 328	Preparation of single cell sequencing libraries	HiSeq2500	Illumina	Brain.EC3_O21_R1	GSM2612866	Gene Expression Omnibus	GSE98816	http://identifiers.org/geo/GSE98816	Alignment and generation of counts	GSE98816_Brain_samples_normalized_counts_matrix.txt.gz	Gene Expression Omnibus	GSE98816	http://identifiers.org/geo/GSE98816	Cell type classification with BackSPIN	Online database construction	http://betsholtzlab.org/VascularSingleCells/database.html	Female	Cldn5(BAC)eGFP
Brain single cell 329	Preparation of single cell sequencing libraries	HiSeq2500	Illumina	Brain.EC3_O22_R1	GSM2612867	Gene Expression Omnibus	GSE98816	http://identifiers.org/geo/GSE98816	Alignment and generation of counts	GSE98816_Brain_samples_normalized_counts_matrix.txt.gz	Gene Expression Omnibus	GSE98816	http://identifiers.org/geo/GSE98816	Cell type classification with BackSPIN	Online database construction	http://betsholtzlab.org/VascularSingleCells/database.html	Female	Cldn5(BAC)eGFP
Brain single cell 330	Preparation of single cell sequencing libraries	HiSeq2500	Illumina	Brain.EC3_O23_R1	GSM2612868	Gene Expression Omnibus	GSE98816	http://identifiers.org/geo/GSE98816	Alignment and generation of counts	GSE98816_Brain_samples_normalized_counts_matrix.txt.gz	Gene Expression Omnibus	GSE98816	http://identifiers.org/geo/GSE98816	Cell type classification with BackSPIN	Online database construction	http://betsholtzlab.org/VascularSingleCells/database.html	Female	Cldn5(BAC)eGFP
Brain single cell 331	Preparation of single cell sequencing libraries	HiSeq2500	Illumina	Brain.EC3_O24_R1	GSM2612869	Gene Expression Omnibus	GSE98816	http://identifiers.org/geo/GSE98816	Alignment and generation of counts	GSE98816_Brain_samples_normalized_counts_matrix.txt.gz	Gene Expression Omnibus	GSE98816	http://identifiers.org/geo/GSE98816	Cell type classification with BackSPIN	Online database construction	http://betsholtzlab.org/VascularSingleCells/database.html	Female	Cldn5(BAC)eGFP
Brain single cell 332	Preparation of single cell sequencing libraries	HiSeq2500	Illumina	Brain.EC3_O2_R1	GSM2612870	Gene Expression Omnibus	GSE98816	http://identifiers.org/geo/GSE98816	Alignment and generation of counts	GSE98816_Brain_samples_normalized_counts_matrix.txt.gz	Gene Expression Omnibus	GSE98816	http://identifiers.org/geo/GSE98816	Cell type classification with BackSPIN	Online database construction	http://betsholtzlab.org/VascularSingleCells/database.html	Female	Cldn5(BAC)eGFP
Brain single cell 333	Preparation of single cell sequencing libraries	HiSeq2500	Illumina	Brain.EC3_O3_R1	GSM2612871	Gene Expression Omnibus	GSE98816	http://identifiers.org/geo/GSE98816	Alignment and generation of counts	GSE98816_Brain_samples_normalized_counts_matrix.txt.gz	Gene Expression Omnibus	GSE98816	http://identifiers.org/geo/GSE98816	Cell type classification with BackSPIN	Online database construction	http://betsholtzlab.org/VascularSingleCells/database.html	Female	Cldn5(BAC)eGFP
Brain single cell 334	Preparation of single cell sequencing libraries	HiSeq2500	Illumina	Brain.EC3_O4_R1	GSM2612872	Gene Expression Omnibus	GSE98816	http://identifiers.org/geo/GSE98816	Alignment and generation of counts	GSE98816_Brain_samples_normalized_counts_matrix.txt.gz	Gene Expression Omnibus	GSE98816	http://identifiers.org/geo/GSE98816	Cell type classification with BackSPIN	Online database construction	http://betsholtzlab.org/VascularSingleCells/database.html	Female	Cldn5(BAC)eGFP
Brain single cell 335	Preparation of single cell sequencing libraries	HiSeq2500	Illumina	Brain.EC3_O5_R1	GSM2612873	Gene Expression Omnibus	GSE98816	http://identifiers.org/geo/GSE98816	Alignment and generation of counts	GSE98816_Brain_samples_normalized_counts_matrix.txt.gz	Gene Expression Omnibus	GSE98816	http://identifiers.org/geo/GSE98816	Cell type classification with BackSPIN	Online database construction	http://betsholtzlab.org/VascularSingleCells/database.html	Female	Cldn5(BAC)eGFP
Brain single cell 336	Preparation of single cell sequencing libraries	HiSeq2500	Illumina	Brain.EC3_O6_R1	GSM2612874	Gene Expression Omnibus	GSE98816	http://identifiers.org/geo/GSE98816	Alignment and generation of counts	GSE98816_Brain_samples_normalized_counts_matrix.txt.gz	Gene Expression Omnibus	GSE98816	http://identifiers.org/geo/GSE98816	Cell type classification with BackSPIN	Online database construction	http://betsholtzlab.org/VascularSingleCells/database.html	Female	Cldn5(BAC)eGFP
Brain single cell 337	Preparation of single cell sequencing libraries	HiSeq2500	Illumina	Brain.EC3_O8_R1	GSM2612875	Gene Expression Omnibus	GSE98816	http://identifiers.org/geo/GSE98816	Alignment and generation of counts	GSE98816_Brain_samples_normalized_counts_matrix.txt.gz	Gene Expression Omnibus	GSE98816	http://identifiers.org/geo/GSE98816	Cell type classification with BackSPIN	Online database construction	http://betsholtzlab.org/VascularSingleCells/database.html	Female	Cldn5(BAC)eGFP
Brain single cell 338	Preparation of single cell sequencing libraries	HiSeq2500	Illumina	Brain.EC3_O9_R1	GSM2612876	Gene Expression Omnibus	GSE98816	http://identifiers.org/geo/GSE98816	Alignment and generation of counts	GSE98816_Brain_samples_normalized_counts_matrix.txt.gz	Gene Expression Omnibus	GSE98816	http://identifiers.org/geo/GSE98816	Cell type classification with BackSPIN	Online database construction	http://betsholtzlab.org/VascularSingleCells/database.html	Female	Cldn5(BAC)eGFP
Brain single cell 339	Preparation of single cell sequencing libraries	HiSeq2500	Illumina	Brain.EC3_P10_R1	GSM2612877	Gene Expression Omnibus	GSE98816	http://identifiers.org/geo/GSE98816	Alignment and generation of counts	GSE98816_Brain_samples_normalized_counts_matrix.txt.gz	Gene Expression Omnibus	GSE98816	http://identifiers.org/geo/GSE98816	Cell type classification with BackSPIN	Online database construction	http://betsholtzlab.org/VascularSingleCells/database.html	Female	Cldn5(BAC)eGFP
Brain single cell 340	Preparation of single cell sequencing libraries	HiSeq2500	Illumina	Brain.EC3_P11_R1	GSM2612878	Gene Expression Omnibus	GSE98816	http://identifiers.org/geo/GSE98816	Alignment and generation of counts	GSE98816_Brain_samples_normalized_counts_matrix.txt.gz	Gene Expression Omnibus	GSE98816	http://identifiers.org/geo/GSE98816	Cell type classification with BackSPIN	Online database construction	http://betsholtzlab.org/VascularSingleCells/database.html	Female	Cldn5(BAC)eGFP
Brain single cell 341	Preparation of single cell sequencing libraries	HiSeq2500	Illumina	Brain.EC3_P12_R1	GSM2612879	Gene Expression Omnibus	GSE98816	http://identifiers.org/geo/GSE98816	Alignment and generation of counts	GSE98816_Brain_samples_normalized_counts_matrix.txt.gz	Gene Expression Omnibus	GSE98816	http://identifiers.org/geo/GSE98816	Cell type classification with BackSPIN	Online database construction	http://betsholtzlab.org/VascularSingleCells/database.html	Female	Cldn5(BAC)eGFP
Brain single cell 342	Preparation of single cell sequencing libraries	HiSeq2500	Illumina	Brain.EC3_P13_R1	GSM2612880	Gene Expression Omnibus	GSE98816	http://identifiers.org/geo/GSE98816	Alignment and generation of counts	GSE98816_Brain_samples_normalized_counts_matrix.txt.gz	Gene Expression Omnibus	GSE98816	http://identifiers.org/geo/GSE98816	Cell type classification with BackSPIN	Online database construction	http://betsholtzlab.org/VascularSingleCells/database.html	Female	Cldn5(BAC)eGFP
Brain single cell 343	Preparation of single cell sequencing libraries	HiSeq2500	Illumina	Brain.EC3_P14_R1	GSM2612881	Gene Expression Omnibus	GSE98816	http://identifiers.org/geo/GSE98816	Alignment and generation of counts	GSE98816_Brain_samples_normalized_counts_matrix.txt.gz	Gene Expression Omnibus	GSE98816	http://identifiers.org/geo/GSE98816	Cell type classification with BackSPIN	Online database construction	http://betsholtzlab.org/VascularSingleCells/database.html	Female	Cldn5(BAC)eGFP
Brain single cell 344	Preparation of single cell sequencing libraries	HiSeq2500	Illumina	Brain.EC3_P15_R1	GSM2612882	Gene Expression Omnibus	GSE98816	http://identifiers.org/geo/GSE98816	Alignment and generation of counts	GSE98816_Brain_samples_normalized_counts_matrix.txt.gz	Gene Expression Omnibus	GSE98816	http://identifiers.org/geo/GSE98816	Cell type classification with BackSPIN	Online database construction	http://betsholtzlab.org/VascularSingleCells/database.html	Female	Cldn5(BAC)eGFP
Brain single cell 345	Preparation of single cell sequencing libraries	HiSeq2500	Illumina	Brain.EC3_P16_R1	GSM2612883	Gene Expression Omnibus	GSE98816	http://identifiers.org/geo/GSE98816	Alignment and generation of counts	GSE98816_Brain_samples_normalized_counts_matrix.txt.gz	Gene Expression Omnibus	GSE98816	http://identifiers.org/geo/GSE98816	Cell type classification with BackSPIN	Online database construction	http://betsholtzlab.org/VascularSingleCells/database.html	Female	Cldn5(BAC)eGFP
Brain single cell 346	Preparation of single cell sequencing libraries	HiSeq2500	Illumina	Brain.EC3_P17_R1	GSM2612884	Gene Expression Omnibus	GSE98816	http://identifiers.org/geo/GSE98816	Alignment and generation of counts	GSE98816_Brain_samples_normalized_counts_matrix.txt.gz	Gene Expression Omnibus	GSE98816	http://identifiers.org/geo/GSE98816	Cell type classification with BackSPIN	Online database construction	http://betsholtzlab.org/VascularSingleCells/database.html	Female	Cldn5(BAC)eGFP
Brain single cell 347	Preparation of single cell sequencing libraries	HiSeq2500	Illumina	Brain.EC3_P18_R1	GSM2612885	Gene Expression Omnibus	GSE98816	http://identifiers.org/geo/GSE98816	Alignment and generation of counts	GSE98816_Brain_samples_normalized_counts_matrix.txt.gz	Gene Expression Omnibus	GSE98816	http://identifiers.org/geo/GSE98816	Cell type classification with BackSPIN	Online database construction	http://betsholtzlab.org/VascularSingleCells/database.html	Female	Cldn5(BAC)eGFP
Brain single cell 348	Preparation of single cell sequencing libraries	HiSeq2500	Illumina	Brain.EC3_P19_R1	GSM2612886	Gene Expression Omnibus	GSE98816	http://identifiers.org/geo/GSE98816	Alignment and generation of counts	GSE98816_Brain_samples_normalized_counts_matrix.txt.gz	Gene Expression Omnibus	GSE98816	http://identifiers.org/geo/GSE98816	Cell type classification with BackSPIN	Online database construction	http://betsholtzlab.org/VascularSingleCells/database.html	Female	Cldn5(BAC)eGFP
Brain single cell 349	Preparation of single cell sequencing libraries	HiSeq2500	Illumina	Brain.EC3_P20_R1	GSM2612887	Gene Expression Omnibus	GSE98816	http://identifiers.org/geo/GSE98816	Alignment and generation of counts	GSE98816_Brain_samples_normalized_counts_matrix.txt.gz	Gene Expression Omnibus	GSE98816	http://identifiers.org/geo/GSE98816	Cell type classification with BackSPIN	Online database construction	http://betsholtzlab.org/VascularSingleCells/database.html	Female	Cldn5(BAC)eGFP
Brain single cell 350	Preparation of single cell sequencing libraries	HiSeq2500	Illumina	Brain.EC3_P21_R1	GSM2612888	Gene Expression Omnibus	GSE98816	http://identifiers.org/geo/GSE98816	Alignment and generation of counts	GSE98816_Brain_samples_normalized_counts_matrix.txt.gz	Gene Expression Omnibus	GSE98816	http://identifiers.org/geo/GSE98816	Cell type classification with BackSPIN	Online database construction	http://betsholtzlab.org/VascularSingleCells/database.html	Female	Cldn5(BAC)eGFP
Brain single cell 351	Preparation of single cell sequencing libraries	HiSeq2500	Illumina	Brain.EC3_P22_R1	GSM2612889	Gene Expression Omnibus	GSE98816	http://identifiers.org/geo/GSE98816	Alignment and generation of counts	GSE98816_Brain_samples_normalized_counts_matrix.txt.gz	Gene Expression Omnibus	GSE98816	http://identifiers.org/geo/GSE98816	Cell type classification with BackSPIN	Online database construction	http://betsholtzlab.org/VascularSingleCells/database.html	Female	Cldn5(BAC)eGFP
Brain single cell 352	Preparation of single cell sequencing libraries	HiSeq2500	Illumina	Brain.EC3_P23_R1	GSM2612890	Gene Expression Omnibus	GSE98816	http://identifiers.org/geo/GSE98816	Alignment and generation of counts	GSE98816_Brain_samples_normalized_counts_matrix.txt.gz	Gene Expression Omnibus	GSE98816	http://identifiers.org/geo/GSE98816	Cell type classification with BackSPIN	Online database construction	http://betsholtzlab.org/VascularSingleCells/database.html	Female	Cldn5(BAC)eGFP
Brain single cell 353	Preparation of single cell sequencing libraries	HiSeq2500	Illumina	Brain.EC3_P24_R1	GSM2612891	Gene Expression Omnibus	GSE98816	http://identifiers.org/geo/GSE98816	Alignment and generation of counts	GSE98816_Brain_samples_normalized_counts_matrix.txt.gz	Gene Expression Omnibus	GSE98816	http://identifiers.org/geo/GSE98816	Cell type classification with BackSPIN	Online database construction	http://betsholtzlab.org/VascularSingleCells/database.html	Female	Cldn5(BAC)eGFP
Brain single cell 354	Preparation of single cell sequencing libraries	HiSeq2500	Illumina	Brain.EC3_P2_R1	GSM2612892	Gene Expression Omnibus	GSE98816	http://identifiers.org/geo/GSE98816	Alignment and generation of counts	GSE98816_Brain_samples_normalized_counts_matrix.txt.gz	Gene Expression Omnibus	GSE98816	http://identifiers.org/geo/GSE98816	Cell type classification with BackSPIN	Online database construction	http://betsholtzlab.org/VascularSingleCells/database.html	Female	Cldn5(BAC)eGFP
Brain single cell 355	Preparation of single cell sequencing libraries	HiSeq2500	Illumina	Brain.EC3_P3_R1	GSM2612893	Gene Expression Omnibus	GSE98816	http://identifiers.org/geo/GSE98816	Alignment and generation of counts	GSE98816_Brain_samples_normalized_counts_matrix.txt.gz	Gene Expression Omnibus	GSE98816	http://identifiers.org/geo/GSE98816	Cell type classification with BackSPIN	Online database construction	http://betsholtzlab.org/VascularSingleCells/database.html	Female	Cldn5(BAC)eGFP
Brain single cell 356	Preparation of single cell sequencing libraries	HiSeq2500	Illumina	Brain.EC3_P4_R1	GSM2612894	Gene Expression Omnibus	GSE98816	http://identifiers.org/geo/GSE98816	Alignment and generation of counts	GSE98816_Brain_samples_normalized_counts_matrix.txt.gz	Gene Expression Omnibus	GSE98816	http://identifiers.org/geo/GSE98816	Cell type classification with BackSPIN	Online database construction	http://betsholtzlab.org/VascularSingleCells/database.html	Female	Cldn5(BAC)eGFP
Brain single cell 357	Preparation of single cell sequencing libraries	HiSeq2500	Illumina	Brain.EC3_P5_R1	GSM2612895	Gene Expression Omnibus	GSE98816	http://identifiers.org/geo/GSE98816	Alignment and generation of counts	GSE98816_Brain_samples_normalized_counts_matrix.txt.gz	Gene Expression Omnibus	GSE98816	http://identifiers.org/geo/GSE98816	Cell type classification with BackSPIN	Online database construction	http://betsholtzlab.org/VascularSingleCells/database.html	Female	Cldn5(BAC)eGFP
Brain single cell 358	Preparation of single cell sequencing libraries	HiSeq2500	Illumina	Brain.EC3_P6_R1	GSM2612896	Gene Expression Omnibus	GSE98816	http://identifiers.org/geo/GSE98816	Alignment and generation of counts	GSE98816_Brain_samples_normalized_counts_matrix.txt.gz	Gene Expression Omnibus	GSE98816	http://identifiers.org/geo/GSE98816	Cell type classification with BackSPIN	Online database construction	http://betsholtzlab.org/VascularSingleCells/database.html	Female	Cldn5(BAC)eGFP
Brain single cell 359	Preparation of single cell sequencing libraries	HiSeq2500	Illumina	Brain.EC3_P7_R1	GSM2612897	Gene Expression Omnibus	GSE98816	http://identifiers.org/geo/GSE98816	Alignment and generation of counts	GSE98816_Brain_samples_normalized_counts_matrix.txt.gz	Gene Expression Omnibus	GSE98816	http://identifiers.org/geo/GSE98816	Cell type classification with BackSPIN	Online database construction	http://betsholtzlab.org/VascularSingleCells/database.html	Female	Cldn5(BAC)eGFP
Brain single cell 360	Preparation of single cell sequencing libraries	HiSeq2500	Illumina	Brain.EC3_P8_R1	GSM2612898	Gene Expression Omnibus	GSE98816	http://identifiers.org/geo/GSE98816	Alignment and generation of counts	GSE98816_Brain_samples_normalized_counts_matrix.txt.gz	Gene Expression Omnibus	GSE98816	http://identifiers.org/geo/GSE98816	Cell type classification with BackSPIN	Online database construction	http://betsholtzlab.org/VascularSingleCells/database.html	Female	Cldn5(BAC)eGFP
Brain single cell 361	Preparation of single cell sequencing libraries	HiSeq2500	Illumina	Brain.EC3_P9_R1	GSM2612899	Gene Expression Omnibus	GSE98816	http://identifiers.org/geo/GSE98816	Alignment and generation of counts	GSE98816_Brain_samples_normalized_counts_matrix.txt.gz	Gene Expression Omnibus	GSE98816	http://identifiers.org/geo/GSE98816	Cell type classification with BackSPIN	Online database construction	http://betsholtzlab.org/VascularSingleCells/database.html	Female	Cldn5(BAC)eGFP
Brain single cell 362	Preparation of single cell sequencing libraries	HiSeq2500	Illumina	Brain.EC4_A10_R1	GSM2612900	Gene Expression Omnibus	GSE98816	http://identifiers.org/geo/GSE98816	Alignment and generation of counts	GSE98816_Brain_samples_normalized_counts_matrix.txt.gz	Gene Expression Omnibus	GSE98816	http://identifiers.org/geo/GSE98816	Cell type classification with BackSPIN	Online database construction	http://betsholtzlab.org/VascularSingleCells/database.html	Female	Cldn5(BAC)eGFP
Brain single cell 363	Preparation of single cell sequencing libraries	HiSeq2500	Illumina	Brain.EC4_A11_R1	GSM2612901	Gene Expression Omnibus	GSE98816	http://identifiers.org/geo/GSE98816	Alignment and generation of counts	GSE98816_Brain_samples_normalized_counts_matrix.txt.gz	Gene Expression Omnibus	GSE98816	http://identifiers.org/geo/GSE98816	Cell type classification with BackSPIN	Online database construction	http://betsholtzlab.org/VascularSingleCells/database.html	Female	Cldn5(BAC)eGFP
Brain single cell 364	Preparation of single cell sequencing libraries	HiSeq2500	Illumina	Brain.EC4_A12_R1	GSM2612902	Gene Expression Omnibus	GSE98816	http://identifiers.org/geo/GSE98816	Alignment and generation of counts	GSE98816_Brain_samples_normalized_counts_matrix.txt.gz	Gene Expression Omnibus	GSE98816	http://identifiers.org/geo/GSE98816	Cell type classification with BackSPIN	Online database construction	http://betsholtzlab.org/VascularSingleCells/database.html	Female	Cldn5(BAC)eGFP
Brain single cell 365	Preparation of single cell sequencing libraries	HiSeq2500	Illumina	Brain.EC4_A14_R1	GSM2612903	Gene Expression Omnibus	GSE98816	http://identifiers.org/geo/GSE98816	Alignment and generation of counts	GSE98816_Brain_samples_normalized_counts_matrix.txt.gz	Gene Expression Omnibus	GSE98816	http://identifiers.org/geo/GSE98816	Cell type classification with BackSPIN	Online database construction	http://betsholtzlab.org/VascularSingleCells/database.html	Female	Cldn5(BAC)eGFP
Brain single cell 366	Preparation of single cell sequencing libraries	HiSeq2500	Illumina	Brain.EC4_A15_R1	GSM2612904	Gene Expression Omnibus	GSE98816	http://identifiers.org/geo/GSE98816	Alignment and generation of counts	GSE98816_Brain_samples_normalized_counts_matrix.txt.gz	Gene Expression Omnibus	GSE98816	http://identifiers.org/geo/GSE98816	Cell type classification with BackSPIN	Online database construction	http://betsholtzlab.org/VascularSingleCells/database.html	Female	Cldn5(BAC)eGFP
Brain single cell 367	Preparation of single cell sequencing libraries	HiSeq2500	Illumina	Brain.EC4_A17_R1	GSM2612905	Gene Expression Omnibus	GSE98816	http://identifiers.org/geo/GSE98816	Alignment and generation of counts	GSE98816_Brain_samples_normalized_counts_matrix.txt.gz	Gene Expression Omnibus	GSE98816	http://identifiers.org/geo/GSE98816	Cell type classification with BackSPIN	Online database construction	http://betsholtzlab.org/VascularSingleCells/database.html	Female	Cldn5(BAC)eGFP
Brain single cell 368	Preparation of single cell sequencing libraries	HiSeq2500	Illumina	Brain.EC4_A18_R1	GSM2612906	Gene Expression Omnibus	GSE98816	http://identifiers.org/geo/GSE98816	Alignment and generation of counts	GSE98816_Brain_samples_normalized_counts_matrix.txt.gz	Gene Expression Omnibus	GSE98816	http://identifiers.org/geo/GSE98816	Cell type classification with BackSPIN	Online database construction	http://betsholtzlab.org/VascularSingleCells/database.html	Female	Cldn5(BAC)eGFP
Brain single cell 369	Preparation of single cell sequencing libraries	HiSeq2500	Illumina	Brain.EC4_A19_R1	GSM2612907	Gene Expression Omnibus	GSE98816	http://identifiers.org/geo/GSE98816	Alignment and generation of counts	GSE98816_Brain_samples_normalized_counts_matrix.txt.gz	Gene Expression Omnibus	GSE98816	http://identifiers.org/geo/GSE98816	Cell type classification with BackSPIN	Online database construction	http://betsholtzlab.org/VascularSingleCells/database.html	Female	Cldn5(BAC)eGFP
Brain single cell 370	Preparation of single cell sequencing libraries	HiSeq2500	Illumina	Brain.EC4_A1_R1	GSM2612908	Gene Expression Omnibus	GSE98816	http://identifiers.org/geo/GSE98816	Alignment and generation of counts	GSE98816_Brain_samples_normalized_counts_matrix.txt.gz	Gene Expression Omnibus	GSE98816	http://identifiers.org/geo/GSE98816	Cell type classification with BackSPIN	Online database construction	http://betsholtzlab.org/VascularSingleCells/database.html	Female	Cldn5(BAC)eGFP
Brain single cell 371	Preparation of single cell sequencing libraries	HiSeq2500	Illumina	Brain.EC4_A20_R1	GSM2612909	Gene Expression Omnibus	GSE98816	http://identifiers.org/geo/GSE98816	Alignment and generation of counts	GSE98816_Brain_samples_normalized_counts_matrix.txt.gz	Gene Expression Omnibus	GSE98816	http://identifiers.org/geo/GSE98816	Cell type classification with BackSPIN	Online database construction	http://betsholtzlab.org/VascularSingleCells/database.html	Female	Cldn5(BAC)eGFP
Brain single cell 372	Preparation of single cell sequencing libraries	HiSeq2500	Illumina	Brain.EC4_A21_R1	GSM2612910	Gene Expression Omnibus	GSE98816	http://identifiers.org/geo/GSE98816	Alignment and generation of counts	GSE98816_Brain_samples_normalized_counts_matrix.txt.gz	Gene Expression Omnibus	GSE98816	http://identifiers.org/geo/GSE98816	Cell type classification with BackSPIN	Online database construction	http://betsholtzlab.org/VascularSingleCells/database.html	Female	Cldn5(BAC)eGFP
Brain single cell 373	Preparation of single cell sequencing libraries	HiSeq2500	Illumina	Brain.EC4_A22_R1	GSM2612911	Gene Expression Omnibus	GSE98816	http://identifiers.org/geo/GSE98816	Alignment and generation of counts	GSE98816_Brain_samples_normalized_counts_matrix.txt.gz	Gene Expression Omnibus	GSE98816	http://identifiers.org/geo/GSE98816	Cell type classification with BackSPIN	Online database construction	http://betsholtzlab.org/VascularSingleCells/database.html	Female	Cldn5(BAC)eGFP
Brain single cell 374	Preparation of single cell sequencing libraries	HiSeq2500	Illumina	Brain.EC4_A23_R1	GSM2612912	Gene Expression Omnibus	GSE98816	http://identifiers.org/geo/GSE98816	Alignment and generation of counts	GSE98816_Brain_samples_normalized_counts_matrix.txt.gz	Gene Expression Omnibus	GSE98816	http://identifiers.org/geo/GSE98816	Cell type classification with BackSPIN	Online database construction	http://betsholtzlab.org/VascularSingleCells/database.html	Female	Cldn5(BAC)eGFP
Brain single cell 375	Preparation of single cell sequencing libraries	HiSeq2500	Illumina	Brain.EC4_A24_R1	GSM2612913	Gene Expression Omnibus	GSE98816	http://identifiers.org/geo/GSE98816	Alignment and generation of counts	GSE98816_Brain_samples_normalized_counts_matrix.txt.gz	Gene Expression Omnibus	GSE98816	http://identifiers.org/geo/GSE98816	Cell type classification with BackSPIN	Online database construction	http://betsholtzlab.org/VascularSingleCells/database.html	Female	Cldn5(BAC)eGFP
Brain single cell 376	Preparation of single cell sequencing libraries	HiSeq2500	Illumina	Brain.EC4_A2_R1	GSM2612914	Gene Expression Omnibus	GSE98816	http://identifiers.org/geo/GSE98816	Alignment and generation of counts	GSE98816_Brain_samples_normalized_counts_matrix.txt.gz	Gene Expression Omnibus	GSE98816	http://identifiers.org/geo/GSE98816	Cell type classification with BackSPIN	Online database construction	http://betsholtzlab.org/VascularSingleCells/database.html	Female	Cldn5(BAC)eGFP
Brain single cell 377	Preparation of single cell sequencing libraries	HiSeq2500	Illumina	Brain.EC4_A3_R1	GSM2612915	Gene Expression Omnibus	GSE98816	http://identifiers.org/geo/GSE98816	Alignment and generation of counts	GSE98816_Brain_samples_normalized_counts_matrix.txt.gz	Gene Expression Omnibus	GSE98816	http://identifiers.org/geo/GSE98816	Cell type classification with BackSPIN	Online database construction	http://betsholtzlab.org/VascularSingleCells/database.html	Female	Cldn5(BAC)eGFP
Brain single cell 378	Preparation of single cell sequencing libraries	HiSeq2500	Illumina	Brain.EC4_A4_R1	GSM2612916	Gene Expression Omnibus	GSE98816	http://identifiers.org/geo/GSE98816	Alignment and generation of counts	GSE98816_Brain_samples_normalized_counts_matrix.txt.gz	Gene Expression Omnibus	GSE98816	http://identifiers.org/geo/GSE98816	Cell type classification with BackSPIN	Online database construction	http://betsholtzlab.org/VascularSingleCells/database.html	Female	Cldn5(BAC)eGFP
Brain single cell 379	Preparation of single cell sequencing libraries	HiSeq2500	Illumina	Brain.EC4_A5_R1	GSM2612917	Gene Expression Omnibus	GSE98816	http://identifiers.org/geo/GSE98816	Alignment and generation of counts	GSE98816_Brain_samples_normalized_counts_matrix.txt.gz	Gene Expression Omnibus	GSE98816	http://identifiers.org/geo/GSE98816	Cell type classification with BackSPIN	Online database construction	http://betsholtzlab.org/VascularSingleCells/database.html	Female	Cldn5(BAC)eGFP
Brain single cell 380	Preparation of single cell sequencing libraries	HiSeq2500	Illumina	Brain.EC4_A6_R1	GSM2612918	Gene Expression Omnibus	GSE98816	http://identifiers.org/geo/GSE98816	Alignment and generation of counts	GSE98816_Brain_samples_normalized_counts_matrix.txt.gz	Gene Expression Omnibus	GSE98816	http://identifiers.org/geo/GSE98816	Cell type classification with BackSPIN	Online database construction	http://betsholtzlab.org/VascularSingleCells/database.html	Female	Cldn5(BAC)eGFP
Brain single cell 381	Preparation of single cell sequencing libraries	HiSeq2500	Illumina	Brain.EC4_A7_R1	GSM2612919	Gene Expression Omnibus	GSE98816	http://identifiers.org/geo/GSE98816	Alignment and generation of counts	GSE98816_Brain_samples_normalized_counts_matrix.txt.gz	Gene Expression Omnibus	GSE98816	http://identifiers.org/geo/GSE98816	Cell type classification with BackSPIN	Online database construction	http://betsholtzlab.org/VascularSingleCells/database.html	Female	Cldn5(BAC)eGFP
Brain single cell 382	Preparation of single cell sequencing libraries	HiSeq2500	Illumina	Brain.EC4_A8_R1	GSM2612920	Gene Expression Omnibus	GSE98816	http://identifiers.org/geo/GSE98816	Alignment and generation of counts	GSE98816_Brain_samples_normalized_counts_matrix.txt.gz	Gene Expression Omnibus	GSE98816	http://identifiers.org/geo/GSE98816	Cell type classification with BackSPIN	Online database construction	http://betsholtzlab.org/VascularSingleCells/database.html	Female	Cldn5(BAC)eGFP
Brain single cell 383	Preparation of single cell sequencing libraries	HiSeq2500	Illumina	Brain.EC4_A9_R1	GSM2612921	Gene Expression Omnibus	GSE98816	http://identifiers.org/geo/GSE98816	Alignment and generation of counts	GSE98816_Brain_samples_normalized_counts_matrix.txt.gz	Gene Expression Omnibus	GSE98816	http://identifiers.org/geo/GSE98816	Cell type classification with BackSPIN	Online database construction	http://betsholtzlab.org/VascularSingleCells/database.html	Female	Cldn5(BAC)eGFP
Brain single cell 384	Preparation of single cell sequencing libraries	HiSeq2500	Illumina	Brain.EC4_B10_R1	GSM2612922	Gene Expression Omnibus	GSE98816	http://identifiers.org/geo/GSE98816	Alignment and generation of counts	GSE98816_Brain_samples_normalized_counts_matrix.txt.gz	Gene Expression Omnibus	GSE98816	http://identifiers.org/geo/GSE98816	Cell type classification with BackSPIN	Online database construction	http://betsholtzlab.org/VascularSingleCells/database.html	Female	Cldn5(BAC)eGFP
Brain single cell 385	Preparation of single cell sequencing libraries	HiSeq2500	Illumina	Brain.EC4_B11_R1	GSM2612923	Gene Expression Omnibus	GSE98816	http://identifiers.org/geo/GSE98816	Alignment and generation of counts	GSE98816_Brain_samples_normalized_counts_matrix.txt.gz	Gene Expression Omnibus	GSE98816	http://identifiers.org/geo/GSE98816	Cell type classification with BackSPIN	Online database construction	http://betsholtzlab.org/VascularSingleCells/database.html	Female	Cldn5(BAC)eGFP
Brain single cell 386	Preparation of single cell sequencing libraries	HiSeq2500	Illumina	Brain.EC4_B12_R1	GSM2612924	Gene Expression Omnibus	GSE98816	http://identifiers.org/geo/GSE98816	Alignment and generation of counts	GSE98816_Brain_samples_normalized_counts_matrix.txt.gz	Gene Expression Omnibus	GSE98816	http://identifiers.org/geo/GSE98816	Cell type classification with BackSPIN	Online database construction	http://betsholtzlab.org/VascularSingleCells/database.html	Female	Cldn5(BAC)eGFP
Brain single cell 387	Preparation of single cell sequencing libraries	HiSeq2500	Illumina	Brain.EC4_B13_R1	GSM2612925	Gene Expression Omnibus	GSE98816	http://identifiers.org/geo/GSE98816	Alignment and generation of counts	GSE98816_Brain_samples_normalized_counts_matrix.txt.gz	Gene Expression Omnibus	GSE98816	http://identifiers.org/geo/GSE98816	Cell type classification with BackSPIN	Online database construction	http://betsholtzlab.org/VascularSingleCells/database.html	Female	Cldn5(BAC)eGFP
Brain single cell 388	Preparation of single cell sequencing libraries	HiSeq2500	Illumina	Brain.EC4_B15_R1	GSM2612926	Gene Expression Omnibus	GSE98816	http://identifiers.org/geo/GSE98816	Alignment and generation of counts	GSE98816_Brain_samples_normalized_counts_matrix.txt.gz	Gene Expression Omnibus	GSE98816	http://identifiers.org/geo/GSE98816	Cell type classification with BackSPIN	Online database construction	http://betsholtzlab.org/VascularSingleCells/database.html	Female	Cldn5(BAC)eGFP
Brain single cell 389	Preparation of single cell sequencing libraries	HiSeq2500	Illumina	Brain.EC4_B16_R1	GSM2612927	Gene Expression Omnibus	GSE98816	http://identifiers.org/geo/GSE98816	Alignment and generation of counts	GSE98816_Brain_samples_normalized_counts_matrix.txt.gz	Gene Expression Omnibus	GSE98816	http://identifiers.org/geo/GSE98816	Cell type classification with BackSPIN	Online database construction	http://betsholtzlab.org/VascularSingleCells/database.html	Female	Cldn5(BAC)eGFP
Brain single cell 390	Preparation of single cell sequencing libraries	HiSeq2500	Illumina	Brain.EC4_B17_R1	GSM2612928	Gene Expression Omnibus	GSE98816	http://identifiers.org/geo/GSE98816	Alignment and generation of counts	GSE98816_Brain_samples_normalized_counts_matrix.txt.gz	Gene Expression Omnibus	GSE98816	http://identifiers.org/geo/GSE98816	Cell type classification with BackSPIN	Online database construction	http://betsholtzlab.org/VascularSingleCells/database.html	Female	Cldn5(BAC)eGFP
Brain single cell 391	Preparation of single cell sequencing libraries	HiSeq2500	Illumina	Brain.EC4_B18_R1	GSM2612929	Gene Expression Omnibus	GSE98816	http://identifiers.org/geo/GSE98816	Alignment and generation of counts	GSE98816_Brain_samples_normalized_counts_matrix.txt.gz	Gene Expression Omnibus	GSE98816	http://identifiers.org/geo/GSE98816	Cell type classification with BackSPIN	Online database construction	http://betsholtzlab.org/VascularSingleCells/database.html	Female	Cldn5(BAC)eGFP
Brain single cell 392	Preparation of single cell sequencing libraries	HiSeq2500	Illumina	Brain.EC4_B19_R1	GSM2612930	Gene Expression Omnibus	GSE98816	http://identifiers.org/geo/GSE98816	Alignment and generation of counts	GSE98816_Brain_samples_normalized_counts_matrix.txt.gz	Gene Expression Omnibus	GSE98816	http://identifiers.org/geo/GSE98816	Cell type classification with BackSPIN	Online database construction	http://betsholtzlab.org/VascularSingleCells/database.html	Female	Cldn5(BAC)eGFP
Brain single cell 393	Preparation of single cell sequencing libraries	HiSeq2500	Illumina	Brain.EC4_B1_R1	GSM2612931	Gene Expression Omnibus	GSE98816	http://identifiers.org/geo/GSE98816	Alignment and generation of counts	GSE98816_Brain_samples_normalized_counts_matrix.txt.gz	Gene Expression Omnibus	GSE98816	http://identifiers.org/geo/GSE98816	Cell type classification with BackSPIN	Online database construction	http://betsholtzlab.org/VascularSingleCells/database.html	Female	Cldn5(BAC)eGFP
Brain single cell 394	Preparation of single cell sequencing libraries	HiSeq2500	Illumina	Brain.EC4_B20_R1	GSM2612932	Gene Expression Omnibus	GSE98816	http://identifiers.org/geo/GSE98816	Alignment and generation of counts	GSE98816_Brain_samples_normalized_counts_matrix.txt.gz	Gene Expression Omnibus	GSE98816	http://identifiers.org/geo/GSE98816	Cell type classification with BackSPIN	Online database construction	http://betsholtzlab.org/VascularSingleCells/database.html	Female	Cldn5(BAC)eGFP
Brain single cell 395	Preparation of single cell sequencing libraries	HiSeq2500	Illumina	Brain.EC4_B21_R1	GSM2612933	Gene Expression Omnibus	GSE98816	http://identifiers.org/geo/GSE98816	Alignment and generation of counts	GSE98816_Brain_samples_normalized_counts_matrix.txt.gz	Gene Expression Omnibus	GSE98816	http://identifiers.org/geo/GSE98816	Cell type classification with BackSPIN	Online database construction	http://betsholtzlab.org/VascularSingleCells/database.html	Female	Cldn5(BAC)eGFP
Brain single cell 396	Preparation of single cell sequencing libraries	HiSeq2500	Illumina	Brain.EC4_B22_R1	GSM2612934	Gene Expression Omnibus	GSE98816	http://identifiers.org/geo/GSE98816	Alignment and generation of counts	GSE98816_Brain_samples_normalized_counts_matrix.txt.gz	Gene Expression Omnibus	GSE98816	http://identifiers.org/geo/GSE98816	Cell type classification with BackSPIN	Online database construction	http://betsholtzlab.org/VascularSingleCells/database.html	Female	Cldn5(BAC)eGFP
Brain single cell 397	Preparation of single cell sequencing libraries	HiSeq2500	Illumina	Brain.EC4_B23_R1	GSM2612935	Gene Expression Omnibus	GSE98816	http://identifiers.org/geo/GSE98816	Alignment and generation of counts	GSE98816_Brain_samples_normalized_counts_matrix.txt.gz	Gene Expression Omnibus	GSE98816	http://identifiers.org/geo/GSE98816	Cell type classification with BackSPIN	Online database construction	http://betsholtzlab.org/VascularSingleCells/database.html	Female	Cldn5(BAC)eGFP
Brain single cell 398	Preparation of single cell sequencing libraries	HiSeq2500	Illumina	Brain.EC4_B24_R1	GSM2612936	Gene Expression Omnibus	GSE98816	http://identifiers.org/geo/GSE98816	Alignment and generation of counts	GSE98816_Brain_samples_normalized_counts_matrix.txt.gz	Gene Expression Omnibus	GSE98816	http://identifiers.org/geo/GSE98816	Cell type classification with BackSPIN	Online database construction	http://betsholtzlab.org/VascularSingleCells/database.html	Female	Cldn5(BAC)eGFP
Brain single cell 399	Preparation of single cell sequencing libraries	HiSeq2500	Illumina	Brain.EC4_B2_R1	GSM2612937	Gene Expression Omnibus	GSE98816	http://identifiers.org/geo/GSE98816	Alignment and generation of counts	GSE98816_Brain_samples_normalized_counts_matrix.txt.gz	Gene Expression Omnibus	GSE98816	http://identifiers.org/geo/GSE98816	Cell type classification with BackSPIN	Online database construction	http://betsholtzlab.org/VascularSingleCells/database.html	Female	Cldn5(BAC)eGFP
Brain single cell 400	Preparation of single cell sequencing libraries	HiSeq2500	Illumina	Brain.EC4_B3_R1	GSM2612938	Gene Expression Omnibus	GSE98816	http://identifiers.org/geo/GSE98816	Alignment and generation of counts	GSE98816_Brain_samples_normalized_counts_matrix.txt.gz	Gene Expression Omnibus	GSE98816	http://identifiers.org/geo/GSE98816	Cell type classification with BackSPIN	Online database construction	http://betsholtzlab.org/VascularSingleCells/database.html	Female	Cldn5(BAC)eGFP
Brain single cell 401	Preparation of single cell sequencing libraries	HiSeq2500	Illumina	Brain.EC4_B4_R1	GSM2612939	Gene Expression Omnibus	GSE98816	http://identifiers.org/geo/GSE98816	Alignment and generation of counts	GSE98816_Brain_samples_normalized_counts_matrix.txt.gz	Gene Expression Omnibus	GSE98816	http://identifiers.org/geo/GSE98816	Cell type classification with BackSPIN	Online database construction	http://betsholtzlab.org/VascularSingleCells/database.html	Female	Cldn5(BAC)eGFP
Brain single cell 402	Preparation of single cell sequencing libraries	HiSeq2500	Illumina	Brain.EC4_B5_R1	GSM2612940	Gene Expression Omnibus	GSE98816	http://identifiers.org/geo/GSE98816	Alignment and generation of counts	GSE98816_Brain_samples_normalized_counts_matrix.txt.gz	Gene Expression Omnibus	GSE98816	http://identifiers.org/geo/GSE98816	Cell type classification with BackSPIN	Online database construction	http://betsholtzlab.org/VascularSingleCells/database.html	Female	Cldn5(BAC)eGFP
Brain single cell 403	Preparation of single cell sequencing libraries	HiSeq2500	Illumina	Brain.EC4_B6_R1	GSM2612941	Gene Expression Omnibus	GSE98816	http://identifiers.org/geo/GSE98816	Alignment and generation of counts	GSE98816_Brain_samples_normalized_counts_matrix.txt.gz	Gene Expression Omnibus	GSE98816	http://identifiers.org/geo/GSE98816	Cell type classification with BackSPIN	Online database construction	http://betsholtzlab.org/VascularSingleCells/database.html	Female	Cldn5(BAC)eGFP
Brain single cell 404	Preparation of single cell sequencing libraries	HiSeq2500	Illumina	Brain.EC4_B7_R1	GSM2612942	Gene Expression Omnibus	GSE98816	http://identifiers.org/geo/GSE98816	Alignment and generation of counts	GSE98816_Brain_samples_normalized_counts_matrix.txt.gz	Gene Expression Omnibus	GSE98816	http://identifiers.org/geo/GSE98816	Cell type classification with BackSPIN	Online database construction	http://betsholtzlab.org/VascularSingleCells/database.html	Female	Cldn5(BAC)eGFP
Brain single cell 405	Preparation of single cell sequencing libraries	HiSeq2500	Illumina	Brain.EC4_B8_R1	GSM2612943	Gene Expression Omnibus	GSE98816	http://identifiers.org/geo/GSE98816	Alignment and generation of counts	GSE98816_Brain_samples_normalized_counts_matrix.txt.gz	Gene Expression Omnibus	GSE98816	http://identifiers.org/geo/GSE98816	Cell type classification with BackSPIN	Online database construction	http://betsholtzlab.org/VascularSingleCells/database.html	Female	Cldn5(BAC)eGFP
Brain single cell 406	Preparation of single cell sequencing libraries	HiSeq2500	Illumina	Brain.EC4_B9_R1	GSM2612944	Gene Expression Omnibus	GSE98816	http://identifiers.org/geo/GSE98816	Alignment and generation of counts	GSE98816_Brain_samples_normalized_counts_matrix.txt.gz	Gene Expression Omnibus	GSE98816	http://identifiers.org/geo/GSE98816	Cell type classification with BackSPIN	Online database construction	http://betsholtzlab.org/VascularSingleCells/database.html	Female	Cldn5(BAC)eGFP
Brain single cell 407	Preparation of single cell sequencing libraries	HiSeq2500	Illumina	Brain.EC4_C10_R1	GSM2612945	Gene Expression Omnibus	GSE98816	http://identifiers.org/geo/GSE98816	Alignment and generation of counts	GSE98816_Brain_samples_normalized_counts_matrix.txt.gz	Gene Expression Omnibus	GSE98816	http://identifiers.org/geo/GSE98816	Cell type classification with BackSPIN	Online database construction	http://betsholtzlab.org/VascularSingleCells/database.html	Female	Cldn5(BAC)eGFP
Brain single cell 408	Preparation of single cell sequencing libraries	HiSeq2500	Illumina	Brain.EC4_C11_R1	GSM2612946	Gene Expression Omnibus	GSE98816	http://identifiers.org/geo/GSE98816	Alignment and generation of counts	GSE98816_Brain_samples_normalized_counts_matrix.txt.gz	Gene Expression Omnibus	GSE98816	http://identifiers.org/geo/GSE98816	Cell type classification with BackSPIN	Online database construction	http://betsholtzlab.org/VascularSingleCells/database.html	Female	Cldn5(BAC)eGFP
Brain single cell 409	Preparation of single cell sequencing libraries	HiSeq2500	Illumina	Brain.EC4_C12_R1	GSM2612947	Gene Expression Omnibus	GSE98816	http://identifiers.org/geo/GSE98816	Alignment and generation of counts	GSE98816_Brain_samples_normalized_counts_matrix.txt.gz	Gene Expression Omnibus	GSE98816	http://identifiers.org/geo/GSE98816	Cell type classification with BackSPIN	Online database construction	http://betsholtzlab.org/VascularSingleCells/database.html	Female	Cldn5(BAC)eGFP
Brain single cell 410	Preparation of single cell sequencing libraries	HiSeq2500	Illumina	Brain.EC4_C13_R1	GSM2612948	Gene Expression Omnibus	GSE98816	http://identifiers.org/geo/GSE98816	Alignment and generation of counts	GSE98816_Brain_samples_normalized_counts_matrix.txt.gz	Gene Expression Omnibus	GSE98816	http://identifiers.org/geo/GSE98816	Cell type classification with BackSPIN	Online database construction	http://betsholtzlab.org/VascularSingleCells/database.html	Female	Cldn5(BAC)eGFP
Brain single cell 411	Preparation of single cell sequencing libraries	HiSeq2500	Illumina	Brain.EC4_C14_R1	GSM2612949	Gene Expression Omnibus	GSE98816	http://identifiers.org/geo/GSE98816	Alignment and generation of counts	GSE98816_Brain_samples_normalized_counts_matrix.txt.gz	Gene Expression Omnibus	GSE98816	http://identifiers.org/geo/GSE98816	Cell type classification with BackSPIN	Online database construction	http://betsholtzlab.org/VascularSingleCells/database.html	Female	Cldn5(BAC)eGFP
Brain single cell 412	Preparation of single cell sequencing libraries	HiSeq2500	Illumina	Brain.EC4_C15_R1	GSM2612950	Gene Expression Omnibus	GSE98816	http://identifiers.org/geo/GSE98816	Alignment and generation of counts	GSE98816_Brain_samples_normalized_counts_matrix.txt.gz	Gene Expression Omnibus	GSE98816	http://identifiers.org/geo/GSE98816	Cell type classification with BackSPIN	Online database construction	http://betsholtzlab.org/VascularSingleCells/database.html	Female	Cldn5(BAC)eGFP
Brain single cell 413	Preparation of single cell sequencing libraries	HiSeq2500	Illumina	Brain.EC4_C16_R1	GSM2612951	Gene Expression Omnibus	GSE98816	http://identifiers.org/geo/GSE98816	Alignment and generation of counts	GSE98816_Brain_samples_normalized_counts_matrix.txt.gz	Gene Expression Omnibus	GSE98816	http://identifiers.org/geo/GSE98816	Cell type classification with BackSPIN	Online database construction	http://betsholtzlab.org/VascularSingleCells/database.html	Female	Cldn5(BAC)eGFP
Brain single cell 414	Preparation of single cell sequencing libraries	HiSeq2500	Illumina	Brain.EC4_C17_R1	GSM2612952	Gene Expression Omnibus	GSE98816	http://identifiers.org/geo/GSE98816	Alignment and generation of counts	GSE98816_Brain_samples_normalized_counts_matrix.txt.gz	Gene Expression Omnibus	GSE98816	http://identifiers.org/geo/GSE98816	Cell type classification with BackSPIN	Online database construction	http://betsholtzlab.org/VascularSingleCells/database.html	Female	Cldn5(BAC)eGFP
Brain single cell 415	Preparation of single cell sequencing libraries	HiSeq2500	Illumina	Brain.EC4_C18_R1	GSM2612953	Gene Expression Omnibus	GSE98816	http://identifiers.org/geo/GSE98816	Alignment and generation of counts	GSE98816_Brain_samples_normalized_counts_matrix.txt.gz	Gene Expression Omnibus	GSE98816	http://identifiers.org/geo/GSE98816	Cell type classification with BackSPIN	Online database construction	http://betsholtzlab.org/VascularSingleCells/database.html	Female	Cldn5(BAC)eGFP
Brain single cell 416	Preparation of single cell sequencing libraries	HiSeq2500	Illumina	Brain.EC4_C19_R1	GSM2612954	Gene Expression Omnibus	GSE98816	http://identifiers.org/geo/GSE98816	Alignment and generation of counts	GSE98816_Brain_samples_normalized_counts_matrix.txt.gz	Gene Expression Omnibus	GSE98816	http://identifiers.org/geo/GSE98816	Cell type classification with BackSPIN	Online database construction	http://betsholtzlab.org/VascularSingleCells/database.html	Female	Cldn5(BAC)eGFP
Brain single cell 417	Preparation of single cell sequencing libraries	HiSeq2500	Illumina	Brain.EC4_C1_R1	GSM2612955	Gene Expression Omnibus	GSE98816	http://identifiers.org/geo/GSE98816	Alignment and generation of counts	GSE98816_Brain_samples_normalized_counts_matrix.txt.gz	Gene Expression Omnibus	GSE98816	http://identifiers.org/geo/GSE98816	Cell type classification with BackSPIN	Online database construction	http://betsholtzlab.org/VascularSingleCells/database.html	Female	Cldn5(BAC)eGFP
Brain single cell 418	Preparation of single cell sequencing libraries	HiSeq2500	Illumina	Brain.EC4_C20_R1	GSM2612956	Gene Expression Omnibus	GSE98816	http://identifiers.org/geo/GSE98816	Alignment and generation of counts	GSE98816_Brain_samples_normalized_counts_matrix.txt.gz	Gene Expression Omnibus	GSE98816	http://identifiers.org/geo/GSE98816	Cell type classification with BackSPIN	Online database construction	http://betsholtzlab.org/VascularSingleCells/database.html	Female	Cldn5(BAC)eGFP
Brain single cell 419	Preparation of single cell sequencing libraries	HiSeq2500	Illumina	Brain.EC4_C21_R1	GSM2612957	Gene Expression Omnibus	GSE98816	http://identifiers.org/geo/GSE98816	Alignment and generation of counts	GSE98816_Brain_samples_normalized_counts_matrix.txt.gz	Gene Expression Omnibus	GSE98816	http://identifiers.org/geo/GSE98816	Cell type classification with BackSPIN	Online database construction	http://betsholtzlab.org/VascularSingleCells/database.html	Female	Cldn5(BAC)eGFP
Brain single cell 420	Preparation of single cell sequencing libraries	HiSeq2500	Illumina	Brain.EC4_C22_R1	GSM2612958	Gene Expression Omnibus	GSE98816	http://identifiers.org/geo/GSE98816	Alignment and generation of counts	GSE98816_Brain_samples_normalized_counts_matrix.txt.gz	Gene Expression Omnibus	GSE98816	http://identifiers.org/geo/GSE98816	Cell type classification with BackSPIN	Online database construction	http://betsholtzlab.org/VascularSingleCells/database.html	Female	Cldn5(BAC)eGFP
Brain single cell 421	Preparation of single cell sequencing libraries	HiSeq2500	Illumina	Brain.EC4_C23_R1	GSM2612959	Gene Expression Omnibus	GSE98816	http://identifiers.org/geo/GSE98816	Alignment and generation of counts	GSE98816_Brain_samples_normalized_counts_matrix.txt.gz	Gene Expression Omnibus	GSE98816	http://identifiers.org/geo/GSE98816	Cell type classification with BackSPIN	Online database construction	http://betsholtzlab.org/VascularSingleCells/database.html	Female	Cldn5(BAC)eGFP
Brain single cell 422	Preparation of single cell sequencing libraries	HiSeq2500	Illumina	Brain.EC4_C24_R1	GSM2612960	Gene Expression Omnibus	GSE98816	http://identifiers.org/geo/GSE98816	Alignment and generation of counts	GSE98816_Brain_samples_normalized_counts_matrix.txt.gz	Gene Expression Omnibus	GSE98816	http://identifiers.org/geo/GSE98816	Cell type classification with BackSPIN	Online database construction	http://betsholtzlab.org/VascularSingleCells/database.html	Female	Cldn5(BAC)eGFP
Brain single cell 423	Preparation of single cell sequencing libraries	HiSeq2500	Illumina	Brain.EC4_C2_R1	GSM2612961	Gene Expression Omnibus	GSE98816	http://identifiers.org/geo/GSE98816	Alignment and generation of counts	GSE98816_Brain_samples_normalized_counts_matrix.txt.gz	Gene Expression Omnibus	GSE98816	http://identifiers.org/geo/GSE98816	Cell type classification with BackSPIN	Online database construction	http://betsholtzlab.org/VascularSingleCells/database.html	Female	Cldn5(BAC)eGFP
Brain single cell 424	Preparation of single cell sequencing libraries	HiSeq2500	Illumina	Brain.EC4_C3_R1	GSM2612962	Gene Expression Omnibus	GSE98816	http://identifiers.org/geo/GSE98816	Alignment and generation of counts	GSE98816_Brain_samples_normalized_counts_matrix.txt.gz	Gene Expression Omnibus	GSE98816	http://identifiers.org/geo/GSE98816	Cell type classification with BackSPIN	Online database construction	http://betsholtzlab.org/VascularSingleCells/database.html	Female	Cldn5(BAC)eGFP
Brain single cell 425	Preparation of single cell sequencing libraries	HiSeq2500	Illumina	Brain.EC4_C4_R1	GSM2612963	Gene Expression Omnibus	GSE98816	http://identifiers.org/geo/GSE98816	Alignment and generation of counts	GSE98816_Brain_samples_normalized_counts_matrix.txt.gz	Gene Expression Omnibus	GSE98816	http://identifiers.org/geo/GSE98816	Cell type classification with BackSPIN	Online database construction	http://betsholtzlab.org/VascularSingleCells/database.html	Female	Cldn5(BAC)eGFP
Brain single cell 426	Preparation of single cell sequencing libraries	HiSeq2500	Illumina	Brain.EC4_C5_R1	GSM2612964	Gene Expression Omnibus	GSE98816	http://identifiers.org/geo/GSE98816	Alignment and generation of counts	GSE98816_Brain_samples_normalized_counts_matrix.txt.gz	Gene Expression Omnibus	GSE98816	http://identifiers.org/geo/GSE98816	Cell type classification with BackSPIN	Online database construction	http://betsholtzlab.org/VascularSingleCells/database.html	Female	Cldn5(BAC)eGFP
Brain single cell 427	Preparation of single cell sequencing libraries	HiSeq2500	Illumina	Brain.EC4_C6_R1	GSM2612965	Gene Expression Omnibus	GSE98816	http://identifiers.org/geo/GSE98816	Alignment and generation of counts	GSE98816_Brain_samples_normalized_counts_matrix.txt.gz	Gene Expression Omnibus	GSE98816	http://identifiers.org/geo/GSE98816	Cell type classification with BackSPIN	Online database construction	http://betsholtzlab.org/VascularSingleCells/database.html	Female	Cldn5(BAC)eGFP
Brain single cell 428	Preparation of single cell sequencing libraries	HiSeq2500	Illumina	Brain.EC4_C7_R1	GSM2612966	Gene Expression Omnibus	GSE98816	http://identifiers.org/geo/GSE98816	Alignment and generation of counts	GSE98816_Brain_samples_normalized_counts_matrix.txt.gz	Gene Expression Omnibus	GSE98816	http://identifiers.org/geo/GSE98816	Cell type classification with BackSPIN	Online database construction	http://betsholtzlab.org/VascularSingleCells/database.html	Female	Cldn5(BAC)eGFP
Brain single cell 429	Preparation of single cell sequencing libraries	HiSeq2500	Illumina	Brain.EC4_C8_R1	GSM2612967	Gene Expression Omnibus	GSE98816	http://identifiers.org/geo/GSE98816	Alignment and generation of counts	GSE98816_Brain_samples_normalized_counts_matrix.txt.gz	Gene Expression Omnibus	GSE98816	http://identifiers.org/geo/GSE98816	Cell type classification with BackSPIN	Online database construction	http://betsholtzlab.org/VascularSingleCells/database.html	Female	Cldn5(BAC)eGFP
Brain single cell 430	Preparation of single cell sequencing libraries	HiSeq2500	Illumina	Brain.EC4_C9_R1	GSM2612968	Gene Expression Omnibus	GSE98816	http://identifiers.org/geo/GSE98816	Alignment and generation of counts	GSE98816_Brain_samples_normalized_counts_matrix.txt.gz	Gene Expression Omnibus	GSE98816	http://identifiers.org/geo/GSE98816	Cell type classification with BackSPIN	Online database construction	http://betsholtzlab.org/VascularSingleCells/database.html	Female	Cldn5(BAC)eGFP
Brain single cell 431	Preparation of single cell sequencing libraries	HiSeq2500	Illumina	Brain.EC4_D10_R1	GSM2612969	Gene Expression Omnibus	GSE98816	http://identifiers.org/geo/GSE98816	Alignment and generation of counts	GSE98816_Brain_samples_normalized_counts_matrix.txt.gz	Gene Expression Omnibus	GSE98816	http://identifiers.org/geo/GSE98816	Cell type classification with BackSPIN	Online database construction	http://betsholtzlab.org/VascularSingleCells/database.html	Female	Cldn5(BAC)eGFP
Brain single cell 432	Preparation of single cell sequencing libraries	HiSeq2500	Illumina	Brain.EC4_D11_R1	GSM2612970	Gene Expression Omnibus	GSE98816	http://identifiers.org/geo/GSE98816	Alignment and generation of counts	GSE98816_Brain_samples_normalized_counts_matrix.txt.gz	Gene Expression Omnibus	GSE98816	http://identifiers.org/geo/GSE98816	Cell type classification with BackSPIN	Online database construction	http://betsholtzlab.org/VascularSingleCells/database.html	Female	Cldn5(BAC)eGFP
Brain single cell 433	Preparation of single cell sequencing libraries	HiSeq2500	Illumina	Brain.EC4_D12_R1	GSM2612971	Gene Expression Omnibus	GSE98816	http://identifiers.org/geo/GSE98816	Alignment and generation of counts	GSE98816_Brain_samples_normalized_counts_matrix.txt.gz	Gene Expression Omnibus	GSE98816	http://identifiers.org/geo/GSE98816	Cell type classification with BackSPIN	Online database construction	http://betsholtzlab.org/VascularSingleCells/database.html	Female	Cldn5(BAC)eGFP
Brain single cell 434	Preparation of single cell sequencing libraries	HiSeq2500	Illumina	Brain.EC4_D13_R1	GSM2612972	Gene Expression Omnibus	GSE98816	http://identifiers.org/geo/GSE98816	Alignment and generation of counts	GSE98816_Brain_samples_normalized_counts_matrix.txt.gz	Gene Expression Omnibus	GSE98816	http://identifiers.org/geo/GSE98816	Cell type classification with BackSPIN	Online database construction	http://betsholtzlab.org/VascularSingleCells/database.html	Female	Cldn5(BAC)eGFP
Brain single cell 435	Preparation of single cell sequencing libraries	HiSeq2500	Illumina	Brain.EC4_D14_R1	GSM2612973	Gene Expression Omnibus	GSE98816	http://identifiers.org/geo/GSE98816	Alignment and generation of counts	GSE98816_Brain_samples_normalized_counts_matrix.txt.gz	Gene Expression Omnibus	GSE98816	http://identifiers.org/geo/GSE98816	Cell type classification with BackSPIN	Online database construction	http://betsholtzlab.org/VascularSingleCells/database.html	Female	Cldn5(BAC)eGFP
Brain single cell 436	Preparation of single cell sequencing libraries	HiSeq2500	Illumina	Brain.EC4_D15_R1	GSM2612974	Gene Expression Omnibus	GSE98816	http://identifiers.org/geo/GSE98816	Alignment and generation of counts	GSE98816_Brain_samples_normalized_counts_matrix.txt.gz	Gene Expression Omnibus	GSE98816	http://identifiers.org/geo/GSE98816	Cell type classification with BackSPIN	Online database construction	http://betsholtzlab.org/VascularSingleCells/database.html	Female	Cldn5(BAC)eGFP
Brain single cell 437	Preparation of single cell sequencing libraries	HiSeq2500	Illumina	Brain.EC4_D16_R1	GSM2612975	Gene Expression Omnibus	GSE98816	http://identifiers.org/geo/GSE98816	Alignment and generation of counts	GSE98816_Brain_samples_normalized_counts_matrix.txt.gz	Gene Expression Omnibus	GSE98816	http://identifiers.org/geo/GSE98816	Cell type classification with BackSPIN	Online database construction	http://betsholtzlab.org/VascularSingleCells/database.html	Female	Cldn5(BAC)eGFP
Brain single cell 438	Preparation of single cell sequencing libraries	HiSeq2500	Illumina	Brain.EC4_D17_R1	GSM2612976	Gene Expression Omnibus	GSE98816	http://identifiers.org/geo/GSE98816	Alignment and generation of counts	GSE98816_Brain_samples_normalized_counts_matrix.txt.gz	Gene Expression Omnibus	GSE98816	http://identifiers.org/geo/GSE98816	Cell type classification with BackSPIN	Online database construction	http://betsholtzlab.org/VascularSingleCells/database.html	Female	Cldn5(BAC)eGFP
Brain single cell 439	Preparation of single cell sequencing libraries	HiSeq2500	Illumina	Brain.EC4_D18_R1	GSM2612977	Gene Expression Omnibus	GSE98816	http://identifiers.org/geo/GSE98816	Alignment and generation of counts	GSE98816_Brain_samples_normalized_counts_matrix.txt.gz	Gene Expression Omnibus	GSE98816	http://identifiers.org/geo/GSE98816	Cell type classification with BackSPIN	Online database construction	http://betsholtzlab.org/VascularSingleCells/database.html	Female	Cldn5(BAC)eGFP
Brain single cell 440	Preparation of single cell sequencing libraries	HiSeq2500	Illumina	Brain.EC4_D19_R1	GSM2612978	Gene Expression Omnibus	GSE98816	http://identifiers.org/geo/GSE98816	Alignment and generation of counts	GSE98816_Brain_samples_normalized_counts_matrix.txt.gz	Gene Expression Omnibus	GSE98816	http://identifiers.org/geo/GSE98816	Cell type classification with BackSPIN	Online database construction	http://betsholtzlab.org/VascularSingleCells/database.html	Female	Cldn5(BAC)eGFP
Brain single cell 441	Preparation of single cell sequencing libraries	HiSeq2500	Illumina	Brain.EC4_D1_R1	GSM2612979	Gene Expression Omnibus	GSE98816	http://identifiers.org/geo/GSE98816	Alignment and generation of counts	GSE98816_Brain_samples_normalized_counts_matrix.txt.gz	Gene Expression Omnibus	GSE98816	http://identifiers.org/geo/GSE98816	Cell type classification with BackSPIN	Online database construction	http://betsholtzlab.org/VascularSingleCells/database.html	Female	Cldn5(BAC)eGFP
Brain single cell 442	Preparation of single cell sequencing libraries	HiSeq2500	Illumina	Brain.EC4_D20_R1	GSM2612980	Gene Expression Omnibus	GSE98816	http://identifiers.org/geo/GSE98816	Alignment and generation of counts	GSE98816_Brain_samples_normalized_counts_matrix.txt.gz	Gene Expression Omnibus	GSE98816	http://identifiers.org/geo/GSE98816	Cell type classification with BackSPIN	Online database construction	http://betsholtzlab.org/VascularSingleCells/database.html	Female	Cldn5(BAC)eGFP
Brain single cell 443	Preparation of single cell sequencing libraries	HiSeq2500	Illumina	Brain.EC4_D21_R1	GSM2612981	Gene Expression Omnibus	GSE98816	http://identifiers.org/geo/GSE98816	Alignment and generation of counts	GSE98816_Brain_samples_normalized_counts_matrix.txt.gz	Gene Expression Omnibus	GSE98816	http://identifiers.org/geo/GSE98816	Cell type classification with BackSPIN	Online database construction	http://betsholtzlab.org/VascularSingleCells/database.html	Female	Cldn5(BAC)eGFP
Brain single cell 444	Preparation of single cell sequencing libraries	HiSeq2500	Illumina	Brain.EC4_D22_R1	GSM2612982	Gene Expression Omnibus	GSE98816	http://identifiers.org/geo/GSE98816	Alignment and generation of counts	GSE98816_Brain_samples_normalized_counts_matrix.txt.gz	Gene Expression Omnibus	GSE98816	http://identifiers.org/geo/GSE98816	Cell type classification with BackSPIN	Online database construction	http://betsholtzlab.org/VascularSingleCells/database.html	Female	Cldn5(BAC)eGFP
Brain single cell 445	Preparation of single cell sequencing libraries	HiSeq2500	Illumina	Brain.EC4_D23_R1	GSM2612983	Gene Expression Omnibus	GSE98816	http://identifiers.org/geo/GSE98816	Alignment and generation of counts	GSE98816_Brain_samples_normalized_counts_matrix.txt.gz	Gene Expression Omnibus	GSE98816	http://identifiers.org/geo/GSE98816	Cell type classification with BackSPIN	Online database construction	http://betsholtzlab.org/VascularSingleCells/database.html	Female	Cldn5(BAC)eGFP
Brain single cell 446	Preparation of single cell sequencing libraries	HiSeq2500	Illumina	Brain.EC4_D24_R1	GSM2612984	Gene Expression Omnibus	GSE98816	http://identifiers.org/geo/GSE98816	Alignment and generation of counts	GSE98816_Brain_samples_normalized_counts_matrix.txt.gz	Gene Expression Omnibus	GSE98816	http://identifiers.org/geo/GSE98816	Cell type classification with BackSPIN	Online database construction	http://betsholtzlab.org/VascularSingleCells/database.html	Female	Cldn5(BAC)eGFP
Brain single cell 447	Preparation of single cell sequencing libraries	HiSeq2500	Illumina	Brain.EC4_D2_R1	GSM2612985	Gene Expression Omnibus	GSE98816	http://identifiers.org/geo/GSE98816	Alignment and generation of counts	GSE98816_Brain_samples_normalized_counts_matrix.txt.gz	Gene Expression Omnibus	GSE98816	http://identifiers.org/geo/GSE98816	Cell type classification with BackSPIN	Online database construction	http://betsholtzlab.org/VascularSingleCells/database.html	Female	Cldn5(BAC)eGFP
Brain single cell 448	Preparation of single cell sequencing libraries	HiSeq2500	Illumina	Brain.EC4_D3_R1	GSM2612986	Gene Expression Omnibus	GSE98816	http://identifiers.org/geo/GSE98816	Alignment and generation of counts	GSE98816_Brain_samples_normalized_counts_matrix.txt.gz	Gene Expression Omnibus	GSE98816	http://identifiers.org/geo/GSE98816	Cell type classification with BackSPIN	Online database construction	http://betsholtzlab.org/VascularSingleCells/database.html	Female	Cldn5(BAC)eGFP
Brain single cell 449	Preparation of single cell sequencing libraries	HiSeq2500	Illumina	Brain.EC4_D4_R1	GSM2612987	Gene Expression Omnibus	GSE98816	http://identifiers.org/geo/GSE98816	Alignment and generation of counts	GSE98816_Brain_samples_normalized_counts_matrix.txt.gz	Gene Expression Omnibus	GSE98816	http://identifiers.org/geo/GSE98816	Cell type classification with BackSPIN	Online database construction	http://betsholtzlab.org/VascularSingleCells/database.html	Female	Cldn5(BAC)eGFP
Brain single cell 450	Preparation of single cell sequencing libraries	HiSeq2500	Illumina	Brain.EC4_D5_R1	GSM2612988	Gene Expression Omnibus	GSE98816	http://identifiers.org/geo/GSE98816	Alignment and generation of counts	GSE98816_Brain_samples_normalized_counts_matrix.txt.gz	Gene Expression Omnibus	GSE98816	http://identifiers.org/geo/GSE98816	Cell type classification with BackSPIN	Online database construction	http://betsholtzlab.org/VascularSingleCells/database.html	Female	Cldn5(BAC)eGFP
Brain single cell 451	Preparation of single cell sequencing libraries	HiSeq2500	Illumina	Brain.EC4_D6_R1	GSM2612989	Gene Expression Omnibus	GSE98816	http://identifiers.org/geo/GSE98816	Alignment and generation of counts	GSE98816_Brain_samples_normalized_counts_matrix.txt.gz	Gene Expression Omnibus	GSE98816	http://identifiers.org/geo/GSE98816	Cell type classification with BackSPIN	Online database construction	http://betsholtzlab.org/VascularSingleCells/database.html	Female	Cldn5(BAC)eGFP
Brain single cell 452	Preparation of single cell sequencing libraries	HiSeq2500	Illumina	Brain.EC4_D7_R1	GSM2612990	Gene Expression Omnibus	GSE98816	http://identifiers.org/geo/GSE98816	Alignment and generation of counts	GSE98816_Brain_samples_normalized_counts_matrix.txt.gz	Gene Expression Omnibus	GSE98816	http://identifiers.org/geo/GSE98816	Cell type classification with BackSPIN	Online database construction	http://betsholtzlab.org/VascularSingleCells/database.html	Female	Cldn5(BAC)eGFP
Brain single cell 453	Preparation of single cell sequencing libraries	HiSeq2500	Illumina	Brain.EC4_D8_R1	GSM2612991	Gene Expression Omnibus	GSE98816	http://identifiers.org/geo/GSE98816	Alignment and generation of counts	GSE98816_Brain_samples_normalized_counts_matrix.txt.gz	Gene Expression Omnibus	GSE98816	http://identifiers.org/geo/GSE98816	Cell type classification with BackSPIN	Online database construction	http://betsholtzlab.org/VascularSingleCells/database.html	Female	Cldn5(BAC)eGFP
Brain single cell 454	Preparation of single cell sequencing libraries	HiSeq2500	Illumina	Brain.EC4_D9_R1	GSM2612992	Gene Expression Omnibus	GSE98816	http://identifiers.org/geo/GSE98816	Alignment and generation of counts	GSE98816_Brain_samples_normalized_counts_matrix.txt.gz	Gene Expression Omnibus	GSE98816	http://identifiers.org/geo/GSE98816	Cell type classification with BackSPIN	Online database construction	http://betsholtzlab.org/VascularSingleCells/database.html	Female	Cldn5(BAC)eGFP
Brain single cell 455	Preparation of single cell sequencing libraries	HiSeq2500	Illumina	Brain.EC4_E10_R1	GSM2612993	Gene Expression Omnibus	GSE98816	http://identifiers.org/geo/GSE98816	Alignment and generation of counts	GSE98816_Brain_samples_normalized_counts_matrix.txt.gz	Gene Expression Omnibus	GSE98816	http://identifiers.org/geo/GSE98816	Cell type classification with BackSPIN	Online database construction	http://betsholtzlab.org/VascularSingleCells/database.html	Female	Cldn5(BAC)eGFP
Brain single cell 456	Preparation of single cell sequencing libraries	HiSeq2500	Illumina	Brain.EC4_E11_R1	GSM2612994	Gene Expression Omnibus	GSE98816	http://identifiers.org/geo/GSE98816	Alignment and generation of counts	GSE98816_Brain_samples_normalized_counts_matrix.txt.gz	Gene Expression Omnibus	GSE98816	http://identifiers.org/geo/GSE98816	Cell type classification with BackSPIN	Online database construction	http://betsholtzlab.org/VascularSingleCells/database.html	Female	Cldn5(BAC)eGFP
Brain single cell 457	Preparation of single cell sequencing libraries	HiSeq2500	Illumina	Brain.EC4_E12_R1	GSM2612995	Gene Expression Omnibus	GSE98816	http://identifiers.org/geo/GSE98816	Alignment and generation of counts	GSE98816_Brain_samples_normalized_counts_matrix.txt.gz	Gene Expression Omnibus	GSE98816	http://identifiers.org/geo/GSE98816	Cell type classification with BackSPIN	Online database construction	http://betsholtzlab.org/VascularSingleCells/database.html	Female	Cldn5(BAC)eGFP
Brain single cell 458	Preparation of single cell sequencing libraries	HiSeq2500	Illumina	Brain.EC4_E13_R1	GSM2612996	Gene Expression Omnibus	GSE98816	http://identifiers.org/geo/GSE98816	Alignment and generation of counts	GSE98816_Brain_samples_normalized_counts_matrix.txt.gz	Gene Expression Omnibus	GSE98816	http://identifiers.org/geo/GSE98816	Cell type classification with BackSPIN	Online database construction	http://betsholtzlab.org/VascularSingleCells/database.html	Female	Cldn5(BAC)eGFP
Brain single cell 459	Preparation of single cell sequencing libraries	HiSeq2500	Illumina	Brain.EC4_E14_R1	GSM2612997	Gene Expression Omnibus	GSE98816	http://identifiers.org/geo/GSE98816	Alignment and generation of counts	GSE98816_Brain_samples_normalized_counts_matrix.txt.gz	Gene Expression Omnibus	GSE98816	http://identifiers.org/geo/GSE98816	Cell type classification with BackSPIN	Online database construction	http://betsholtzlab.org/VascularSingleCells/database.html	Female	Cldn5(BAC)eGFP
Brain single cell 460	Preparation of single cell sequencing libraries	HiSeq2500	Illumina	Brain.EC4_E16_R1	GSM2612998	Gene Expression Omnibus	GSE98816	http://identifiers.org/geo/GSE98816	Alignment and generation of counts	GSE98816_Brain_samples_normalized_counts_matrix.txt.gz	Gene Expression Omnibus	GSE98816	http://identifiers.org/geo/GSE98816	Cell type classification with BackSPIN	Online database construction	http://betsholtzlab.org/VascularSingleCells/database.html	Female	Cldn5(BAC)eGFP
Brain single cell 461	Preparation of single cell sequencing libraries	HiSeq2500	Illumina	Brain.EC4_E17_R1	GSM2612999	Gene Expression Omnibus	GSE98816	http://identifiers.org/geo/GSE98816	Alignment and generation of counts	GSE98816_Brain_samples_normalized_counts_matrix.txt.gz	Gene Expression Omnibus	GSE98816	http://identifiers.org/geo/GSE98816	Cell type classification with BackSPIN	Online database construction	http://betsholtzlab.org/VascularSingleCells/database.html	Female	Cldn5(BAC)eGFP
Brain single cell 462	Preparation of single cell sequencing libraries	HiSeq2500	Illumina	Brain.EC4_E18_R1	GSM2613000	Gene Expression Omnibus	GSE98816	http://identifiers.org/geo/GSE98816	Alignment and generation of counts	GSE98816_Brain_samples_normalized_counts_matrix.txt.gz	Gene Expression Omnibus	GSE98816	http://identifiers.org/geo/GSE98816	Cell type classification with BackSPIN	Online database construction	http://betsholtzlab.org/VascularSingleCells/database.html	Female	Cldn5(BAC)eGFP
Brain single cell 463	Preparation of single cell sequencing libraries	HiSeq2500	Illumina	Brain.EC4_E19_R1	GSM2613001	Gene Expression Omnibus	GSE98816	http://identifiers.org/geo/GSE98816	Alignment and generation of counts	GSE98816_Brain_samples_normalized_counts_matrix.txt.gz	Gene Expression Omnibus	GSE98816	http://identifiers.org/geo/GSE98816	Cell type classification with BackSPIN	Online database construction	http://betsholtzlab.org/VascularSingleCells/database.html	Female	Cldn5(BAC)eGFP
Brain single cell 464	Preparation of single cell sequencing libraries	HiSeq2500	Illumina	Brain.EC4_E1_R1	GSM2613002	Gene Expression Omnibus	GSE98816	http://identifiers.org/geo/GSE98816	Alignment and generation of counts	GSE98816_Brain_samples_normalized_counts_matrix.txt.gz	Gene Expression Omnibus	GSE98816	http://identifiers.org/geo/GSE98816	Cell type classification with BackSPIN	Online database construction	http://betsholtzlab.org/VascularSingleCells/database.html	Female	Cldn5(BAC)eGFP
Brain single cell 465	Preparation of single cell sequencing libraries	HiSeq2500	Illumina	Brain.EC4_E20_R1	GSM2613003	Gene Expression Omnibus	GSE98816	http://identifiers.org/geo/GSE98816	Alignment and generation of counts	GSE98816_Brain_samples_normalized_counts_matrix.txt.gz	Gene Expression Omnibus	GSE98816	http://identifiers.org/geo/GSE98816	Cell type classification with BackSPIN	Online database construction	http://betsholtzlab.org/VascularSingleCells/database.html	Female	Cldn5(BAC)eGFP
Brain single cell 466	Preparation of single cell sequencing libraries	HiSeq2500	Illumina	Brain.EC4_E21_R1	GSM2613004	Gene Expression Omnibus	GSE98816	http://identifiers.org/geo/GSE98816	Alignment and generation of counts	GSE98816_Brain_samples_normalized_counts_matrix.txt.gz	Gene Expression Omnibus	GSE98816	http://identifiers.org/geo/GSE98816	Cell type classification with BackSPIN	Online database construction	http://betsholtzlab.org/VascularSingleCells/database.html	Female	Cldn5(BAC)eGFP
Brain single cell 467	Preparation of single cell sequencing libraries	HiSeq2500	Illumina	Brain.EC4_E22_R1	GSM2613005	Gene Expression Omnibus	GSE98816	http://identifiers.org/geo/GSE98816	Alignment and generation of counts	GSE98816_Brain_samples_normalized_counts_matrix.txt.gz	Gene Expression Omnibus	GSE98816	http://identifiers.org/geo/GSE98816	Cell type classification with BackSPIN	Online database construction	http://betsholtzlab.org/VascularSingleCells/database.html	Female	Cldn5(BAC)eGFP
Brain single cell 468	Preparation of single cell sequencing libraries	HiSeq2500	Illumina	Brain.EC4_E23_R1	GSM2613006	Gene Expression Omnibus	GSE98816	http://identifiers.org/geo/GSE98816	Alignment and generation of counts	GSE98816_Brain_samples_normalized_counts_matrix.txt.gz	Gene Expression Omnibus	GSE98816	http://identifiers.org/geo/GSE98816	Cell type classification with BackSPIN	Online database construction	http://betsholtzlab.org/VascularSingleCells/database.html	Female	Cldn5(BAC)eGFP
Brain single cell 469	Preparation of single cell sequencing libraries	HiSeq2500	Illumina	Brain.EC4_E24_R1	GSM2613007	Gene Expression Omnibus	GSE98816	http://identifiers.org/geo/GSE98816	Alignment and generation of counts	GSE98816_Brain_samples_normalized_counts_matrix.txt.gz	Gene Expression Omnibus	GSE98816	http://identifiers.org/geo/GSE98816	Cell type classification with BackSPIN	Online database construction	http://betsholtzlab.org/VascularSingleCells/database.html	Female	Cldn5(BAC)eGFP
Brain single cell 470	Preparation of single cell sequencing libraries	HiSeq2500	Illumina	Brain.EC4_E2_R1	GSM2613008	Gene Expression Omnibus	GSE98816	http://identifiers.org/geo/GSE98816	Alignment and generation of counts	GSE98816_Brain_samples_normalized_counts_matrix.txt.gz	Gene Expression Omnibus	GSE98816	http://identifiers.org/geo/GSE98816	Cell type classification with BackSPIN	Online database construction	http://betsholtzlab.org/VascularSingleCells/database.html	Female	Cldn5(BAC)eGFP
Brain single cell 471	Preparation of single cell sequencing libraries	HiSeq2500	Illumina	Brain.EC4_E3_R1	GSM2613009	Gene Expression Omnibus	GSE98816	http://identifiers.org/geo/GSE98816	Alignment and generation of counts	GSE98816_Brain_samples_normalized_counts_matrix.txt.gz	Gene Expression Omnibus	GSE98816	http://identifiers.org/geo/GSE98816	Cell type classification with BackSPIN	Online database construction	http://betsholtzlab.org/VascularSingleCells/database.html	Female	Cldn5(BAC)eGFP
Brain single cell 472	Preparation of single cell sequencing libraries	HiSeq2500	Illumina	Brain.EC4_E4_R1	GSM2613010	Gene Expression Omnibus	GSE98816	http://identifiers.org/geo/GSE98816	Alignment and generation of counts	GSE98816_Brain_samples_normalized_counts_matrix.txt.gz	Gene Expression Omnibus	GSE98816	http://identifiers.org/geo/GSE98816	Cell type classification with BackSPIN	Online database construction	http://betsholtzlab.org/VascularSingleCells/database.html	Female	Cldn5(BAC)eGFP
Brain single cell 473	Preparation of single cell sequencing libraries	HiSeq2500	Illumina	Brain.EC4_E5_R1	GSM2613011	Gene Expression Omnibus	GSE98816	http://identifiers.org/geo/GSE98816	Alignment and generation of counts	GSE98816_Brain_samples_normalized_counts_matrix.txt.gz	Gene Expression Omnibus	GSE98816	http://identifiers.org/geo/GSE98816	Cell type classification with BackSPIN	Online database construction	http://betsholtzlab.org/VascularSingleCells/database.html	Female	Cldn5(BAC)eGFP
Brain single cell 474	Preparation of single cell sequencing libraries	HiSeq2500	Illumina	Brain.EC4_E6_R1	GSM2613012	Gene Expression Omnibus	GSE98816	http://identifiers.org/geo/GSE98816	Alignment and generation of counts	GSE98816_Brain_samples_normalized_counts_matrix.txt.gz	Gene Expression Omnibus	GSE98816	http://identifiers.org/geo/GSE98816	Cell type classification with BackSPIN	Online database construction	http://betsholtzlab.org/VascularSingleCells/database.html	Female	Cldn5(BAC)eGFP
Brain single cell 475	Preparation of single cell sequencing libraries	HiSeq2500	Illumina	Brain.EC4_E7_R1	GSM2613013	Gene Expression Omnibus	GSE98816	http://identifiers.org/geo/GSE98816	Alignment and generation of counts	GSE98816_Brain_samples_normalized_counts_matrix.txt.gz	Gene Expression Omnibus	GSE98816	http://identifiers.org/geo/GSE98816	Cell type classification with BackSPIN	Online database construction	http://betsholtzlab.org/VascularSingleCells/database.html	Female	Cldn5(BAC)eGFP
Brain single cell 476	Preparation of single cell sequencing libraries	HiSeq2500	Illumina	Brain.EC4_E8_R1	GSM2613014	Gene Expression Omnibus	GSE98816	http://identifiers.org/geo/GSE98816	Alignment and generation of counts	GSE98816_Brain_samples_normalized_counts_matrix.txt.gz	Gene Expression Omnibus	GSE98816	http://identifiers.org/geo/GSE98816	Cell type classification with BackSPIN	Online database construction	http://betsholtzlab.org/VascularSingleCells/database.html	Female	Cldn5(BAC)eGFP
Brain single cell 477	Preparation of single cell sequencing libraries	HiSeq2500	Illumina	Brain.EC4_E9_R1	GSM2613015	Gene Expression Omnibus	GSE98816	http://identifiers.org/geo/GSE98816	Alignment and generation of counts	GSE98816_Brain_samples_normalized_counts_matrix.txt.gz	Gene Expression Omnibus	GSE98816	http://identifiers.org/geo/GSE98816	Cell type classification with BackSPIN	Online database construction	http://betsholtzlab.org/VascularSingleCells/database.html	Female	Cldn5(BAC)eGFP
Brain single cell 478	Preparation of single cell sequencing libraries	HiSeq2500	Illumina	Brain.EC4_F10_R1	GSM2613016	Gene Expression Omnibus	GSE98816	http://identifiers.org/geo/GSE98816	Alignment and generation of counts	GSE98816_Brain_samples_normalized_counts_matrix.txt.gz	Gene Expression Omnibus	GSE98816	http://identifiers.org/geo/GSE98816	Cell type classification with BackSPIN	Online database construction	http://betsholtzlab.org/VascularSingleCells/database.html	Female	Cldn5(BAC)eGFP
Brain single cell 479	Preparation of single cell sequencing libraries	HiSeq2500	Illumina	Brain.EC4_F11_R1	GSM2613017	Gene Expression Omnibus	GSE98816	http://identifiers.org/geo/GSE98816	Alignment and generation of counts	GSE98816_Brain_samples_normalized_counts_matrix.txt.gz	Gene Expression Omnibus	GSE98816	http://identifiers.org/geo/GSE98816	Cell type classification with BackSPIN	Online database construction	http://betsholtzlab.org/VascularSingleCells/database.html	Female	Cldn5(BAC)eGFP
Brain single cell 480	Preparation of single cell sequencing libraries	HiSeq2500	Illumina	Brain.EC4_F12_R1	GSM2613018	Gene Expression Omnibus	GSE98816	http://identifiers.org/geo/GSE98816	Alignment and generation of counts	GSE98816_Brain_samples_normalized_counts_matrix.txt.gz	Gene Expression Omnibus	GSE98816	http://identifiers.org/geo/GSE98816	Cell type classification with BackSPIN	Online database construction	http://betsholtzlab.org/VascularSingleCells/database.html	Female	Cldn5(BAC)eGFP
Brain single cell 481	Preparation of single cell sequencing libraries	HiSeq2500	Illumina	Brain.EC4_F13_R1	GSM2613019	Gene Expression Omnibus	GSE98816	http://identifiers.org/geo/GSE98816	Alignment and generation of counts	GSE98816_Brain_samples_normalized_counts_matrix.txt.gz	Gene Expression Omnibus	GSE98816	http://identifiers.org/geo/GSE98816	Cell type classification with BackSPIN	Online database construction	http://betsholtzlab.org/VascularSingleCells/database.html	Female	Cldn5(BAC)eGFP
Brain single cell 482	Preparation of single cell sequencing libraries	HiSeq2500	Illumina	Brain.EC4_F14_R1	GSM2613020	Gene Expression Omnibus	GSE98816	http://identifiers.org/geo/GSE98816	Alignment and generation of counts	GSE98816_Brain_samples_normalized_counts_matrix.txt.gz	Gene Expression Omnibus	GSE98816	http://identifiers.org/geo/GSE98816	Cell type classification with BackSPIN	Online database construction	http://betsholtzlab.org/VascularSingleCells/database.html	Female	Cldn5(BAC)eGFP
Brain single cell 483	Preparation of single cell sequencing libraries	HiSeq2500	Illumina	Brain.EC4_F15_R1	GSM2613021	Gene Expression Omnibus	GSE98816	http://identifiers.org/geo/GSE98816	Alignment and generation of counts	GSE98816_Brain_samples_normalized_counts_matrix.txt.gz	Gene Expression Omnibus	GSE98816	http://identifiers.org/geo/GSE98816	Cell type classification with BackSPIN	Online database construction	http://betsholtzlab.org/VascularSingleCells/database.html	Female	Cldn5(BAC)eGFP
Brain single cell 484	Preparation of single cell sequencing libraries	HiSeq2500	Illumina	Brain.EC4_F16_R1	GSM2613022	Gene Expression Omnibus	GSE98816	http://identifiers.org/geo/GSE98816	Alignment and generation of counts	GSE98816_Brain_samples_normalized_counts_matrix.txt.gz	Gene Expression Omnibus	GSE98816	http://identifiers.org/geo/GSE98816	Cell type classification with BackSPIN	Online database construction	http://betsholtzlab.org/VascularSingleCells/database.html	Female	Cldn5(BAC)eGFP
Brain single cell 485	Preparation of single cell sequencing libraries	HiSeq2500	Illumina	Brain.EC4_F19_R1	GSM2613023	Gene Expression Omnibus	GSE98816	http://identifiers.org/geo/GSE98816	Alignment and generation of counts	GSE98816_Brain_samples_normalized_counts_matrix.txt.gz	Gene Expression Omnibus	GSE98816	http://identifiers.org/geo/GSE98816	Cell type classification with BackSPIN	Online database construction	http://betsholtzlab.org/VascularSingleCells/database.html	Female	Cldn5(BAC)eGFP
Brain single cell 486	Preparation of single cell sequencing libraries	HiSeq2500	Illumina	Brain.EC4_F1_R1	GSM2613024	Gene Expression Omnibus	GSE98816	http://identifiers.org/geo/GSE98816	Alignment and generation of counts	GSE98816_Brain_samples_normalized_counts_matrix.txt.gz	Gene Expression Omnibus	GSE98816	http://identifiers.org/geo/GSE98816	Cell type classification with BackSPIN	Online database construction	http://betsholtzlab.org/VascularSingleCells/database.html	Female	Cldn5(BAC)eGFP
Brain single cell 487	Preparation of single cell sequencing libraries	HiSeq2500	Illumina	Brain.EC4_F20_R1	GSM2613025	Gene Expression Omnibus	GSE98816	http://identifiers.org/geo/GSE98816	Alignment and generation of counts	GSE98816_Brain_samples_normalized_counts_matrix.txt.gz	Gene Expression Omnibus	GSE98816	http://identifiers.org/geo/GSE98816	Cell type classification with BackSPIN	Online database construction	http://betsholtzlab.org/VascularSingleCells/database.html	Female	Cldn5(BAC)eGFP
Brain single cell 488	Preparation of single cell sequencing libraries	HiSeq2500	Illumina	Brain.EC4_F21_R1	GSM2613026	Gene Expression Omnibus	GSE98816	http://identifiers.org/geo/GSE98816	Alignment and generation of counts	GSE98816_Brain_samples_normalized_counts_matrix.txt.gz	Gene Expression Omnibus	GSE98816	http://identifiers.org/geo/GSE98816	Cell type classification with BackSPIN	Online database construction	http://betsholtzlab.org/VascularSingleCells/database.html	Female	Cldn5(BAC)eGFP
Brain single cell 489	Preparation of single cell sequencing libraries	HiSeq2500	Illumina	Brain.EC4_F22_R1	GSM2613027	Gene Expression Omnibus	GSE98816	http://identifiers.org/geo/GSE98816	Alignment and generation of counts	GSE98816_Brain_samples_normalized_counts_matrix.txt.gz	Gene Expression Omnibus	GSE98816	http://identifiers.org/geo/GSE98816	Cell type classification with BackSPIN	Online database construction	http://betsholtzlab.org/VascularSingleCells/database.html	Female	Cldn5(BAC)eGFP
Brain single cell 490	Preparation of single cell sequencing libraries	HiSeq2500	Illumina	Brain.EC4_F23_R1	GSM2613028	Gene Expression Omnibus	GSE98816	http://identifiers.org/geo/GSE98816	Alignment and generation of counts	GSE98816_Brain_samples_normalized_counts_matrix.txt.gz	Gene Expression Omnibus	GSE98816	http://identifiers.org/geo/GSE98816	Cell type classification with BackSPIN	Online database construction	http://betsholtzlab.org/VascularSingleCells/database.html	Female	Cldn5(BAC)eGFP
Brain single cell 491	Preparation of single cell sequencing libraries	HiSeq2500	Illumina	Brain.EC4_F24_R1	GSM2613029	Gene Expression Omnibus	GSE98816	http://identifiers.org/geo/GSE98816	Alignment and generation of counts	GSE98816_Brain_samples_normalized_counts_matrix.txt.gz	Gene Expression Omnibus	GSE98816	http://identifiers.org/geo/GSE98816	Cell type classification with BackSPIN	Online database construction	http://betsholtzlab.org/VascularSingleCells/database.html	Female	Cldn5(BAC)eGFP
Brain single cell 492	Preparation of single cell sequencing libraries	HiSeq2500	Illumina	Brain.EC4_F2_R1	GSM2613030	Gene Expression Omnibus	GSE98816	http://identifiers.org/geo/GSE98816	Alignment and generation of counts	GSE98816_Brain_samples_normalized_counts_matrix.txt.gz	Gene Expression Omnibus	GSE98816	http://identifiers.org/geo/GSE98816	Cell type classification with BackSPIN	Online database construction	http://betsholtzlab.org/VascularSingleCells/database.html	Female	Cldn5(BAC)eGFP
Brain single cell 493	Preparation of single cell sequencing libraries	HiSeq2500	Illumina	Brain.EC4_F3_R1	GSM2613031	Gene Expression Omnibus	GSE98816	http://identifiers.org/geo/GSE98816	Alignment and generation of counts	GSE98816_Brain_samples_normalized_counts_matrix.txt.gz	Gene Expression Omnibus	GSE98816	http://identifiers.org/geo/GSE98816	Cell type classification with BackSPIN	Online database construction	http://betsholtzlab.org/VascularSingleCells/database.html	Female	Cldn5(BAC)eGFP
Brain single cell 494	Preparation of single cell sequencing libraries	HiSeq2500	Illumina	Brain.EC4_F4_R1	GSM2613032	Gene Expression Omnibus	GSE98816	http://identifiers.org/geo/GSE98816	Alignment and generation of counts	GSE98816_Brain_samples_normalized_counts_matrix.txt.gz	Gene Expression Omnibus	GSE98816	http://identifiers.org/geo/GSE98816	Cell type classification with BackSPIN	Online database construction	http://betsholtzlab.org/VascularSingleCells/database.html	Female	Cldn5(BAC)eGFP
Brain single cell 495	Preparation of single cell sequencing libraries	HiSeq2500	Illumina	Brain.EC4_F5_R1	GSM2613033	Gene Expression Omnibus	GSE98816	http://identifiers.org/geo/GSE98816	Alignment and generation of counts	GSE98816_Brain_samples_normalized_counts_matrix.txt.gz	Gene Expression Omnibus	GSE98816	http://identifiers.org/geo/GSE98816	Cell type classification with BackSPIN	Online database construction	http://betsholtzlab.org/VascularSingleCells/database.html	Female	Cldn5(BAC)eGFP
Brain single cell 496	Preparation of single cell sequencing libraries	HiSeq2500	Illumina	Brain.EC4_F6_R1	GSM2613034	Gene Expression Omnibus	GSE98816	http://identifiers.org/geo/GSE98816	Alignment and generation of counts	GSE98816_Brain_samples_normalized_counts_matrix.txt.gz	Gene Expression Omnibus	GSE98816	http://identifiers.org/geo/GSE98816	Cell type classification with BackSPIN	Online database construction	http://betsholtzlab.org/VascularSingleCells/database.html	Female	Cldn5(BAC)eGFP
Brain single cell 497	Preparation of single cell sequencing libraries	HiSeq2500	Illumina	Brain.EC4_F7_R1	GSM2613035	Gene Expression Omnibus	GSE98816	http://identifiers.org/geo/GSE98816	Alignment and generation of counts	GSE98816_Brain_samples_normalized_counts_matrix.txt.gz	Gene Expression Omnibus	GSE98816	http://identifiers.org/geo/GSE98816	Cell type classification with BackSPIN	Online database construction	http://betsholtzlab.org/VascularSingleCells/database.html	Female	Cldn5(BAC)eGFP
Brain single cell 498	Preparation of single cell sequencing libraries	HiSeq2500	Illumina	Brain.EC4_F8_R1	GSM2613036	Gene Expression Omnibus	GSE98816	http://identifiers.org/geo/GSE98816	Alignment and generation of counts	GSE98816_Brain_samples_normalized_counts_matrix.txt.gz	Gene Expression Omnibus	GSE98816	http://identifiers.org/geo/GSE98816	Cell type classification with BackSPIN	Online database construction	http://betsholtzlab.org/VascularSingleCells/database.html	Female	Cldn5(BAC)eGFP
Brain single cell 499	Preparation of single cell sequencing libraries	HiSeq2500	Illumina	Brain.EC4_F9_R1	GSM2613037	Gene Expression Omnibus	GSE98816	http://identifiers.org/geo/GSE98816	Alignment and generation of counts	GSE98816_Brain_samples_normalized_counts_matrix.txt.gz	Gene Expression Omnibus	GSE98816	http://identifiers.org/geo/GSE98816	Cell type classification with BackSPIN	Online database construction	http://betsholtzlab.org/VascularSingleCells/database.html	Female	Cldn5(BAC)eGFP
Brain single cell 500	Preparation of single cell sequencing libraries	HiSeq2500	Illumina	Brain.EC4_G11_R1	GSM2613038	Gene Expression Omnibus	GSE98816	http://identifiers.org/geo/GSE98816	Alignment and generation of counts	GSE98816_Brain_samples_normalized_counts_matrix.txt.gz	Gene Expression Omnibus	GSE98816	http://identifiers.org/geo/GSE98816	Cell type classification with BackSPIN	Online database construction	http://betsholtzlab.org/VascularSingleCells/database.html	Female	Cldn5(BAC)eGFP
Brain single cell 501	Preparation of single cell sequencing libraries	HiSeq2500	Illumina	Brain.EC4_G12_R1	GSM2613039	Gene Expression Omnibus	GSE98816	http://identifiers.org/geo/GSE98816	Alignment and generation of counts	GSE98816_Brain_samples_normalized_counts_matrix.txt.gz	Gene Expression Omnibus	GSE98816	http://identifiers.org/geo/GSE98816	Cell type classification with BackSPIN	Online database construction	http://betsholtzlab.org/VascularSingleCells/database.html	Female	Cldn5(BAC)eGFP
Brain single cell 502	Preparation of single cell sequencing libraries	HiSeq2500	Illumina	Brain.EC4_G14_R1	GSM2613040	Gene Expression Omnibus	GSE98816	http://identifiers.org/geo/GSE98816	Alignment and generation of counts	GSE98816_Brain_samples_normalized_counts_matrix.txt.gz	Gene Expression Omnibus	GSE98816	http://identifiers.org/geo/GSE98816	Cell type classification with BackSPIN	Online database construction	http://betsholtzlab.org/VascularSingleCells/database.html	Female	Cldn5(BAC)eGFP
Brain single cell 503	Preparation of single cell sequencing libraries	HiSeq2500	Illumina	Brain.EC4_G15_R1	GSM2613041	Gene Expression Omnibus	GSE98816	http://identifiers.org/geo/GSE98816	Alignment and generation of counts	GSE98816_Brain_samples_normalized_counts_matrix.txt.gz	Gene Expression Omnibus	GSE98816	http://identifiers.org/geo/GSE98816	Cell type classification with BackSPIN	Online database construction	http://betsholtzlab.org/VascularSingleCells/database.html	Female	Cldn5(BAC)eGFP
Brain single cell 504	Preparation of single cell sequencing libraries	HiSeq2500	Illumina	Brain.EC4_G16_R1	GSM2613042	Gene Expression Omnibus	GSE98816	http://identifiers.org/geo/GSE98816	Alignment and generation of counts	GSE98816_Brain_samples_normalized_counts_matrix.txt.gz	Gene Expression Omnibus	GSE98816	http://identifiers.org/geo/GSE98816	Cell type classification with BackSPIN	Online database construction	http://betsholtzlab.org/VascularSingleCells/database.html	Female	Cldn5(BAC)eGFP
Brain single cell 505	Preparation of single cell sequencing libraries	HiSeq2500	Illumina	Brain.EC4_G17_R1	GSM2613043	Gene Expression Omnibus	GSE98816	http://identifiers.org/geo/GSE98816	Alignment and generation of counts	GSE98816_Brain_samples_normalized_counts_matrix.txt.gz	Gene Expression Omnibus	GSE98816	http://identifiers.org/geo/GSE98816	Cell type classification with BackSPIN	Online database construction	http://betsholtzlab.org/VascularSingleCells/database.html	Female	Cldn5(BAC)eGFP
Brain single cell 506	Preparation of single cell sequencing libraries	HiSeq2500	Illumina	Brain.EC4_G18_R1	GSM2613044	Gene Expression Omnibus	GSE98816	http://identifiers.org/geo/GSE98816	Alignment and generation of counts	GSE98816_Brain_samples_normalized_counts_matrix.txt.gz	Gene Expression Omnibus	GSE98816	http://identifiers.org/geo/GSE98816	Cell type classification with BackSPIN	Online database construction	http://betsholtzlab.org/VascularSingleCells/database.html	Female	Cldn5(BAC)eGFP
Brain single cell 507	Preparation of single cell sequencing libraries	HiSeq2500	Illumina	Brain.EC4_G19_R1	GSM2613045	Gene Expression Omnibus	GSE98816	http://identifiers.org/geo/GSE98816	Alignment and generation of counts	GSE98816_Brain_samples_normalized_counts_matrix.txt.gz	Gene Expression Omnibus	GSE98816	http://identifiers.org/geo/GSE98816	Cell type classification with BackSPIN	Online database construction	http://betsholtzlab.org/VascularSingleCells/database.html	Female	Cldn5(BAC)eGFP
Brain single cell 508	Preparation of single cell sequencing libraries	HiSeq2500	Illumina	Brain.EC4_G1_R1	GSM2613046	Gene Expression Omnibus	GSE98816	http://identifiers.org/geo/GSE98816	Alignment and generation of counts	GSE98816_Brain_samples_normalized_counts_matrix.txt.gz	Gene Expression Omnibus	GSE98816	http://identifiers.org/geo/GSE98816	Cell type classification with BackSPIN	Online database construction	http://betsholtzlab.org/VascularSingleCells/database.html	Female	Cldn5(BAC)eGFP
Brain single cell 509	Preparation of single cell sequencing libraries	HiSeq2500	Illumina	Brain.EC4_G20_R1	GSM2613047	Gene Expression Omnibus	GSE98816	http://identifiers.org/geo/GSE98816	Alignment and generation of counts	GSE98816_Brain_samples_normalized_counts_matrix.txt.gz	Gene Expression Omnibus	GSE98816	http://identifiers.org/geo/GSE98816	Cell type classification with BackSPIN	Online database construction	http://betsholtzlab.org/VascularSingleCells/database.html	Female	Cldn5(BAC)eGFP
Brain single cell 510	Preparation of single cell sequencing libraries	HiSeq2500	Illumina	Brain.EC4_G21_R1	GSM2613048	Gene Expression Omnibus	GSE98816	http://identifiers.org/geo/GSE98816	Alignment and generation of counts	GSE98816_Brain_samples_normalized_counts_matrix.txt.gz	Gene Expression Omnibus	GSE98816	http://identifiers.org/geo/GSE98816	Cell type classification with BackSPIN	Online database construction	http://betsholtzlab.org/VascularSingleCells/database.html	Female	Cldn5(BAC)eGFP
Brain single cell 511	Preparation of single cell sequencing libraries	HiSeq2500	Illumina	Brain.EC4_G22_R1	GSM2613049	Gene Expression Omnibus	GSE98816	http://identifiers.org/geo/GSE98816	Alignment and generation of counts	GSE98816_Brain_samples_normalized_counts_matrix.txt.gz	Gene Expression Omnibus	GSE98816	http://identifiers.org/geo/GSE98816	Cell type classification with BackSPIN	Online database construction	http://betsholtzlab.org/VascularSingleCells/database.html	Female	Cldn5(BAC)eGFP
Brain single cell 512	Preparation of single cell sequencing libraries	HiSeq2500	Illumina	Brain.EC4_G24_R1	GSM2613050	Gene Expression Omnibus	GSE98816	http://identifiers.org/geo/GSE98816	Alignment and generation of counts	GSE98816_Brain_samples_normalized_counts_matrix.txt.gz	Gene Expression Omnibus	GSE98816	http://identifiers.org/geo/GSE98816	Cell type classification with BackSPIN	Online database construction	http://betsholtzlab.org/VascularSingleCells/database.html	Female	Cldn5(BAC)eGFP
Brain single cell 513	Preparation of single cell sequencing libraries	HiSeq2500	Illumina	Brain.EC4_G2_R1	GSM2613051	Gene Expression Omnibus	GSE98816	http://identifiers.org/geo/GSE98816	Alignment and generation of counts	GSE98816_Brain_samples_normalized_counts_matrix.txt.gz	Gene Expression Omnibus	GSE98816	http://identifiers.org/geo/GSE98816	Cell type classification with BackSPIN	Online database construction	http://betsholtzlab.org/VascularSingleCells/database.html	Female	Cldn5(BAC)eGFP
Brain single cell 514	Preparation of single cell sequencing libraries	HiSeq2500	Illumina	Brain.EC4_G3_R1	GSM2613052	Gene Expression Omnibus	GSE98816	http://identifiers.org/geo/GSE98816	Alignment and generation of counts	GSE98816_Brain_samples_normalized_counts_matrix.txt.gz	Gene Expression Omnibus	GSE98816	http://identifiers.org/geo/GSE98816	Cell type classification with BackSPIN	Online database construction	http://betsholtzlab.org/VascularSingleCells/database.html	Female	Cldn5(BAC)eGFP
Brain single cell 515	Preparation of single cell sequencing libraries	HiSeq2500	Illumina	Brain.EC4_G4_R1	GSM2613053	Gene Expression Omnibus	GSE98816	http://identifiers.org/geo/GSE98816	Alignment and generation of counts	GSE98816_Brain_samples_normalized_counts_matrix.txt.gz	Gene Expression Omnibus	GSE98816	http://identifiers.org/geo/GSE98816	Cell type classification with BackSPIN	Online database construction	http://betsholtzlab.org/VascularSingleCells/database.html	Female	Cldn5(BAC)eGFP
Brain single cell 516	Preparation of single cell sequencing libraries	HiSeq2500	Illumina	Brain.EC4_G6_R1	GSM2613054	Gene Expression Omnibus	GSE98816	http://identifiers.org/geo/GSE98816	Alignment and generation of counts	GSE98816_Brain_samples_normalized_counts_matrix.txt.gz	Gene Expression Omnibus	GSE98816	http://identifiers.org/geo/GSE98816	Cell type classification with BackSPIN	Online database construction	http://betsholtzlab.org/VascularSingleCells/database.html	Female	Cldn5(BAC)eGFP
Brain single cell 517	Preparation of single cell sequencing libraries	HiSeq2500	Illumina	Brain.EC4_G7_R1	GSM2613055	Gene Expression Omnibus	GSE98816	http://identifiers.org/geo/GSE98816	Alignment and generation of counts	GSE98816_Brain_samples_normalized_counts_matrix.txt.gz	Gene Expression Omnibus	GSE98816	http://identifiers.org/geo/GSE98816	Cell type classification with BackSPIN	Online database construction	http://betsholtzlab.org/VascularSingleCells/database.html	Female	Cldn5(BAC)eGFP
Brain single cell 518	Preparation of single cell sequencing libraries	HiSeq2500	Illumina	Brain.EC4_H10_R1	GSM2613056	Gene Expression Omnibus	GSE98816	http://identifiers.org/geo/GSE98816	Alignment and generation of counts	GSE98816_Brain_samples_normalized_counts_matrix.txt.gz	Gene Expression Omnibus	GSE98816	http://identifiers.org/geo/GSE98816	Cell type classification with BackSPIN	Online database construction	http://betsholtzlab.org/VascularSingleCells/database.html	Female	Cldn5(BAC)eGFP
Brain single cell 519	Preparation of single cell sequencing libraries	HiSeq2500	Illumina	Brain.EC4_H11_R1	GSM2613057	Gene Expression Omnibus	GSE98816	http://identifiers.org/geo/GSE98816	Alignment and generation of counts	GSE98816_Brain_samples_normalized_counts_matrix.txt.gz	Gene Expression Omnibus	GSE98816	http://identifiers.org/geo/GSE98816	Cell type classification with BackSPIN	Online database construction	http://betsholtzlab.org/VascularSingleCells/database.html	Female	Cldn5(BAC)eGFP
Brain single cell 520	Preparation of single cell sequencing libraries	HiSeq2500	Illumina	Brain.EC4_H12_R1	GSM2613058	Gene Expression Omnibus	GSE98816	http://identifiers.org/geo/GSE98816	Alignment and generation of counts	GSE98816_Brain_samples_normalized_counts_matrix.txt.gz	Gene Expression Omnibus	GSE98816	http://identifiers.org/geo/GSE98816	Cell type classification with BackSPIN	Online database construction	http://betsholtzlab.org/VascularSingleCells/database.html	Female	Cldn5(BAC)eGFP
Brain single cell 521	Preparation of single cell sequencing libraries	HiSeq2500	Illumina	Brain.EC4_H13_R1	GSM2613059	Gene Expression Omnibus	GSE98816	http://identifiers.org/geo/GSE98816	Alignment and generation of counts	GSE98816_Brain_samples_normalized_counts_matrix.txt.gz	Gene Expression Omnibus	GSE98816	http://identifiers.org/geo/GSE98816	Cell type classification with BackSPIN	Online database construction	http://betsholtzlab.org/VascularSingleCells/database.html	Female	Cldn5(BAC)eGFP
Brain single cell 522	Preparation of single cell sequencing libraries	HiSeq2500	Illumina	Brain.EC4_H14_R1	GSM2613060	Gene Expression Omnibus	GSE98816	http://identifiers.org/geo/GSE98816	Alignment and generation of counts	GSE98816_Brain_samples_normalized_counts_matrix.txt.gz	Gene Expression Omnibus	GSE98816	http://identifiers.org/geo/GSE98816	Cell type classification with BackSPIN	Online database construction	http://betsholtzlab.org/VascularSingleCells/database.html	Female	Cldn5(BAC)eGFP
Brain single cell 523	Preparation of single cell sequencing libraries	HiSeq2500	Illumina	Brain.EC4_H15_R1	GSM2613061	Gene Expression Omnibus	GSE98816	http://identifiers.org/geo/GSE98816	Alignment and generation of counts	GSE98816_Brain_samples_normalized_counts_matrix.txt.gz	Gene Expression Omnibus	GSE98816	http://identifiers.org/geo/GSE98816	Cell type classification with BackSPIN	Online database construction	http://betsholtzlab.org/VascularSingleCells/database.html	Female	Cldn5(BAC)eGFP
Brain single cell 524	Preparation of single cell sequencing libraries	HiSeq2500	Illumina	Brain.EC4_H16_R1	GSM2613062	Gene Expression Omnibus	GSE98816	http://identifiers.org/geo/GSE98816	Alignment and generation of counts	GSE98816_Brain_samples_normalized_counts_matrix.txt.gz	Gene Expression Omnibus	GSE98816	http://identifiers.org/geo/GSE98816	Cell type classification with BackSPIN	Online database construction	http://betsholtzlab.org/VascularSingleCells/database.html	Female	Cldn5(BAC)eGFP
Brain single cell 525	Preparation of single cell sequencing libraries	HiSeq2500	Illumina	Brain.EC4_H17_R1	GSM2613063	Gene Expression Omnibus	GSE98816	http://identifiers.org/geo/GSE98816	Alignment and generation of counts	GSE98816_Brain_samples_normalized_counts_matrix.txt.gz	Gene Expression Omnibus	GSE98816	http://identifiers.org/geo/GSE98816	Cell type classification with BackSPIN	Online database construction	http://betsholtzlab.org/VascularSingleCells/database.html	Female	Cldn5(BAC)eGFP
Brain single cell 526	Preparation of single cell sequencing libraries	HiSeq2500	Illumina	Brain.EC4_H18_R1	GSM2613064	Gene Expression Omnibus	GSE98816	http://identifiers.org/geo/GSE98816	Alignment and generation of counts	GSE98816_Brain_samples_normalized_counts_matrix.txt.gz	Gene Expression Omnibus	GSE98816	http://identifiers.org/geo/GSE98816	Cell type classification with BackSPIN	Online database construction	http://betsholtzlab.org/VascularSingleCells/database.html	Female	Cldn5(BAC)eGFP
Brain single cell 527	Preparation of single cell sequencing libraries	HiSeq2500	Illumina	Brain.EC4_H19_R1	GSM2613065	Gene Expression Omnibus	GSE98816	http://identifiers.org/geo/GSE98816	Alignment and generation of counts	GSE98816_Brain_samples_normalized_counts_matrix.txt.gz	Gene Expression Omnibus	GSE98816	http://identifiers.org/geo/GSE98816	Cell type classification with BackSPIN	Online database construction	http://betsholtzlab.org/VascularSingleCells/database.html	Female	Cldn5(BAC)eGFP
Brain single cell 528	Preparation of single cell sequencing libraries	HiSeq2500	Illumina	Brain.EC4_H1_R1	GSM2613066	Gene Expression Omnibus	GSE98816	http://identifiers.org/geo/GSE98816	Alignment and generation of counts	GSE98816_Brain_samples_normalized_counts_matrix.txt.gz	Gene Expression Omnibus	GSE98816	http://identifiers.org/geo/GSE98816	Cell type classification with BackSPIN	Online database construction	http://betsholtzlab.org/VascularSingleCells/database.html	Female	Cldn5(BAC)eGFP
Brain single cell 529	Preparation of single cell sequencing libraries	HiSeq2500	Illumina	Brain.EC4_H20_R1	GSM2613067	Gene Expression Omnibus	GSE98816	http://identifiers.org/geo/GSE98816	Alignment and generation of counts	GSE98816_Brain_samples_normalized_counts_matrix.txt.gz	Gene Expression Omnibus	GSE98816	http://identifiers.org/geo/GSE98816	Cell type classification with BackSPIN	Online database construction	http://betsholtzlab.org/VascularSingleCells/database.html	Female	Cldn5(BAC)eGFP
Brain single cell 530	Preparation of single cell sequencing libraries	HiSeq2500	Illumina	Brain.EC4_H21_R1	GSM2613068	Gene Expression Omnibus	GSE98816	http://identifiers.org/geo/GSE98816	Alignment and generation of counts	GSE98816_Brain_samples_normalized_counts_matrix.txt.gz	Gene Expression Omnibus	GSE98816	http://identifiers.org/geo/GSE98816	Cell type classification with BackSPIN	Online database construction	http://betsholtzlab.org/VascularSingleCells/database.html	Female	Cldn5(BAC)eGFP
Brain single cell 531	Preparation of single cell sequencing libraries	HiSeq2500	Illumina	Brain.EC4_H22_R1	GSM2613069	Gene Expression Omnibus	GSE98816	http://identifiers.org/geo/GSE98816	Alignment and generation of counts	GSE98816_Brain_samples_normalized_counts_matrix.txt.gz	Gene Expression Omnibus	GSE98816	http://identifiers.org/geo/GSE98816	Cell type classification with BackSPIN	Online database construction	http://betsholtzlab.org/VascularSingleCells/database.html	Female	Cldn5(BAC)eGFP
Brain single cell 532	Preparation of single cell sequencing libraries	HiSeq2500	Illumina	Brain.EC4_H23_R1	GSM2613070	Gene Expression Omnibus	GSE98816	http://identifiers.org/geo/GSE98816	Alignment and generation of counts	GSE98816_Brain_samples_normalized_counts_matrix.txt.gz	Gene Expression Omnibus	GSE98816	http://identifiers.org/geo/GSE98816	Cell type classification with BackSPIN	Online database construction	http://betsholtzlab.org/VascularSingleCells/database.html	Female	Cldn5(BAC)eGFP
Brain single cell 533	Preparation of single cell sequencing libraries	HiSeq2500	Illumina	Brain.EC4_H24_R1	GSM2613071	Gene Expression Omnibus	GSE98816	http://identifiers.org/geo/GSE98816	Alignment and generation of counts	GSE98816_Brain_samples_normalized_counts_matrix.txt.gz	Gene Expression Omnibus	GSE98816	http://identifiers.org/geo/GSE98816	Cell type classification with BackSPIN	Online database construction	http://betsholtzlab.org/VascularSingleCells/database.html	Female	Cldn5(BAC)eGFP
Brain single cell 534	Preparation of single cell sequencing libraries	HiSeq2500	Illumina	Brain.EC4_H2_R1	GSM2613072	Gene Expression Omnibus	GSE98816	http://identifiers.org/geo/GSE98816	Alignment and generation of counts	GSE98816_Brain_samples_normalized_counts_matrix.txt.gz	Gene Expression Omnibus	GSE98816	http://identifiers.org/geo/GSE98816	Cell type classification with BackSPIN	Online database construction	http://betsholtzlab.org/VascularSingleCells/database.html	Female	Cldn5(BAC)eGFP
Brain single cell 535	Preparation of single cell sequencing libraries	HiSeq2500	Illumina	Brain.EC4_H3_R1	GSM2613073	Gene Expression Omnibus	GSE98816	http://identifiers.org/geo/GSE98816	Alignment and generation of counts	GSE98816_Brain_samples_normalized_counts_matrix.txt.gz	Gene Expression Omnibus	GSE98816	http://identifiers.org/geo/GSE98816	Cell type classification with BackSPIN	Online database construction	http://betsholtzlab.org/VascularSingleCells/database.html	Female	Cldn5(BAC)eGFP
Brain single cell 536	Preparation of single cell sequencing libraries	HiSeq2500	Illumina	Brain.EC4_H4_R1	GSM2613074	Gene Expression Omnibus	GSE98816	http://identifiers.org/geo/GSE98816	Alignment and generation of counts	GSE98816_Brain_samples_normalized_counts_matrix.txt.gz	Gene Expression Omnibus	GSE98816	http://identifiers.org/geo/GSE98816	Cell type classification with BackSPIN	Online database construction	http://betsholtzlab.org/VascularSingleCells/database.html	Female	Cldn5(BAC)eGFP
Brain single cell 537	Preparation of single cell sequencing libraries	HiSeq2500	Illumina	Brain.EC4_H5_R1	GSM2613075	Gene Expression Omnibus	GSE98816	http://identifiers.org/geo/GSE98816	Alignment and generation of counts	GSE98816_Brain_samples_normalized_counts_matrix.txt.gz	Gene Expression Omnibus	GSE98816	http://identifiers.org/geo/GSE98816	Cell type classification with BackSPIN	Online database construction	http://betsholtzlab.org/VascularSingleCells/database.html	Female	Cldn5(BAC)eGFP
Brain single cell 538	Preparation of single cell sequencing libraries	HiSeq2500	Illumina	Brain.EC4_H6_R1	GSM2613076	Gene Expression Omnibus	GSE98816	http://identifiers.org/geo/GSE98816	Alignment and generation of counts	GSE98816_Brain_samples_normalized_counts_matrix.txt.gz	Gene Expression Omnibus	GSE98816	http://identifiers.org/geo/GSE98816	Cell type classification with BackSPIN	Online database construction	http://betsholtzlab.org/VascularSingleCells/database.html	Female	Cldn5(BAC)eGFP
Brain single cell 539	Preparation of single cell sequencing libraries	HiSeq2500	Illumina	Brain.EC4_H7_R1	GSM2613077	Gene Expression Omnibus	GSE98816	http://identifiers.org/geo/GSE98816	Alignment and generation of counts	GSE98816_Brain_samples_normalized_counts_matrix.txt.gz	Gene Expression Omnibus	GSE98816	http://identifiers.org/geo/GSE98816	Cell type classification with BackSPIN	Online database construction	http://betsholtzlab.org/VascularSingleCells/database.html	Female	Cldn5(BAC)eGFP
Brain single cell 540	Preparation of single cell sequencing libraries	HiSeq2500	Illumina	Brain.EC4_H8_R1	GSM2613078	Gene Expression Omnibus	GSE98816	http://identifiers.org/geo/GSE98816	Alignment and generation of counts	GSE98816_Brain_samples_normalized_counts_matrix.txt.gz	Gene Expression Omnibus	GSE98816	http://identifiers.org/geo/GSE98816	Cell type classification with BackSPIN	Online database construction	http://betsholtzlab.org/VascularSingleCells/database.html	Female	Cldn5(BAC)eGFP
Brain single cell 541	Preparation of single cell sequencing libraries	HiSeq2500	Illumina	Brain.EC4_H9_R1	GSM2613079	Gene Expression Omnibus	GSE98816	http://identifiers.org/geo/GSE98816	Alignment and generation of counts	GSE98816_Brain_samples_normalized_counts_matrix.txt.gz	Gene Expression Omnibus	GSE98816	http://identifiers.org/geo/GSE98816	Cell type classification with BackSPIN	Online database construction	http://betsholtzlab.org/VascularSingleCells/database.html	Female	Cldn5(BAC)eGFP
Brain single cell 542	Preparation of single cell sequencing libraries	HiSeq2500	Illumina	Brain.EC4_I10_R1	GSM2613080	Gene Expression Omnibus	GSE98816	http://identifiers.org/geo/GSE98816	Alignment and generation of counts	GSE98816_Brain_samples_normalized_counts_matrix.txt.gz	Gene Expression Omnibus	GSE98816	http://identifiers.org/geo/GSE98816	Cell type classification with BackSPIN	Online database construction	http://betsholtzlab.org/VascularSingleCells/database.html	Female	Cldn5(BAC)eGFP
Brain single cell 543	Preparation of single cell sequencing libraries	HiSeq2500	Illumina	Brain.EC4_I11_R1	GSM2613081	Gene Expression Omnibus	GSE98816	http://identifiers.org/geo/GSE98816	Alignment and generation of counts	GSE98816_Brain_samples_normalized_counts_matrix.txt.gz	Gene Expression Omnibus	GSE98816	http://identifiers.org/geo/GSE98816	Cell type classification with BackSPIN	Online database construction	http://betsholtzlab.org/VascularSingleCells/database.html	Female	Cldn5(BAC)eGFP
Brain single cell 544	Preparation of single cell sequencing libraries	HiSeq2500	Illumina	Brain.EC4_I12_R1	GSM2613082	Gene Expression Omnibus	GSE98816	http://identifiers.org/geo/GSE98816	Alignment and generation of counts	GSE98816_Brain_samples_normalized_counts_matrix.txt.gz	Gene Expression Omnibus	GSE98816	http://identifiers.org/geo/GSE98816	Cell type classification with BackSPIN	Online database construction	http://betsholtzlab.org/VascularSingleCells/database.html	Female	Cldn5(BAC)eGFP
Brain single cell 545	Preparation of single cell sequencing libraries	HiSeq2500	Illumina	Brain.EC4_I13_R1	GSM2613083	Gene Expression Omnibus	GSE98816	http://identifiers.org/geo/GSE98816	Alignment and generation of counts	GSE98816_Brain_samples_normalized_counts_matrix.txt.gz	Gene Expression Omnibus	GSE98816	http://identifiers.org/geo/GSE98816	Cell type classification with BackSPIN	Online database construction	http://betsholtzlab.org/VascularSingleCells/database.html	Female	Cldn5(BAC)eGFP
Brain single cell 546	Preparation of single cell sequencing libraries	HiSeq2500	Illumina	Brain.EC4_I14_R1	GSM2613084	Gene Expression Omnibus	GSE98816	http://identifiers.org/geo/GSE98816	Alignment and generation of counts	GSE98816_Brain_samples_normalized_counts_matrix.txt.gz	Gene Expression Omnibus	GSE98816	http://identifiers.org/geo/GSE98816	Cell type classification with BackSPIN	Online database construction	http://betsholtzlab.org/VascularSingleCells/database.html	Female	Cldn5(BAC)eGFP
Brain single cell 547	Preparation of single cell sequencing libraries	HiSeq2500	Illumina	Brain.EC4_I15_R1	GSM2613085	Gene Expression Omnibus	GSE98816	http://identifiers.org/geo/GSE98816	Alignment and generation of counts	GSE98816_Brain_samples_normalized_counts_matrix.txt.gz	Gene Expression Omnibus	GSE98816	http://identifiers.org/geo/GSE98816	Cell type classification with BackSPIN	Online database construction	http://betsholtzlab.org/VascularSingleCells/database.html	Female	Cldn5(BAC)eGFP
Brain single cell 548	Preparation of single cell sequencing libraries	HiSeq2500	Illumina	Brain.EC4_I16_R1	GSM2613086	Gene Expression Omnibus	GSE98816	http://identifiers.org/geo/GSE98816	Alignment and generation of counts	GSE98816_Brain_samples_normalized_counts_matrix.txt.gz	Gene Expression Omnibus	GSE98816	http://identifiers.org/geo/GSE98816	Cell type classification with BackSPIN	Online database construction	http://betsholtzlab.org/VascularSingleCells/database.html	Female	Cldn5(BAC)eGFP
Brain single cell 549	Preparation of single cell sequencing libraries	HiSeq2500	Illumina	Brain.EC4_I17_R1	GSM2613087	Gene Expression Omnibus	GSE98816	http://identifiers.org/geo/GSE98816	Alignment and generation of counts	GSE98816_Brain_samples_normalized_counts_matrix.txt.gz	Gene Expression Omnibus	GSE98816	http://identifiers.org/geo/GSE98816	Cell type classification with BackSPIN	Online database construction	http://betsholtzlab.org/VascularSingleCells/database.html	Female	Cldn5(BAC)eGFP
Brain single cell 550	Preparation of single cell sequencing libraries	HiSeq2500	Illumina	Brain.EC4_I19_R1	GSM2613088	Gene Expression Omnibus	GSE98816	http://identifiers.org/geo/GSE98816	Alignment and generation of counts	GSE98816_Brain_samples_normalized_counts_matrix.txt.gz	Gene Expression Omnibus	GSE98816	http://identifiers.org/geo/GSE98816	Cell type classification with BackSPIN	Online database construction	http://betsholtzlab.org/VascularSingleCells/database.html	Female	Cldn5(BAC)eGFP
Brain single cell 551	Preparation of single cell sequencing libraries	HiSeq2500	Illumina	Brain.EC4_I1_R1	GSM2613089	Gene Expression Omnibus	GSE98816	http://identifiers.org/geo/GSE98816	Alignment and generation of counts	GSE98816_Brain_samples_normalized_counts_matrix.txt.gz	Gene Expression Omnibus	GSE98816	http://identifiers.org/geo/GSE98816	Cell type classification with BackSPIN	Online database construction	http://betsholtzlab.org/VascularSingleCells/database.html	Female	Cldn5(BAC)eGFP
Brain single cell 552	Preparation of single cell sequencing libraries	HiSeq2500	Illumina	Brain.EC4_I20_R1	GSM2613090	Gene Expression Omnibus	GSE98816	http://identifiers.org/geo/GSE98816	Alignment and generation of counts	GSE98816_Brain_samples_normalized_counts_matrix.txt.gz	Gene Expression Omnibus	GSE98816	http://identifiers.org/geo/GSE98816	Cell type classification with BackSPIN	Online database construction	http://betsholtzlab.org/VascularSingleCells/database.html	Female	Cldn5(BAC)eGFP
Brain single cell 553	Preparation of single cell sequencing libraries	HiSeq2500	Illumina	Brain.EC4_I21_R1	GSM2613091	Gene Expression Omnibus	GSE98816	http://identifiers.org/geo/GSE98816	Alignment and generation of counts	GSE98816_Brain_samples_normalized_counts_matrix.txt.gz	Gene Expression Omnibus	GSE98816	http://identifiers.org/geo/GSE98816	Cell type classification with BackSPIN	Online database construction	http://betsholtzlab.org/VascularSingleCells/database.html	Female	Cldn5(BAC)eGFP
Brain single cell 554	Preparation of single cell sequencing libraries	HiSeq2500	Illumina	Brain.EC4_I22_R1	GSM2613092	Gene Expression Omnibus	GSE98816	http://identifiers.org/geo/GSE98816	Alignment and generation of counts	GSE98816_Brain_samples_normalized_counts_matrix.txt.gz	Gene Expression Omnibus	GSE98816	http://identifiers.org/geo/GSE98816	Cell type classification with BackSPIN	Online database construction	http://betsholtzlab.org/VascularSingleCells/database.html	Female	Cldn5(BAC)eGFP
Brain single cell 555	Preparation of single cell sequencing libraries	HiSeq2500	Illumina	Brain.EC4_I23_R1	GSM2613093	Gene Expression Omnibus	GSE98816	http://identifiers.org/geo/GSE98816	Alignment and generation of counts	GSE98816_Brain_samples_normalized_counts_matrix.txt.gz	Gene Expression Omnibus	GSE98816	http://identifiers.org/geo/GSE98816	Cell type classification with BackSPIN	Online database construction	http://betsholtzlab.org/VascularSingleCells/database.html	Female	Cldn5(BAC)eGFP
Brain single cell 556	Preparation of single cell sequencing libraries	HiSeq2500	Illumina	Brain.EC4_I24_R1	GSM2613094	Gene Expression Omnibus	GSE98816	http://identifiers.org/geo/GSE98816	Alignment and generation of counts	GSE98816_Brain_samples_normalized_counts_matrix.txt.gz	Gene Expression Omnibus	GSE98816	http://identifiers.org/geo/GSE98816	Cell type classification with BackSPIN	Online database construction	http://betsholtzlab.org/VascularSingleCells/database.html	Female	Cldn5(BAC)eGFP
Brain single cell 557	Preparation of single cell sequencing libraries	HiSeq2500	Illumina	Brain.EC4_I2_R1	GSM2613095	Gene Expression Omnibus	GSE98816	http://identifiers.org/geo/GSE98816	Alignment and generation of counts	GSE98816_Brain_samples_normalized_counts_matrix.txt.gz	Gene Expression Omnibus	GSE98816	http://identifiers.org/geo/GSE98816	Cell type classification with BackSPIN	Online database construction	http://betsholtzlab.org/VascularSingleCells/database.html	Female	Cldn5(BAC)eGFP
Brain single cell 558	Preparation of single cell sequencing libraries	HiSeq2500	Illumina	Brain.EC4_I3_R1	GSM2613096	Gene Expression Omnibus	GSE98816	http://identifiers.org/geo/GSE98816	Alignment and generation of counts	GSE98816_Brain_samples_normalized_counts_matrix.txt.gz	Gene Expression Omnibus	GSE98816	http://identifiers.org/geo/GSE98816	Cell type classification with BackSPIN	Online database construction	http://betsholtzlab.org/VascularSingleCells/database.html	Female	Cldn5(BAC)eGFP
Brain single cell 559	Preparation of single cell sequencing libraries	HiSeq2500	Illumina	Brain.EC4_I4_R1	GSM2613097	Gene Expression Omnibus	GSE98816	http://identifiers.org/geo/GSE98816	Alignment and generation of counts	GSE98816_Brain_samples_normalized_counts_matrix.txt.gz	Gene Expression Omnibus	GSE98816	http://identifiers.org/geo/GSE98816	Cell type classification with BackSPIN	Online database construction	http://betsholtzlab.org/VascularSingleCells/database.html	Female	Cldn5(BAC)eGFP
Brain single cell 560	Preparation of single cell sequencing libraries	HiSeq2500	Illumina	Brain.EC4_I5_R1	GSM2613098	Gene Expression Omnibus	GSE98816	http://identifiers.org/geo/GSE98816	Alignment and generation of counts	GSE98816_Brain_samples_normalized_counts_matrix.txt.gz	Gene Expression Omnibus	GSE98816	http://identifiers.org/geo/GSE98816	Cell type classification with BackSPIN	Online database construction	http://betsholtzlab.org/VascularSingleCells/database.html	Female	Cldn5(BAC)eGFP
Brain single cell 561	Preparation of single cell sequencing libraries	HiSeq2500	Illumina	Brain.EC4_I6_R1	GSM2613099	Gene Expression Omnibus	GSE98816	http://identifiers.org/geo/GSE98816	Alignment and generation of counts	GSE98816_Brain_samples_normalized_counts_matrix.txt.gz	Gene Expression Omnibus	GSE98816	http://identifiers.org/geo/GSE98816	Cell type classification with BackSPIN	Online database construction	http://betsholtzlab.org/VascularSingleCells/database.html	Female	Cldn5(BAC)eGFP
Brain single cell 562	Preparation of single cell sequencing libraries	HiSeq2500	Illumina	Brain.EC4_I7_R1	GSM2613100	Gene Expression Omnibus	GSE98816	http://identifiers.org/geo/GSE98816	Alignment and generation of counts	GSE98816_Brain_samples_normalized_counts_matrix.txt.gz	Gene Expression Omnibus	GSE98816	http://identifiers.org/geo/GSE98816	Cell type classification with BackSPIN	Online database construction	http://betsholtzlab.org/VascularSingleCells/database.html	Female	Cldn5(BAC)eGFP
Brain single cell 563	Preparation of single cell sequencing libraries	HiSeq2500	Illumina	Brain.EC4_I8_R1	GSM2613101	Gene Expression Omnibus	GSE98816	http://identifiers.org/geo/GSE98816	Alignment and generation of counts	GSE98816_Brain_samples_normalized_counts_matrix.txt.gz	Gene Expression Omnibus	GSE98816	http://identifiers.org/geo/GSE98816	Cell type classification with BackSPIN	Online database construction	http://betsholtzlab.org/VascularSingleCells/database.html	Female	Cldn5(BAC)eGFP
Brain single cell 564	Preparation of single cell sequencing libraries	HiSeq2500	Illumina	Brain.EC4_I9_R1	GSM2613102	Gene Expression Omnibus	GSE98816	http://identifiers.org/geo/GSE98816	Alignment and generation of counts	GSE98816_Brain_samples_normalized_counts_matrix.txt.gz	Gene Expression Omnibus	GSE98816	http://identifiers.org/geo/GSE98816	Cell type classification with BackSPIN	Online database construction	http://betsholtzlab.org/VascularSingleCells/database.html	Female	Cldn5(BAC)eGFP
Brain single cell 565	Preparation of single cell sequencing libraries	HiSeq2500	Illumina	Brain.EC4_J10_R1	GSM2613103	Gene Expression Omnibus	GSE98816	http://identifiers.org/geo/GSE98816	Alignment and generation of counts	GSE98816_Brain_samples_normalized_counts_matrix.txt.gz	Gene Expression Omnibus	GSE98816	http://identifiers.org/geo/GSE98816	Cell type classification with BackSPIN	Online database construction	http://betsholtzlab.org/VascularSingleCells/database.html	Female	Cldn5(BAC)eGFP
Brain single cell 566	Preparation of single cell sequencing libraries	HiSeq2500	Illumina	Brain.EC4_J11_R1	GSM2613104	Gene Expression Omnibus	GSE98816	http://identifiers.org/geo/GSE98816	Alignment and generation of counts	GSE98816_Brain_samples_normalized_counts_matrix.txt.gz	Gene Expression Omnibus	GSE98816	http://identifiers.org/geo/GSE98816	Cell type classification with BackSPIN	Online database construction	http://betsholtzlab.org/VascularSingleCells/database.html	Female	Cldn5(BAC)eGFP
Brain single cell 567	Preparation of single cell sequencing libraries	HiSeq2500	Illumina	Brain.EC4_J12_R1	GSM2613105	Gene Expression Omnibus	GSE98816	http://identifiers.org/geo/GSE98816	Alignment and generation of counts	GSE98816_Brain_samples_normalized_counts_matrix.txt.gz	Gene Expression Omnibus	GSE98816	http://identifiers.org/geo/GSE98816	Cell type classification with BackSPIN	Online database construction	http://betsholtzlab.org/VascularSingleCells/database.html	Female	Cldn5(BAC)eGFP
Brain single cell 568	Preparation of single cell sequencing libraries	HiSeq2500	Illumina	Brain.EC4_J13_R1	GSM2613106	Gene Expression Omnibus	GSE98816	http://identifiers.org/geo/GSE98816	Alignment and generation of counts	GSE98816_Brain_samples_normalized_counts_matrix.txt.gz	Gene Expression Omnibus	GSE98816	http://identifiers.org/geo/GSE98816	Cell type classification with BackSPIN	Online database construction	http://betsholtzlab.org/VascularSingleCells/database.html	Female	Cldn5(BAC)eGFP
Brain single cell 569	Preparation of single cell sequencing libraries	HiSeq2500	Illumina	Brain.EC4_J14_R1	GSM2613107	Gene Expression Omnibus	GSE98816	http://identifiers.org/geo/GSE98816	Alignment and generation of counts	GSE98816_Brain_samples_normalized_counts_matrix.txt.gz	Gene Expression Omnibus	GSE98816	http://identifiers.org/geo/GSE98816	Cell type classification with BackSPIN	Online database construction	http://betsholtzlab.org/VascularSingleCells/database.html	Female	Cldn5(BAC)eGFP
Brain single cell 570	Preparation of single cell sequencing libraries	HiSeq2500	Illumina	Brain.EC4_J15_R1	GSM2613108	Gene Expression Omnibus	GSE98816	http://identifiers.org/geo/GSE98816	Alignment and generation of counts	GSE98816_Brain_samples_normalized_counts_matrix.txt.gz	Gene Expression Omnibus	GSE98816	http://identifiers.org/geo/GSE98816	Cell type classification with BackSPIN	Online database construction	http://betsholtzlab.org/VascularSingleCells/database.html	Female	Cldn5(BAC)eGFP
Brain single cell 571	Preparation of single cell sequencing libraries	HiSeq2500	Illumina	Brain.EC4_J16_R1	GSM2613109	Gene Expression Omnibus	GSE98816	http://identifiers.org/geo/GSE98816	Alignment and generation of counts	GSE98816_Brain_samples_normalized_counts_matrix.txt.gz	Gene Expression Omnibus	GSE98816	http://identifiers.org/geo/GSE98816	Cell type classification with BackSPIN	Online database construction	http://betsholtzlab.org/VascularSingleCells/database.html	Female	Cldn5(BAC)eGFP
Brain single cell 572	Preparation of single cell sequencing libraries	HiSeq2500	Illumina	Brain.EC4_J18_R1	GSM2613110	Gene Expression Omnibus	GSE98816	http://identifiers.org/geo/GSE98816	Alignment and generation of counts	GSE98816_Brain_samples_normalized_counts_matrix.txt.gz	Gene Expression Omnibus	GSE98816	http://identifiers.org/geo/GSE98816	Cell type classification with BackSPIN	Online database construction	http://betsholtzlab.org/VascularSingleCells/database.html	Female	Cldn5(BAC)eGFP
Brain single cell 573	Preparation of single cell sequencing libraries	HiSeq2500	Illumina	Brain.EC4_J19_R1	GSM2613111	Gene Expression Omnibus	GSE98816	http://identifiers.org/geo/GSE98816	Alignment and generation of counts	GSE98816_Brain_samples_normalized_counts_matrix.txt.gz	Gene Expression Omnibus	GSE98816	http://identifiers.org/geo/GSE98816	Cell type classification with BackSPIN	Online database construction	http://betsholtzlab.org/VascularSingleCells/database.html	Female	Cldn5(BAC)eGFP
Brain single cell 574	Preparation of single cell sequencing libraries	HiSeq2500	Illumina	Brain.EC4_J1_R1	GSM2613112	Gene Expression Omnibus	GSE98816	http://identifiers.org/geo/GSE98816	Alignment and generation of counts	GSE98816_Brain_samples_normalized_counts_matrix.txt.gz	Gene Expression Omnibus	GSE98816	http://identifiers.org/geo/GSE98816	Cell type classification with BackSPIN	Online database construction	http://betsholtzlab.org/VascularSingleCells/database.html	Female	Cldn5(BAC)eGFP
Brain single cell 575	Preparation of single cell sequencing libraries	HiSeq2500	Illumina	Brain.EC4_J20_R1	GSM2613113	Gene Expression Omnibus	GSE98816	http://identifiers.org/geo/GSE98816	Alignment and generation of counts	GSE98816_Brain_samples_normalized_counts_matrix.txt.gz	Gene Expression Omnibus	GSE98816	http://identifiers.org/geo/GSE98816	Cell type classification with BackSPIN	Online database construction	http://betsholtzlab.org/VascularSingleCells/database.html	Female	Cldn5(BAC)eGFP
Brain single cell 576	Preparation of single cell sequencing libraries	HiSeq2500	Illumina	Brain.EC4_J21_R1	GSM2613114	Gene Expression Omnibus	GSE98816	http://identifiers.org/geo/GSE98816	Alignment and generation of counts	GSE98816_Brain_samples_normalized_counts_matrix.txt.gz	Gene Expression Omnibus	GSE98816	http://identifiers.org/geo/GSE98816	Cell type classification with BackSPIN	Online database construction	http://betsholtzlab.org/VascularSingleCells/database.html	Female	Cldn5(BAC)eGFP
Brain single cell 577	Preparation of single cell sequencing libraries	HiSeq2500	Illumina	Brain.EC4_J22_R1	GSM2613115	Gene Expression Omnibus	GSE98816	http://identifiers.org/geo/GSE98816	Alignment and generation of counts	GSE98816_Brain_samples_normalized_counts_matrix.txt.gz	Gene Expression Omnibus	GSE98816	http://identifiers.org/geo/GSE98816	Cell type classification with BackSPIN	Online database construction	http://betsholtzlab.org/VascularSingleCells/database.html	Female	Cldn5(BAC)eGFP
Brain single cell 578	Preparation of single cell sequencing libraries	HiSeq2500	Illumina	Brain.EC4_J23_R1	GSM2613116	Gene Expression Omnibus	GSE98816	http://identifiers.org/geo/GSE98816	Alignment and generation of counts	GSE98816_Brain_samples_normalized_counts_matrix.txt.gz	Gene Expression Omnibus	GSE98816	http://identifiers.org/geo/GSE98816	Cell type classification with BackSPIN	Online database construction	http://betsholtzlab.org/VascularSingleCells/database.html	Female	Cldn5(BAC)eGFP
Brain single cell 579	Preparation of single cell sequencing libraries	HiSeq2500	Illumina	Brain.EC4_J24_R1	GSM2613117	Gene Expression Omnibus	GSE98816	http://identifiers.org/geo/GSE98816	Alignment and generation of counts	GSE98816_Brain_samples_normalized_counts_matrix.txt.gz	Gene Expression Omnibus	GSE98816	http://identifiers.org/geo/GSE98816	Cell type classification with BackSPIN	Online database construction	http://betsholtzlab.org/VascularSingleCells/database.html	Female	Cldn5(BAC)eGFP
Brain single cell 580	Preparation of single cell sequencing libraries	HiSeq2500	Illumina	Brain.EC4_J2_R1	GSM2613118	Gene Expression Omnibus	GSE98816	http://identifiers.org/geo/GSE98816	Alignment and generation of counts	GSE98816_Brain_samples_normalized_counts_matrix.txt.gz	Gene Expression Omnibus	GSE98816	http://identifiers.org/geo/GSE98816	Cell type classification with BackSPIN	Online database construction	http://betsholtzlab.org/VascularSingleCells/database.html	Female	Cldn5(BAC)eGFP
Brain single cell 581	Preparation of single cell sequencing libraries	HiSeq2500	Illumina	Brain.EC4_J3_R1	GSM2613119	Gene Expression Omnibus	GSE98816	http://identifiers.org/geo/GSE98816	Alignment and generation of counts	GSE98816_Brain_samples_normalized_counts_matrix.txt.gz	Gene Expression Omnibus	GSE98816	http://identifiers.org/geo/GSE98816	Cell type classification with BackSPIN	Online database construction	http://betsholtzlab.org/VascularSingleCells/database.html	Female	Cldn5(BAC)eGFP
Brain single cell 582	Preparation of single cell sequencing libraries	HiSeq2500	Illumina	Brain.EC4_J4_R1	GSM2613120	Gene Expression Omnibus	GSE98816	http://identifiers.org/geo/GSE98816	Alignment and generation of counts	GSE98816_Brain_samples_normalized_counts_matrix.txt.gz	Gene Expression Omnibus	GSE98816	http://identifiers.org/geo/GSE98816	Cell type classification with BackSPIN	Online database construction	http://betsholtzlab.org/VascularSingleCells/database.html	Female	Cldn5(BAC)eGFP
Brain single cell 583	Preparation of single cell sequencing libraries	HiSeq2500	Illumina	Brain.EC4_J6_R1	GSM2613121	Gene Expression Omnibus	GSE98816	http://identifiers.org/geo/GSE98816	Alignment and generation of counts	GSE98816_Brain_samples_normalized_counts_matrix.txt.gz	Gene Expression Omnibus	GSE98816	http://identifiers.org/geo/GSE98816	Cell type classification with BackSPIN	Online database construction	http://betsholtzlab.org/VascularSingleCells/database.html	Female	Cldn5(BAC)eGFP
Brain single cell 584	Preparation of single cell sequencing libraries	HiSeq2500	Illumina	Brain.EC4_J7_R1	GSM2613122	Gene Expression Omnibus	GSE98816	http://identifiers.org/geo/GSE98816	Alignment and generation of counts	GSE98816_Brain_samples_normalized_counts_matrix.txt.gz	Gene Expression Omnibus	GSE98816	http://identifiers.org/geo/GSE98816	Cell type classification with BackSPIN	Online database construction	http://betsholtzlab.org/VascularSingleCells/database.html	Female	Cldn5(BAC)eGFP
Brain single cell 585	Preparation of single cell sequencing libraries	HiSeq2500	Illumina	Brain.EC4_J8_R1	GSM2613123	Gene Expression Omnibus	GSE98816	http://identifiers.org/geo/GSE98816	Alignment and generation of counts	GSE98816_Brain_samples_normalized_counts_matrix.txt.gz	Gene Expression Omnibus	GSE98816	http://identifiers.org/geo/GSE98816	Cell type classification with BackSPIN	Online database construction	http://betsholtzlab.org/VascularSingleCells/database.html	Female	Cldn5(BAC)eGFP
Brain single cell 586	Preparation of single cell sequencing libraries	HiSeq2500	Illumina	Brain.EC4_J9_R1	GSM2613124	Gene Expression Omnibus	GSE98816	http://identifiers.org/geo/GSE98816	Alignment and generation of counts	GSE98816_Brain_samples_normalized_counts_matrix.txt.gz	Gene Expression Omnibus	GSE98816	http://identifiers.org/geo/GSE98816	Cell type classification with BackSPIN	Online database construction	http://betsholtzlab.org/VascularSingleCells/database.html	Female	Cldn5(BAC)eGFP
Brain single cell 587	Preparation of single cell sequencing libraries	HiSeq2500	Illumina	Brain.EC4_K10_R1	GSM2613125	Gene Expression Omnibus	GSE98816	http://identifiers.org/geo/GSE98816	Alignment and generation of counts	GSE98816_Brain_samples_normalized_counts_matrix.txt.gz	Gene Expression Omnibus	GSE98816	http://identifiers.org/geo/GSE98816	Cell type classification with BackSPIN	Online database construction	http://betsholtzlab.org/VascularSingleCells/database.html	Female	Cldn5(BAC)eGFP
Brain single cell 588	Preparation of single cell sequencing libraries	HiSeq2500	Illumina	Brain.EC4_K11_R1	GSM2613126	Gene Expression Omnibus	GSE98816	http://identifiers.org/geo/GSE98816	Alignment and generation of counts	GSE98816_Brain_samples_normalized_counts_matrix.txt.gz	Gene Expression Omnibus	GSE98816	http://identifiers.org/geo/GSE98816	Cell type classification with BackSPIN	Online database construction	http://betsholtzlab.org/VascularSingleCells/database.html	Female	Cldn5(BAC)eGFP
Brain single cell 589	Preparation of single cell sequencing libraries	HiSeq2500	Illumina	Brain.EC4_K12_R1	GSM2613127	Gene Expression Omnibus	GSE98816	http://identifiers.org/geo/GSE98816	Alignment and generation of counts	GSE98816_Brain_samples_normalized_counts_matrix.txt.gz	Gene Expression Omnibus	GSE98816	http://identifiers.org/geo/GSE98816	Cell type classification with BackSPIN	Online database construction	http://betsholtzlab.org/VascularSingleCells/database.html	Female	Cldn5(BAC)eGFP
Brain single cell 590	Preparation of single cell sequencing libraries	HiSeq2500	Illumina	Brain.EC4_K13_R1	GSM2613128	Gene Expression Omnibus	GSE98816	http://identifiers.org/geo/GSE98816	Alignment and generation of counts	GSE98816_Brain_samples_normalized_counts_matrix.txt.gz	Gene Expression Omnibus	GSE98816	http://identifiers.org/geo/GSE98816	Cell type classification with BackSPIN	Online database construction	http://betsholtzlab.org/VascularSingleCells/database.html	Female	Cldn5(BAC)eGFP
Brain single cell 591	Preparation of single cell sequencing libraries	HiSeq2500	Illumina	Brain.EC4_K14_R1	GSM2613129	Gene Expression Omnibus	GSE98816	http://identifiers.org/geo/GSE98816	Alignment and generation of counts	GSE98816_Brain_samples_normalized_counts_matrix.txt.gz	Gene Expression Omnibus	GSE98816	http://identifiers.org/geo/GSE98816	Cell type classification with BackSPIN	Online database construction	http://betsholtzlab.org/VascularSingleCells/database.html	Female	Cldn5(BAC)eGFP
Brain single cell 592	Preparation of single cell sequencing libraries	HiSeq2500	Illumina	Brain.EC4_K16_R1	GSM2613130	Gene Expression Omnibus	GSE98816	http://identifiers.org/geo/GSE98816	Alignment and generation of counts	GSE98816_Brain_samples_normalized_counts_matrix.txt.gz	Gene Expression Omnibus	GSE98816	http://identifiers.org/geo/GSE98816	Cell type classification with BackSPIN	Online database construction	http://betsholtzlab.org/VascularSingleCells/database.html	Female	Cldn5(BAC)eGFP
Brain single cell 593	Preparation of single cell sequencing libraries	HiSeq2500	Illumina	Brain.EC4_K17_R1	GSM2613131	Gene Expression Omnibus	GSE98816	http://identifiers.org/geo/GSE98816	Alignment and generation of counts	GSE98816_Brain_samples_normalized_counts_matrix.txt.gz	Gene Expression Omnibus	GSE98816	http://identifiers.org/geo/GSE98816	Cell type classification with BackSPIN	Online database construction	http://betsholtzlab.org/VascularSingleCells/database.html	Female	Cldn5(BAC)eGFP
Brain single cell 594	Preparation of single cell sequencing libraries	HiSeq2500	Illumina	Brain.EC4_K18_R1	GSM2613132	Gene Expression Omnibus	GSE98816	http://identifiers.org/geo/GSE98816	Alignment and generation of counts	GSE98816_Brain_samples_normalized_counts_matrix.txt.gz	Gene Expression Omnibus	GSE98816	http://identifiers.org/geo/GSE98816	Cell type classification with BackSPIN	Online database construction	http://betsholtzlab.org/VascularSingleCells/database.html	Female	Cldn5(BAC)eGFP
Brain single cell 595	Preparation of single cell sequencing libraries	HiSeq2500	Illumina	Brain.EC4_K19_R1	GSM2613133	Gene Expression Omnibus	GSE98816	http://identifiers.org/geo/GSE98816	Alignment and generation of counts	GSE98816_Brain_samples_normalized_counts_matrix.txt.gz	Gene Expression Omnibus	GSE98816	http://identifiers.org/geo/GSE98816	Cell type classification with BackSPIN	Online database construction	http://betsholtzlab.org/VascularSingleCells/database.html	Female	Cldn5(BAC)eGFP
Brain single cell 596	Preparation of single cell sequencing libraries	HiSeq2500	Illumina	Brain.EC4_K1_R1	GSM2613134	Gene Expression Omnibus	GSE98816	http://identifiers.org/geo/GSE98816	Alignment and generation of counts	GSE98816_Brain_samples_normalized_counts_matrix.txt.gz	Gene Expression Omnibus	GSE98816	http://identifiers.org/geo/GSE98816	Cell type classification with BackSPIN	Online database construction	http://betsholtzlab.org/VascularSingleCells/database.html	Female	Cldn5(BAC)eGFP
Brain single cell 597	Preparation of single cell sequencing libraries	HiSeq2500	Illumina	Brain.EC4_K20_R1	GSM2613135	Gene Expression Omnibus	GSE98816	http://identifiers.org/geo/GSE98816	Alignment and generation of counts	GSE98816_Brain_samples_normalized_counts_matrix.txt.gz	Gene Expression Omnibus	GSE98816	http://identifiers.org/geo/GSE98816	Cell type classification with BackSPIN	Online database construction	http://betsholtzlab.org/VascularSingleCells/database.html	Female	Cldn5(BAC)eGFP
Brain single cell 598	Preparation of single cell sequencing libraries	HiSeq2500	Illumina	Brain.EC4_K21_R1	GSM2613136	Gene Expression Omnibus	GSE98816	http://identifiers.org/geo/GSE98816	Alignment and generation of counts	GSE98816_Brain_samples_normalized_counts_matrix.txt.gz	Gene Expression Omnibus	GSE98816	http://identifiers.org/geo/GSE98816	Cell type classification with BackSPIN	Online database construction	http://betsholtzlab.org/VascularSingleCells/database.html	Female	Cldn5(BAC)eGFP
Brain single cell 599	Preparation of single cell sequencing libraries	HiSeq2500	Illumina	Brain.EC4_K22_R1	GSM2613137	Gene Expression Omnibus	GSE98816	http://identifiers.org/geo/GSE98816	Alignment and generation of counts	GSE98816_Brain_samples_normalized_counts_matrix.txt.gz	Gene Expression Omnibus	GSE98816	http://identifiers.org/geo/GSE98816	Cell type classification with BackSPIN	Online database construction	http://betsholtzlab.org/VascularSingleCells/database.html	Female	Cldn5(BAC)eGFP
Brain single cell 600	Preparation of single cell sequencing libraries	HiSeq2500	Illumina	Brain.EC4_K23_R1	GSM2613138	Gene Expression Omnibus	GSE98816	http://identifiers.org/geo/GSE98816	Alignment and generation of counts	GSE98816_Brain_samples_normalized_counts_matrix.txt.gz	Gene Expression Omnibus	GSE98816	http://identifiers.org/geo/GSE98816	Cell type classification with BackSPIN	Online database construction	http://betsholtzlab.org/VascularSingleCells/database.html	Female	Cldn5(BAC)eGFP
Brain single cell 601	Preparation of single cell sequencing libraries	HiSeq2500	Illumina	Brain.EC4_K24_R1	GSM2613139	Gene Expression Omnibus	GSE98816	http://identifiers.org/geo/GSE98816	Alignment and generation of counts	GSE98816_Brain_samples_normalized_counts_matrix.txt.gz	Gene Expression Omnibus	GSE98816	http://identifiers.org/geo/GSE98816	Cell type classification with BackSPIN	Online database construction	http://betsholtzlab.org/VascularSingleCells/database.html	Female	Cldn5(BAC)eGFP
Brain single cell 602	Preparation of single cell sequencing libraries	HiSeq2500	Illumina	Brain.EC4_K2_R1	GSM2613140	Gene Expression Omnibus	GSE98816	http://identifiers.org/geo/GSE98816	Alignment and generation of counts	GSE98816_Brain_samples_normalized_counts_matrix.txt.gz	Gene Expression Omnibus	GSE98816	http://identifiers.org/geo/GSE98816	Cell type classification with BackSPIN	Online database construction	http://betsholtzlab.org/VascularSingleCells/database.html	Female	Cldn5(BAC)eGFP
Brain single cell 603	Preparation of single cell sequencing libraries	HiSeq2500	Illumina	Brain.EC4_K3_R1	GSM2613141	Gene Expression Omnibus	GSE98816	http://identifiers.org/geo/GSE98816	Alignment and generation of counts	GSE98816_Brain_samples_normalized_counts_matrix.txt.gz	Gene Expression Omnibus	GSE98816	http://identifiers.org/geo/GSE98816	Cell type classification with BackSPIN	Online database construction	http://betsholtzlab.org/VascularSingleCells/database.html	Female	Cldn5(BAC)eGFP
Brain single cell 604	Preparation of single cell sequencing libraries	HiSeq2500	Illumina	Brain.EC4_K4_R1	GSM2613142	Gene Expression Omnibus	GSE98816	http://identifiers.org/geo/GSE98816	Alignment and generation of counts	GSE98816_Brain_samples_normalized_counts_matrix.txt.gz	Gene Expression Omnibus	GSE98816	http://identifiers.org/geo/GSE98816	Cell type classification with BackSPIN	Online database construction	http://betsholtzlab.org/VascularSingleCells/database.html	Female	Cldn5(BAC)eGFP
Brain single cell 605	Preparation of single cell sequencing libraries	HiSeq2500	Illumina	Brain.EC4_K5_R1	GSM2613143	Gene Expression Omnibus	GSE98816	http://identifiers.org/geo/GSE98816	Alignment and generation of counts	GSE98816_Brain_samples_normalized_counts_matrix.txt.gz	Gene Expression Omnibus	GSE98816	http://identifiers.org/geo/GSE98816	Cell type classification with BackSPIN	Online database construction	http://betsholtzlab.org/VascularSingleCells/database.html	Female	Cldn5(BAC)eGFP
Brain single cell 606	Preparation of single cell sequencing libraries	HiSeq2500	Illumina	Brain.EC4_K6_R1	GSM2613144	Gene Expression Omnibus	GSE98816	http://identifiers.org/geo/GSE98816	Alignment and generation of counts	GSE98816_Brain_samples_normalized_counts_matrix.txt.gz	Gene Expression Omnibus	GSE98816	http://identifiers.org/geo/GSE98816	Cell type classification with BackSPIN	Online database construction	http://betsholtzlab.org/VascularSingleCells/database.html	Female	Cldn5(BAC)eGFP
Brain single cell 607	Preparation of single cell sequencing libraries	HiSeq2500	Illumina	Brain.EC4_K7_R1	GSM2613145	Gene Expression Omnibus	GSE98816	http://identifiers.org/geo/GSE98816	Alignment and generation of counts	GSE98816_Brain_samples_normalized_counts_matrix.txt.gz	Gene Expression Omnibus	GSE98816	http://identifiers.org/geo/GSE98816	Cell type classification with BackSPIN	Online database construction	http://betsholtzlab.org/VascularSingleCells/database.html	Female	Cldn5(BAC)eGFP
Brain single cell 608	Preparation of single cell sequencing libraries	HiSeq2500	Illumina	Brain.EC4_K8_R1	GSM2613146	Gene Expression Omnibus	GSE98816	http://identifiers.org/geo/GSE98816	Alignment and generation of counts	GSE98816_Brain_samples_normalized_counts_matrix.txt.gz	Gene Expression Omnibus	GSE98816	http://identifiers.org/geo/GSE98816	Cell type classification with BackSPIN	Online database construction	http://betsholtzlab.org/VascularSingleCells/database.html	Female	Cldn5(BAC)eGFP
Brain single cell 609	Preparation of single cell sequencing libraries	HiSeq2500	Illumina	Brain.EC4_K9_R1	GSM2613147	Gene Expression Omnibus	GSE98816	http://identifiers.org/geo/GSE98816	Alignment and generation of counts	GSE98816_Brain_samples_normalized_counts_matrix.txt.gz	Gene Expression Omnibus	GSE98816	http://identifiers.org/geo/GSE98816	Cell type classification with BackSPIN	Online database construction	http://betsholtzlab.org/VascularSingleCells/database.html	Female	Cldn5(BAC)eGFP
Brain single cell 610	Preparation of single cell sequencing libraries	HiSeq2500	Illumina	Brain.EC4_L11_R1	GSM2613148	Gene Expression Omnibus	GSE98816	http://identifiers.org/geo/GSE98816	Alignment and generation of counts	GSE98816_Brain_samples_normalized_counts_matrix.txt.gz	Gene Expression Omnibus	GSE98816	http://identifiers.org/geo/GSE98816	Cell type classification with BackSPIN	Online database construction	http://betsholtzlab.org/VascularSingleCells/database.html	Female	Cldn5(BAC)eGFP
Brain single cell 611	Preparation of single cell sequencing libraries	HiSeq2500	Illumina	Brain.EC4_L12_R1	GSM2613149	Gene Expression Omnibus	GSE98816	http://identifiers.org/geo/GSE98816	Alignment and generation of counts	GSE98816_Brain_samples_normalized_counts_matrix.txt.gz	Gene Expression Omnibus	GSE98816	http://identifiers.org/geo/GSE98816	Cell type classification with BackSPIN	Online database construction	http://betsholtzlab.org/VascularSingleCells/database.html	Female	Cldn5(BAC)eGFP
Brain single cell 612	Preparation of single cell sequencing libraries	HiSeq2500	Illumina	Brain.EC4_L13_R1	GSM2613150	Gene Expression Omnibus	GSE98816	http://identifiers.org/geo/GSE98816	Alignment and generation of counts	GSE98816_Brain_samples_normalized_counts_matrix.txt.gz	Gene Expression Omnibus	GSE98816	http://identifiers.org/geo/GSE98816	Cell type classification with BackSPIN	Online database construction	http://betsholtzlab.org/VascularSingleCells/database.html	Female	Cldn5(BAC)eGFP
Brain single cell 613	Preparation of single cell sequencing libraries	HiSeq2500	Illumina	Brain.EC4_L14_R1	GSM2613151	Gene Expression Omnibus	GSE98816	http://identifiers.org/geo/GSE98816	Alignment and generation of counts	GSE98816_Brain_samples_normalized_counts_matrix.txt.gz	Gene Expression Omnibus	GSE98816	http://identifiers.org/geo/GSE98816	Cell type classification with BackSPIN	Online database construction	http://betsholtzlab.org/VascularSingleCells/database.html	Female	Cldn5(BAC)eGFP
Brain single cell 614	Preparation of single cell sequencing libraries	HiSeq2500	Illumina	Brain.EC4_L15_R1	GSM2613152	Gene Expression Omnibus	GSE98816	http://identifiers.org/geo/GSE98816	Alignment and generation of counts	GSE98816_Brain_samples_normalized_counts_matrix.txt.gz	Gene Expression Omnibus	GSE98816	http://identifiers.org/geo/GSE98816	Cell type classification with BackSPIN	Online database construction	http://betsholtzlab.org/VascularSingleCells/database.html	Female	Cldn5(BAC)eGFP
Brain single cell 615	Preparation of single cell sequencing libraries	HiSeq2500	Illumina	Brain.EC4_L16_R1	GSM2613153	Gene Expression Omnibus	GSE98816	http://identifiers.org/geo/GSE98816	Alignment and generation of counts	GSE98816_Brain_samples_normalized_counts_matrix.txt.gz	Gene Expression Omnibus	GSE98816	http://identifiers.org/geo/GSE98816	Cell type classification with BackSPIN	Online database construction	http://betsholtzlab.org/VascularSingleCells/database.html	Female	Cldn5(BAC)eGFP
Brain single cell 616	Preparation of single cell sequencing libraries	HiSeq2500	Illumina	Brain.EC4_L17_R1	GSM2613154	Gene Expression Omnibus	GSE98816	http://identifiers.org/geo/GSE98816	Alignment and generation of counts	GSE98816_Brain_samples_normalized_counts_matrix.txt.gz	Gene Expression Omnibus	GSE98816	http://identifiers.org/geo/GSE98816	Cell type classification with BackSPIN	Online database construction	http://betsholtzlab.org/VascularSingleCells/database.html	Female	Cldn5(BAC)eGFP
Brain single cell 617	Preparation of single cell sequencing libraries	HiSeq2500	Illumina	Brain.EC4_L18_R1	GSM2613155	Gene Expression Omnibus	GSE98816	http://identifiers.org/geo/GSE98816	Alignment and generation of counts	GSE98816_Brain_samples_normalized_counts_matrix.txt.gz	Gene Expression Omnibus	GSE98816	http://identifiers.org/geo/GSE98816	Cell type classification with BackSPIN	Online database construction	http://betsholtzlab.org/VascularSingleCells/database.html	Female	Cldn5(BAC)eGFP
Brain single cell 618	Preparation of single cell sequencing libraries	HiSeq2500	Illumina	Brain.EC4_L1_R1	GSM2613156	Gene Expression Omnibus	GSE98816	http://identifiers.org/geo/GSE98816	Alignment and generation of counts	GSE98816_Brain_samples_normalized_counts_matrix.txt.gz	Gene Expression Omnibus	GSE98816	http://identifiers.org/geo/GSE98816	Cell type classification with BackSPIN	Online database construction	http://betsholtzlab.org/VascularSingleCells/database.html	Female	Cldn5(BAC)eGFP
Brain single cell 619	Preparation of single cell sequencing libraries	HiSeq2500	Illumina	Brain.EC4_L20_R1	GSM2613157	Gene Expression Omnibus	GSE98816	http://identifiers.org/geo/GSE98816	Alignment and generation of counts	GSE98816_Brain_samples_normalized_counts_matrix.txt.gz	Gene Expression Omnibus	GSE98816	http://identifiers.org/geo/GSE98816	Cell type classification with BackSPIN	Online database construction	http://betsholtzlab.org/VascularSingleCells/database.html	Female	Cldn5(BAC)eGFP
Brain single cell 620	Preparation of single cell sequencing libraries	HiSeq2500	Illumina	Brain.EC4_L21_R1	GSM2613158	Gene Expression Omnibus	GSE98816	http://identifiers.org/geo/GSE98816	Alignment and generation of counts	GSE98816_Brain_samples_normalized_counts_matrix.txt.gz	Gene Expression Omnibus	GSE98816	http://identifiers.org/geo/GSE98816	Cell type classification with BackSPIN	Online database construction	http://betsholtzlab.org/VascularSingleCells/database.html	Female	Cldn5(BAC)eGFP
Brain single cell 621	Preparation of single cell sequencing libraries	HiSeq2500	Illumina	Brain.EC4_L22_R1	GSM2613159	Gene Expression Omnibus	GSE98816	http://identifiers.org/geo/GSE98816	Alignment and generation of counts	GSE98816_Brain_samples_normalized_counts_matrix.txt.gz	Gene Expression Omnibus	GSE98816	http://identifiers.org/geo/GSE98816	Cell type classification with BackSPIN	Online database construction	http://betsholtzlab.org/VascularSingleCells/database.html	Female	Cldn5(BAC)eGFP
Brain single cell 622	Preparation of single cell sequencing libraries	HiSeq2500	Illumina	Brain.EC4_L23_R1	GSM2613160	Gene Expression Omnibus	GSE98816	http://identifiers.org/geo/GSE98816	Alignment and generation of counts	GSE98816_Brain_samples_normalized_counts_matrix.txt.gz	Gene Expression Omnibus	GSE98816	http://identifiers.org/geo/GSE98816	Cell type classification with BackSPIN	Online database construction	http://betsholtzlab.org/VascularSingleCells/database.html	Female	Cldn5(BAC)eGFP
Brain single cell 623	Preparation of single cell sequencing libraries	HiSeq2500	Illumina	Brain.EC4_L24_R1	GSM2613161	Gene Expression Omnibus	GSE98816	http://identifiers.org/geo/GSE98816	Alignment and generation of counts	GSE98816_Brain_samples_normalized_counts_matrix.txt.gz	Gene Expression Omnibus	GSE98816	http://identifiers.org/geo/GSE98816	Cell type classification with BackSPIN	Online database construction	http://betsholtzlab.org/VascularSingleCells/database.html	Female	Cldn5(BAC)eGFP
Brain single cell 624	Preparation of single cell sequencing libraries	HiSeq2500	Illumina	Brain.EC4_L2_R1	GSM2613162	Gene Expression Omnibus	GSE98816	http://identifiers.org/geo/GSE98816	Alignment and generation of counts	GSE98816_Brain_samples_normalized_counts_matrix.txt.gz	Gene Expression Omnibus	GSE98816	http://identifiers.org/geo/GSE98816	Cell type classification with BackSPIN	Online database construction	http://betsholtzlab.org/VascularSingleCells/database.html	Female	Cldn5(BAC)eGFP
Brain single cell 625	Preparation of single cell sequencing libraries	HiSeq2500	Illumina	Brain.EC4_L3_R1	GSM2613163	Gene Expression Omnibus	GSE98816	http://identifiers.org/geo/GSE98816	Alignment and generation of counts	GSE98816_Brain_samples_normalized_counts_matrix.txt.gz	Gene Expression Omnibus	GSE98816	http://identifiers.org/geo/GSE98816	Cell type classification with BackSPIN	Online database construction	http://betsholtzlab.org/VascularSingleCells/database.html	Female	Cldn5(BAC)eGFP
Brain single cell 626	Preparation of single cell sequencing libraries	HiSeq2500	Illumina	Brain.EC4_L4_R1	GSM2613164	Gene Expression Omnibus	GSE98816	http://identifiers.org/geo/GSE98816	Alignment and generation of counts	GSE98816_Brain_samples_normalized_counts_matrix.txt.gz	Gene Expression Omnibus	GSE98816	http://identifiers.org/geo/GSE98816	Cell type classification with BackSPIN	Online database construction	http://betsholtzlab.org/VascularSingleCells/database.html	Female	Cldn5(BAC)eGFP
Brain single cell 627	Preparation of single cell sequencing libraries	HiSeq2500	Illumina	Brain.EC4_L5_R1	GSM2613165	Gene Expression Omnibus	GSE98816	http://identifiers.org/geo/GSE98816	Alignment and generation of counts	GSE98816_Brain_samples_normalized_counts_matrix.txt.gz	Gene Expression Omnibus	GSE98816	http://identifiers.org/geo/GSE98816	Cell type classification with BackSPIN	Online database construction	http://betsholtzlab.org/VascularSingleCells/database.html	Female	Cldn5(BAC)eGFP
Brain single cell 628	Preparation of single cell sequencing libraries	HiSeq2500	Illumina	Brain.EC4_L6_R1	GSM2613166	Gene Expression Omnibus	GSE98816	http://identifiers.org/geo/GSE98816	Alignment and generation of counts	GSE98816_Brain_samples_normalized_counts_matrix.txt.gz	Gene Expression Omnibus	GSE98816	http://identifiers.org/geo/GSE98816	Cell type classification with BackSPIN	Online database construction	http://betsholtzlab.org/VascularSingleCells/database.html	Female	Cldn5(BAC)eGFP
Brain single cell 629	Preparation of single cell sequencing libraries	HiSeq2500	Illumina	Brain.EC4_L8_R1	GSM2613167	Gene Expression Omnibus	GSE98816	http://identifiers.org/geo/GSE98816	Alignment and generation of counts	GSE98816_Brain_samples_normalized_counts_matrix.txt.gz	Gene Expression Omnibus	GSE98816	http://identifiers.org/geo/GSE98816	Cell type classification with BackSPIN	Online database construction	http://betsholtzlab.org/VascularSingleCells/database.html	Female	Cldn5(BAC)eGFP
Brain single cell 630	Preparation of single cell sequencing libraries	HiSeq2500	Illumina	Brain.EC4_L9_R1	GSM2613168	Gene Expression Omnibus	GSE98816	http://identifiers.org/geo/GSE98816	Alignment and generation of counts	GSE98816_Brain_samples_normalized_counts_matrix.txt.gz	Gene Expression Omnibus	GSE98816	http://identifiers.org/geo/GSE98816	Cell type classification with BackSPIN	Online database construction	http://betsholtzlab.org/VascularSingleCells/database.html	Female	Cldn5(BAC)eGFP
Brain single cell 631	Preparation of single cell sequencing libraries	HiSeq2500	Illumina	Brain.EC4_M10_R1	GSM2613169	Gene Expression Omnibus	GSE98816	http://identifiers.org/geo/GSE98816	Alignment and generation of counts	GSE98816_Brain_samples_normalized_counts_matrix.txt.gz	Gene Expression Omnibus	GSE98816	http://identifiers.org/geo/GSE98816	Cell type classification with BackSPIN	Online database construction	http://betsholtzlab.org/VascularSingleCells/database.html	Female	Cldn5(BAC)eGFP
Brain single cell 632	Preparation of single cell sequencing libraries	HiSeq2500	Illumina	Brain.EC4_M11_R1	GSM2613170	Gene Expression Omnibus	GSE98816	http://identifiers.org/geo/GSE98816	Alignment and generation of counts	GSE98816_Brain_samples_normalized_counts_matrix.txt.gz	Gene Expression Omnibus	GSE98816	http://identifiers.org/geo/GSE98816	Cell type classification with BackSPIN	Online database construction	http://betsholtzlab.org/VascularSingleCells/database.html	Female	Cldn5(BAC)eGFP
Brain single cell 633	Preparation of single cell sequencing libraries	HiSeq2500	Illumina	Brain.EC4_M12_R1	GSM2613171	Gene Expression Omnibus	GSE98816	http://identifiers.org/geo/GSE98816	Alignment and generation of counts	GSE98816_Brain_samples_normalized_counts_matrix.txt.gz	Gene Expression Omnibus	GSE98816	http://identifiers.org/geo/GSE98816	Cell type classification with BackSPIN	Online database construction	http://betsholtzlab.org/VascularSingleCells/database.html	Female	Cldn5(BAC)eGFP
Brain single cell 634	Preparation of single cell sequencing libraries	HiSeq2500	Illumina	Brain.EC4_M13_R1	GSM2613172	Gene Expression Omnibus	GSE98816	http://identifiers.org/geo/GSE98816	Alignment and generation of counts	GSE98816_Brain_samples_normalized_counts_matrix.txt.gz	Gene Expression Omnibus	GSE98816	http://identifiers.org/geo/GSE98816	Cell type classification with BackSPIN	Online database construction	http://betsholtzlab.org/VascularSingleCells/database.html	Female	Cldn5(BAC)eGFP
Brain single cell 635	Preparation of single cell sequencing libraries	HiSeq2500	Illumina	Brain.EC4_M14_R1	GSM2613173	Gene Expression Omnibus	GSE98816	http://identifiers.org/geo/GSE98816	Alignment and generation of counts	GSE98816_Brain_samples_normalized_counts_matrix.txt.gz	Gene Expression Omnibus	GSE98816	http://identifiers.org/geo/GSE98816	Cell type classification with BackSPIN	Online database construction	http://betsholtzlab.org/VascularSingleCells/database.html	Female	Cldn5(BAC)eGFP
Brain single cell 636	Preparation of single cell sequencing libraries	HiSeq2500	Illumina	Brain.EC4_M15_R1	GSM2613174	Gene Expression Omnibus	GSE98816	http://identifiers.org/geo/GSE98816	Alignment and generation of counts	GSE98816_Brain_samples_normalized_counts_matrix.txt.gz	Gene Expression Omnibus	GSE98816	http://identifiers.org/geo/GSE98816	Cell type classification with BackSPIN	Online database construction	http://betsholtzlab.org/VascularSingleCells/database.html	Female	Cldn5(BAC)eGFP
Brain single cell 637	Preparation of single cell sequencing libraries	HiSeq2500	Illumina	Brain.EC4_M16_R1	GSM2613175	Gene Expression Omnibus	GSE98816	http://identifiers.org/geo/GSE98816	Alignment and generation of counts	GSE98816_Brain_samples_normalized_counts_matrix.txt.gz	Gene Expression Omnibus	GSE98816	http://identifiers.org/geo/GSE98816	Cell type classification with BackSPIN	Online database construction	http://betsholtzlab.org/VascularSingleCells/database.html	Female	Cldn5(BAC)eGFP
Brain single cell 638	Preparation of single cell sequencing libraries	HiSeq2500	Illumina	Brain.EC4_M18_R1	GSM2613176	Gene Expression Omnibus	GSE98816	http://identifiers.org/geo/GSE98816	Alignment and generation of counts	GSE98816_Brain_samples_normalized_counts_matrix.txt.gz	Gene Expression Omnibus	GSE98816	http://identifiers.org/geo/GSE98816	Cell type classification with BackSPIN	Online database construction	http://betsholtzlab.org/VascularSingleCells/database.html	Female	Cldn5(BAC)eGFP
Brain single cell 639	Preparation of single cell sequencing libraries	HiSeq2500	Illumina	Brain.EC4_M19_R1	GSM2613177	Gene Expression Omnibus	GSE98816	http://identifiers.org/geo/GSE98816	Alignment and generation of counts	GSE98816_Brain_samples_normalized_counts_matrix.txt.gz	Gene Expression Omnibus	GSE98816	http://identifiers.org/geo/GSE98816	Cell type classification with BackSPIN	Online database construction	http://betsholtzlab.org/VascularSingleCells/database.html	Female	Cldn5(BAC)eGFP
Brain single cell 640	Preparation of single cell sequencing libraries	HiSeq2500	Illumina	Brain.EC4_M1_R1	GSM2613178	Gene Expression Omnibus	GSE98816	http://identifiers.org/geo/GSE98816	Alignment and generation of counts	GSE98816_Brain_samples_normalized_counts_matrix.txt.gz	Gene Expression Omnibus	GSE98816	http://identifiers.org/geo/GSE98816	Cell type classification with BackSPIN	Online database construction	http://betsholtzlab.org/VascularSingleCells/database.html	Female	Cldn5(BAC)eGFP
Brain single cell 641	Preparation of single cell sequencing libraries	HiSeq2500	Illumina	Brain.EC4_M20_R1	GSM2613179	Gene Expression Omnibus	GSE98816	http://identifiers.org/geo/GSE98816	Alignment and generation of counts	GSE98816_Brain_samples_normalized_counts_matrix.txt.gz	Gene Expression Omnibus	GSE98816	http://identifiers.org/geo/GSE98816	Cell type classification with BackSPIN	Online database construction	http://betsholtzlab.org/VascularSingleCells/database.html	Female	Cldn5(BAC)eGFP
Brain single cell 642	Preparation of single cell sequencing libraries	HiSeq2500	Illumina	Brain.EC4_M21_R1	GSM2613180	Gene Expression Omnibus	GSE98816	http://identifiers.org/geo/GSE98816	Alignment and generation of counts	GSE98816_Brain_samples_normalized_counts_matrix.txt.gz	Gene Expression Omnibus	GSE98816	http://identifiers.org/geo/GSE98816	Cell type classification with BackSPIN	Online database construction	http://betsholtzlab.org/VascularSingleCells/database.html	Female	Cldn5(BAC)eGFP
Brain single cell 643	Preparation of single cell sequencing libraries	HiSeq2500	Illumina	Brain.EC4_M22_R1	GSM2613181	Gene Expression Omnibus	GSE98816	http://identifiers.org/geo/GSE98816	Alignment and generation of counts	GSE98816_Brain_samples_normalized_counts_matrix.txt.gz	Gene Expression Omnibus	GSE98816	http://identifiers.org/geo/GSE98816	Cell type classification with BackSPIN	Online database construction	http://betsholtzlab.org/VascularSingleCells/database.html	Female	Cldn5(BAC)eGFP
Brain single cell 644	Preparation of single cell sequencing libraries	HiSeq2500	Illumina	Brain.EC4_M23_R1	GSM2613182	Gene Expression Omnibus	GSE98816	http://identifiers.org/geo/GSE98816	Alignment and generation of counts	GSE98816_Brain_samples_normalized_counts_matrix.txt.gz	Gene Expression Omnibus	GSE98816	http://identifiers.org/geo/GSE98816	Cell type classification with BackSPIN	Online database construction	http://betsholtzlab.org/VascularSingleCells/database.html	Female	Cldn5(BAC)eGFP
Brain single cell 645	Preparation of single cell sequencing libraries	HiSeq2500	Illumina	Brain.EC4_M24_R1	GSM2613183	Gene Expression Omnibus	GSE98816	http://identifiers.org/geo/GSE98816	Alignment and generation of counts	GSE98816_Brain_samples_normalized_counts_matrix.txt.gz	Gene Expression Omnibus	GSE98816	http://identifiers.org/geo/GSE98816	Cell type classification with BackSPIN	Online database construction	http://betsholtzlab.org/VascularSingleCells/database.html	Female	Cldn5(BAC)eGFP
Brain single cell 646	Preparation of single cell sequencing libraries	HiSeq2500	Illumina	Brain.EC4_M2_R1	GSM2613184	Gene Expression Omnibus	GSE98816	http://identifiers.org/geo/GSE98816	Alignment and generation of counts	GSE98816_Brain_samples_normalized_counts_matrix.txt.gz	Gene Expression Omnibus	GSE98816	http://identifiers.org/geo/GSE98816	Cell type classification with BackSPIN	Online database construction	http://betsholtzlab.org/VascularSingleCells/database.html	Female	Cldn5(BAC)eGFP
Brain single cell 647	Preparation of single cell sequencing libraries	HiSeq2500	Illumina	Brain.EC4_M3_R1	GSM2613185	Gene Expression Omnibus	GSE98816	http://identifiers.org/geo/GSE98816	Alignment and generation of counts	GSE98816_Brain_samples_normalized_counts_matrix.txt.gz	Gene Expression Omnibus	GSE98816	http://identifiers.org/geo/GSE98816	Cell type classification with BackSPIN	Online database construction	http://betsholtzlab.org/VascularSingleCells/database.html	Female	Cldn5(BAC)eGFP
Brain single cell 648	Preparation of single cell sequencing libraries	HiSeq2500	Illumina	Brain.EC4_M4_R1	GSM2613186	Gene Expression Omnibus	GSE98816	http://identifiers.org/geo/GSE98816	Alignment and generation of counts	GSE98816_Brain_samples_normalized_counts_matrix.txt.gz	Gene Expression Omnibus	GSE98816	http://identifiers.org/geo/GSE98816	Cell type classification with BackSPIN	Online database construction	http://betsholtzlab.org/VascularSingleCells/database.html	Female	Cldn5(BAC)eGFP
Brain single cell 649	Preparation of single cell sequencing libraries	HiSeq2500	Illumina	Brain.EC4_M5_R1	GSM2613187	Gene Expression Omnibus	GSE98816	http://identifiers.org/geo/GSE98816	Alignment and generation of counts	GSE98816_Brain_samples_normalized_counts_matrix.txt.gz	Gene Expression Omnibus	GSE98816	http://identifiers.org/geo/GSE98816	Cell type classification with BackSPIN	Online database construction	http://betsholtzlab.org/VascularSingleCells/database.html	Female	Cldn5(BAC)eGFP
Brain single cell 650	Preparation of single cell sequencing libraries	HiSeq2500	Illumina	Brain.EC4_M6_R1	GSM2613188	Gene Expression Omnibus	GSE98816	http://identifiers.org/geo/GSE98816	Alignment and generation of counts	GSE98816_Brain_samples_normalized_counts_matrix.txt.gz	Gene Expression Omnibus	GSE98816	http://identifiers.org/geo/GSE98816	Cell type classification with BackSPIN	Online database construction	http://betsholtzlab.org/VascularSingleCells/database.html	Female	Cldn5(BAC)eGFP
Brain single cell 651	Preparation of single cell sequencing libraries	HiSeq2500	Illumina	Brain.EC4_M7_R1	GSM2613189	Gene Expression Omnibus	GSE98816	http://identifiers.org/geo/GSE98816	Alignment and generation of counts	GSE98816_Brain_samples_normalized_counts_matrix.txt.gz	Gene Expression Omnibus	GSE98816	http://identifiers.org/geo/GSE98816	Cell type classification with BackSPIN	Online database construction	http://betsholtzlab.org/VascularSingleCells/database.html	Female	Cldn5(BAC)eGFP
Brain single cell 652	Preparation of single cell sequencing libraries	HiSeq2500	Illumina	Brain.EC4_M8_R1	GSM2613190	Gene Expression Omnibus	GSE98816	http://identifiers.org/geo/GSE98816	Alignment and generation of counts	GSE98816_Brain_samples_normalized_counts_matrix.txt.gz	Gene Expression Omnibus	GSE98816	http://identifiers.org/geo/GSE98816	Cell type classification with BackSPIN	Online database construction	http://betsholtzlab.org/VascularSingleCells/database.html	Female	Cldn5(BAC)eGFP
Brain single cell 653	Preparation of single cell sequencing libraries	HiSeq2500	Illumina	Brain.EC4_M9_R1	GSM2613191	Gene Expression Omnibus	GSE98816	http://identifiers.org/geo/GSE98816	Alignment and generation of counts	GSE98816_Brain_samples_normalized_counts_matrix.txt.gz	Gene Expression Omnibus	GSE98816	http://identifiers.org/geo/GSE98816	Cell type classification with BackSPIN	Online database construction	http://betsholtzlab.org/VascularSingleCells/database.html	Female	Cldn5(BAC)eGFP
Brain single cell 654	Preparation of single cell sequencing libraries	HiSeq2500	Illumina	Brain.EC4_N10_R1	GSM2613192	Gene Expression Omnibus	GSE98816	http://identifiers.org/geo/GSE98816	Alignment and generation of counts	GSE98816_Brain_samples_normalized_counts_matrix.txt.gz	Gene Expression Omnibus	GSE98816	http://identifiers.org/geo/GSE98816	Cell type classification with BackSPIN	Online database construction	http://betsholtzlab.org/VascularSingleCells/database.html	Female	Cldn5(BAC)eGFP
Brain single cell 655	Preparation of single cell sequencing libraries	HiSeq2500	Illumina	Brain.EC4_N11_R1	GSM2613193	Gene Expression Omnibus	GSE98816	http://identifiers.org/geo/GSE98816	Alignment and generation of counts	GSE98816_Brain_samples_normalized_counts_matrix.txt.gz	Gene Expression Omnibus	GSE98816	http://identifiers.org/geo/GSE98816	Cell type classification with BackSPIN	Online database construction	http://betsholtzlab.org/VascularSingleCells/database.html	Female	Cldn5(BAC)eGFP
Brain single cell 656	Preparation of single cell sequencing libraries	HiSeq2500	Illumina	Brain.EC4_N12_R1	GSM2613194	Gene Expression Omnibus	GSE98816	http://identifiers.org/geo/GSE98816	Alignment and generation of counts	GSE98816_Brain_samples_normalized_counts_matrix.txt.gz	Gene Expression Omnibus	GSE98816	http://identifiers.org/geo/GSE98816	Cell type classification with BackSPIN	Online database construction	http://betsholtzlab.org/VascularSingleCells/database.html	Female	Cldn5(BAC)eGFP
Brain single cell 657	Preparation of single cell sequencing libraries	HiSeq2500	Illumina	Brain.EC4_N13_R1	GSM2613195	Gene Expression Omnibus	GSE98816	http://identifiers.org/geo/GSE98816	Alignment and generation of counts	GSE98816_Brain_samples_normalized_counts_matrix.txt.gz	Gene Expression Omnibus	GSE98816	http://identifiers.org/geo/GSE98816	Cell type classification with BackSPIN	Online database construction	http://betsholtzlab.org/VascularSingleCells/database.html	Female	Cldn5(BAC)eGFP
Brain single cell 658	Preparation of single cell sequencing libraries	HiSeq2500	Illumina	Brain.EC4_N14_R1	GSM2613196	Gene Expression Omnibus	GSE98816	http://identifiers.org/geo/GSE98816	Alignment and generation of counts	GSE98816_Brain_samples_normalized_counts_matrix.txt.gz	Gene Expression Omnibus	GSE98816	http://identifiers.org/geo/GSE98816	Cell type classification with BackSPIN	Online database construction	http://betsholtzlab.org/VascularSingleCells/database.html	Female	Cldn5(BAC)eGFP
Brain single cell 659	Preparation of single cell sequencing libraries	HiSeq2500	Illumina	Brain.EC4_N15_R1	GSM2613197	Gene Expression Omnibus	GSE98816	http://identifiers.org/geo/GSE98816	Alignment and generation of counts	GSE98816_Brain_samples_normalized_counts_matrix.txt.gz	Gene Expression Omnibus	GSE98816	http://identifiers.org/geo/GSE98816	Cell type classification with BackSPIN	Online database construction	http://betsholtzlab.org/VascularSingleCells/database.html	Female	Cldn5(BAC)eGFP
Brain single cell 660	Preparation of single cell sequencing libraries	HiSeq2500	Illumina	Brain.EC4_N16_R1	GSM2613198	Gene Expression Omnibus	GSE98816	http://identifiers.org/geo/GSE98816	Alignment and generation of counts	GSE98816_Brain_samples_normalized_counts_matrix.txt.gz	Gene Expression Omnibus	GSE98816	http://identifiers.org/geo/GSE98816	Cell type classification with BackSPIN	Online database construction	http://betsholtzlab.org/VascularSingleCells/database.html	Female	Cldn5(BAC)eGFP
Brain single cell 661	Preparation of single cell sequencing libraries	HiSeq2500	Illumina	Brain.EC4_N17_R1	GSM2613199	Gene Expression Omnibus	GSE98816	http://identifiers.org/geo/GSE98816	Alignment and generation of counts	GSE98816_Brain_samples_normalized_counts_matrix.txt.gz	Gene Expression Omnibus	GSE98816	http://identifiers.org/geo/GSE98816	Cell type classification with BackSPIN	Online database construction	http://betsholtzlab.org/VascularSingleCells/database.html	Female	Cldn5(BAC)eGFP
Brain single cell 662	Preparation of single cell sequencing libraries	HiSeq2500	Illumina	Brain.EC4_N18_R1	GSM2613200	Gene Expression Omnibus	GSE98816	http://identifiers.org/geo/GSE98816	Alignment and generation of counts	GSE98816_Brain_samples_normalized_counts_matrix.txt.gz	Gene Expression Omnibus	GSE98816	http://identifiers.org/geo/GSE98816	Cell type classification with BackSPIN	Online database construction	http://betsholtzlab.org/VascularSingleCells/database.html	Female	Cldn5(BAC)eGFP
Brain single cell 663	Preparation of single cell sequencing libraries	HiSeq2500	Illumina	Brain.EC4_N19_R1	GSM2613201	Gene Expression Omnibus	GSE98816	http://identifiers.org/geo/GSE98816	Alignment and generation of counts	GSE98816_Brain_samples_normalized_counts_matrix.txt.gz	Gene Expression Omnibus	GSE98816	http://identifiers.org/geo/GSE98816	Cell type classification with BackSPIN	Online database construction	http://betsholtzlab.org/VascularSingleCells/database.html	Female	Cldn5(BAC)eGFP
Brain single cell 664	Preparation of single cell sequencing libraries	HiSeq2500	Illumina	Brain.EC4_N1_R1	GSM2613202	Gene Expression Omnibus	GSE98816	http://identifiers.org/geo/GSE98816	Alignment and generation of counts	GSE98816_Brain_samples_normalized_counts_matrix.txt.gz	Gene Expression Omnibus	GSE98816	http://identifiers.org/geo/GSE98816	Cell type classification with BackSPIN	Online database construction	http://betsholtzlab.org/VascularSingleCells/database.html	Female	Cldn5(BAC)eGFP
Brain single cell 665	Preparation of single cell sequencing libraries	HiSeq2500	Illumina	Brain.EC4_N20_R1	GSM2613203	Gene Expression Omnibus	GSE98816	http://identifiers.org/geo/GSE98816	Alignment and generation of counts	GSE98816_Brain_samples_normalized_counts_matrix.txt.gz	Gene Expression Omnibus	GSE98816	http://identifiers.org/geo/GSE98816	Cell type classification with BackSPIN	Online database construction	http://betsholtzlab.org/VascularSingleCells/database.html	Female	Cldn5(BAC)eGFP
Brain single cell 666	Preparation of single cell sequencing libraries	HiSeq2500	Illumina	Brain.EC4_N22_R1	GSM2613204	Gene Expression Omnibus	GSE98816	http://identifiers.org/geo/GSE98816	Alignment and generation of counts	GSE98816_Brain_samples_normalized_counts_matrix.txt.gz	Gene Expression Omnibus	GSE98816	http://identifiers.org/geo/GSE98816	Cell type classification with BackSPIN	Online database construction	http://betsholtzlab.org/VascularSingleCells/database.html	Female	Cldn5(BAC)eGFP
Brain single cell 667	Preparation of single cell sequencing libraries	HiSeq2500	Illumina	Brain.EC4_N23_R1	GSM2613205	Gene Expression Omnibus	GSE98816	http://identifiers.org/geo/GSE98816	Alignment and generation of counts	GSE98816_Brain_samples_normalized_counts_matrix.txt.gz	Gene Expression Omnibus	GSE98816	http://identifiers.org/geo/GSE98816	Cell type classification with BackSPIN	Online database construction	http://betsholtzlab.org/VascularSingleCells/database.html	Female	Cldn5(BAC)eGFP
Brain single cell 668	Preparation of single cell sequencing libraries	HiSeq2500	Illumina	Brain.EC4_N24_R1	GSM2613206	Gene Expression Omnibus	GSE98816	http://identifiers.org/geo/GSE98816	Alignment and generation of counts	GSE98816_Brain_samples_normalized_counts_matrix.txt.gz	Gene Expression Omnibus	GSE98816	http://identifiers.org/geo/GSE98816	Cell type classification with BackSPIN	Online database construction	http://betsholtzlab.org/VascularSingleCells/database.html	Female	Cldn5(BAC)eGFP
Brain single cell 669	Preparation of single cell sequencing libraries	HiSeq2500	Illumina	Brain.EC4_N2_R1	GSM2613207	Gene Expression Omnibus	GSE98816	http://identifiers.org/geo/GSE98816	Alignment and generation of counts	GSE98816_Brain_samples_normalized_counts_matrix.txt.gz	Gene Expression Omnibus	GSE98816	http://identifiers.org/geo/GSE98816	Cell type classification with BackSPIN	Online database construction	http://betsholtzlab.org/VascularSingleCells/database.html	Female	Cldn5(BAC)eGFP
Brain single cell 670	Preparation of single cell sequencing libraries	HiSeq2500	Illumina	Brain.EC4_N3_R1	GSM2613208	Gene Expression Omnibus	GSE98816	http://identifiers.org/geo/GSE98816	Alignment and generation of counts	GSE98816_Brain_samples_normalized_counts_matrix.txt.gz	Gene Expression Omnibus	GSE98816	http://identifiers.org/geo/GSE98816	Cell type classification with BackSPIN	Online database construction	http://betsholtzlab.org/VascularSingleCells/database.html	Female	Cldn5(BAC)eGFP
Brain single cell 671	Preparation of single cell sequencing libraries	HiSeq2500	Illumina	Brain.EC4_N4_R1	GSM2613209	Gene Expression Omnibus	GSE98816	http://identifiers.org/geo/GSE98816	Alignment and generation of counts	GSE98816_Brain_samples_normalized_counts_matrix.txt.gz	Gene Expression Omnibus	GSE98816	http://identifiers.org/geo/GSE98816	Cell type classification with BackSPIN	Online database construction	http://betsholtzlab.org/VascularSingleCells/database.html	Female	Cldn5(BAC)eGFP
Brain single cell 672	Preparation of single cell sequencing libraries	HiSeq2500	Illumina	Brain.EC4_N5_R1	GSM2613210	Gene Expression Omnibus	GSE98816	http://identifiers.org/geo/GSE98816	Alignment and generation of counts	GSE98816_Brain_samples_normalized_counts_matrix.txt.gz	Gene Expression Omnibus	GSE98816	http://identifiers.org/geo/GSE98816	Cell type classification with BackSPIN	Online database construction	http://betsholtzlab.org/VascularSingleCells/database.html	Female	Cldn5(BAC)eGFP
Brain single cell 673	Preparation of single cell sequencing libraries	HiSeq2500	Illumina	Brain.EC4_N7_R1	GSM2613211	Gene Expression Omnibus	GSE98816	http://identifiers.org/geo/GSE98816	Alignment and generation of counts	GSE98816_Brain_samples_normalized_counts_matrix.txt.gz	Gene Expression Omnibus	GSE98816	http://identifiers.org/geo/GSE98816	Cell type classification with BackSPIN	Online database construction	http://betsholtzlab.org/VascularSingleCells/database.html	Female	Cldn5(BAC)eGFP
Brain single cell 674	Preparation of single cell sequencing libraries	HiSeq2500	Illumina	Brain.EC4_N8_R1	GSM2613212	Gene Expression Omnibus	GSE98816	http://identifiers.org/geo/GSE98816	Alignment and generation of counts	GSE98816_Brain_samples_normalized_counts_matrix.txt.gz	Gene Expression Omnibus	GSE98816	http://identifiers.org/geo/GSE98816	Cell type classification with BackSPIN	Online database construction	http://betsholtzlab.org/VascularSingleCells/database.html	Female	Cldn5(BAC)eGFP
Brain single cell 675	Preparation of single cell sequencing libraries	HiSeq2500	Illumina	Brain.EC4_O10_R1	GSM2613213	Gene Expression Omnibus	GSE98816	http://identifiers.org/geo/GSE98816	Alignment and generation of counts	GSE98816_Brain_samples_normalized_counts_matrix.txt.gz	Gene Expression Omnibus	GSE98816	http://identifiers.org/geo/GSE98816	Cell type classification with BackSPIN	Online database construction	http://betsholtzlab.org/VascularSingleCells/database.html	Female	Cldn5(BAC)eGFP
Brain single cell 676	Preparation of single cell sequencing libraries	HiSeq2500	Illumina	Brain.EC4_O11_R1	GSM2613214	Gene Expression Omnibus	GSE98816	http://identifiers.org/geo/GSE98816	Alignment and generation of counts	GSE98816_Brain_samples_normalized_counts_matrix.txt.gz	Gene Expression Omnibus	GSE98816	http://identifiers.org/geo/GSE98816	Cell type classification with BackSPIN	Online database construction	http://betsholtzlab.org/VascularSingleCells/database.html	Female	Cldn5(BAC)eGFP
Brain single cell 677	Preparation of single cell sequencing libraries	HiSeq2500	Illumina	Brain.EC4_O12_R1	GSM2613215	Gene Expression Omnibus	GSE98816	http://identifiers.org/geo/GSE98816	Alignment and generation of counts	GSE98816_Brain_samples_normalized_counts_matrix.txt.gz	Gene Expression Omnibus	GSE98816	http://identifiers.org/geo/GSE98816	Cell type classification with BackSPIN	Online database construction	http://betsholtzlab.org/VascularSingleCells/database.html	Female	Cldn5(BAC)eGFP
Brain single cell 678	Preparation of single cell sequencing libraries	HiSeq2500	Illumina	Brain.EC4_O13_R1	GSM2613216	Gene Expression Omnibus	GSE98816	http://identifiers.org/geo/GSE98816	Alignment and generation of counts	GSE98816_Brain_samples_normalized_counts_matrix.txt.gz	Gene Expression Omnibus	GSE98816	http://identifiers.org/geo/GSE98816	Cell type classification with BackSPIN	Online database construction	http://betsholtzlab.org/VascularSingleCells/database.html	Female	Cldn5(BAC)eGFP
Brain single cell 679	Preparation of single cell sequencing libraries	HiSeq2500	Illumina	Brain.EC4_O14_R1	GSM2613217	Gene Expression Omnibus	GSE98816	http://identifiers.org/geo/GSE98816	Alignment and generation of counts	GSE98816_Brain_samples_normalized_counts_matrix.txt.gz	Gene Expression Omnibus	GSE98816	http://identifiers.org/geo/GSE98816	Cell type classification with BackSPIN	Online database construction	http://betsholtzlab.org/VascularSingleCells/database.html	Female	Cldn5(BAC)eGFP
Brain single cell 680	Preparation of single cell sequencing libraries	HiSeq2500	Illumina	Brain.EC4_O15_R1	GSM2613218	Gene Expression Omnibus	GSE98816	http://identifiers.org/geo/GSE98816	Alignment and generation of counts	GSE98816_Brain_samples_normalized_counts_matrix.txt.gz	Gene Expression Omnibus	GSE98816	http://identifiers.org/geo/GSE98816	Cell type classification with BackSPIN	Online database construction	http://betsholtzlab.org/VascularSingleCells/database.html	Female	Cldn5(BAC)eGFP
Brain single cell 681	Preparation of single cell sequencing libraries	HiSeq2500	Illumina	Brain.EC4_O16_R1	GSM2613219	Gene Expression Omnibus	GSE98816	http://identifiers.org/geo/GSE98816	Alignment and generation of counts	GSE98816_Brain_samples_normalized_counts_matrix.txt.gz	Gene Expression Omnibus	GSE98816	http://identifiers.org/geo/GSE98816	Cell type classification with BackSPIN	Online database construction	http://betsholtzlab.org/VascularSingleCells/database.html	Female	Cldn5(BAC)eGFP
Brain single cell 682	Preparation of single cell sequencing libraries	HiSeq2500	Illumina	Brain.EC4_O17_R1	GSM2613220	Gene Expression Omnibus	GSE98816	http://identifiers.org/geo/GSE98816	Alignment and generation of counts	GSE98816_Brain_samples_normalized_counts_matrix.txt.gz	Gene Expression Omnibus	GSE98816	http://identifiers.org/geo/GSE98816	Cell type classification with BackSPIN	Online database construction	http://betsholtzlab.org/VascularSingleCells/database.html	Female	Cldn5(BAC)eGFP
Brain single cell 683	Preparation of single cell sequencing libraries	HiSeq2500	Illumina	Brain.EC4_O18_R1	GSM2613221	Gene Expression Omnibus	GSE98816	http://identifiers.org/geo/GSE98816	Alignment and generation of counts	GSE98816_Brain_samples_normalized_counts_matrix.txt.gz	Gene Expression Omnibus	GSE98816	http://identifiers.org/geo/GSE98816	Cell type classification with BackSPIN	Online database construction	http://betsholtzlab.org/VascularSingleCells/database.html	Female	Cldn5(BAC)eGFP
Brain single cell 684	Preparation of single cell sequencing libraries	HiSeq2500	Illumina	Brain.EC4_O1_R1	GSM2613222	Gene Expression Omnibus	GSE98816	http://identifiers.org/geo/GSE98816	Alignment and generation of counts	GSE98816_Brain_samples_normalized_counts_matrix.txt.gz	Gene Expression Omnibus	GSE98816	http://identifiers.org/geo/GSE98816	Cell type classification with BackSPIN	Online database construction	http://betsholtzlab.org/VascularSingleCells/database.html	Female	Cldn5(BAC)eGFP
Brain single cell 685	Preparation of single cell sequencing libraries	HiSeq2500	Illumina	Brain.EC4_O20_R1	GSM2613223	Gene Expression Omnibus	GSE98816	http://identifiers.org/geo/GSE98816	Alignment and generation of counts	GSE98816_Brain_samples_normalized_counts_matrix.txt.gz	Gene Expression Omnibus	GSE98816	http://identifiers.org/geo/GSE98816	Cell type classification with BackSPIN	Online database construction	http://betsholtzlab.org/VascularSingleCells/database.html	Female	Cldn5(BAC)eGFP
Brain single cell 686	Preparation of single cell sequencing libraries	HiSeq2500	Illumina	Brain.EC4_O21_R1	GSM2613224	Gene Expression Omnibus	GSE98816	http://identifiers.org/geo/GSE98816	Alignment and generation of counts	GSE98816_Brain_samples_normalized_counts_matrix.txt.gz	Gene Expression Omnibus	GSE98816	http://identifiers.org/geo/GSE98816	Cell type classification with BackSPIN	Online database construction	http://betsholtzlab.org/VascularSingleCells/database.html	Female	Cldn5(BAC)eGFP
Brain single cell 687	Preparation of single cell sequencing libraries	HiSeq2500	Illumina	Brain.EC4_O22_R1	GSM2613225	Gene Expression Omnibus	GSE98816	http://identifiers.org/geo/GSE98816	Alignment and generation of counts	GSE98816_Brain_samples_normalized_counts_matrix.txt.gz	Gene Expression Omnibus	GSE98816	http://identifiers.org/geo/GSE98816	Cell type classification with BackSPIN	Online database construction	http://betsholtzlab.org/VascularSingleCells/database.html	Female	Cldn5(BAC)eGFP
Brain single cell 688	Preparation of single cell sequencing libraries	HiSeq2500	Illumina	Brain.EC4_O23_R1	GSM2613226	Gene Expression Omnibus	GSE98816	http://identifiers.org/geo/GSE98816	Alignment and generation of counts	GSE98816_Brain_samples_normalized_counts_matrix.txt.gz	Gene Expression Omnibus	GSE98816	http://identifiers.org/geo/GSE98816	Cell type classification with BackSPIN	Online database construction	http://betsholtzlab.org/VascularSingleCells/database.html	Female	Cldn5(BAC)eGFP
Brain single cell 689	Preparation of single cell sequencing libraries	HiSeq2500	Illumina	Brain.EC4_O24_R1	GSM2613227	Gene Expression Omnibus	GSE98816	http://identifiers.org/geo/GSE98816	Alignment and generation of counts	GSE98816_Brain_samples_normalized_counts_matrix.txt.gz	Gene Expression Omnibus	GSE98816	http://identifiers.org/geo/GSE98816	Cell type classification with BackSPIN	Online database construction	http://betsholtzlab.org/VascularSingleCells/database.html	Female	Cldn5(BAC)eGFP
Brain single cell 690	Preparation of single cell sequencing libraries	HiSeq2500	Illumina	Brain.EC4_O2_R1	GSM2613228	Gene Expression Omnibus	GSE98816	http://identifiers.org/geo/GSE98816	Alignment and generation of counts	GSE98816_Brain_samples_normalized_counts_matrix.txt.gz	Gene Expression Omnibus	GSE98816	http://identifiers.org/geo/GSE98816	Cell type classification with BackSPIN	Online database construction	http://betsholtzlab.org/VascularSingleCells/database.html	Female	Cldn5(BAC)eGFP
Brain single cell 691	Preparation of single cell sequencing libraries	HiSeq2500	Illumina	Brain.EC4_O3_R1	GSM2613229	Gene Expression Omnibus	GSE98816	http://identifiers.org/geo/GSE98816	Alignment and generation of counts	GSE98816_Brain_samples_normalized_counts_matrix.txt.gz	Gene Expression Omnibus	GSE98816	http://identifiers.org/geo/GSE98816	Cell type classification with BackSPIN	Online database construction	http://betsholtzlab.org/VascularSingleCells/database.html	Female	Cldn5(BAC)eGFP
Brain single cell 692	Preparation of single cell sequencing libraries	HiSeq2500	Illumina	Brain.EC4_O4_R1	GSM2613230	Gene Expression Omnibus	GSE98816	http://identifiers.org/geo/GSE98816	Alignment and generation of counts	GSE98816_Brain_samples_normalized_counts_matrix.txt.gz	Gene Expression Omnibus	GSE98816	http://identifiers.org/geo/GSE98816	Cell type classification with BackSPIN	Online database construction	http://betsholtzlab.org/VascularSingleCells/database.html	Female	Cldn5(BAC)eGFP
Brain single cell 693	Preparation of single cell sequencing libraries	HiSeq2500	Illumina	Brain.EC4_O5_R1	GSM2613231	Gene Expression Omnibus	GSE98816	http://identifiers.org/geo/GSE98816	Alignment and generation of counts	GSE98816_Brain_samples_normalized_counts_matrix.txt.gz	Gene Expression Omnibus	GSE98816	http://identifiers.org/geo/GSE98816	Cell type classification with BackSPIN	Online database construction	http://betsholtzlab.org/VascularSingleCells/database.html	Female	Cldn5(BAC)eGFP
Brain single cell 694	Preparation of single cell sequencing libraries	HiSeq2500	Illumina	Brain.EC4_O6_R1	GSM2613232	Gene Expression Omnibus	GSE98816	http://identifiers.org/geo/GSE98816	Alignment and generation of counts	GSE98816_Brain_samples_normalized_counts_matrix.txt.gz	Gene Expression Omnibus	GSE98816	http://identifiers.org/geo/GSE98816	Cell type classification with BackSPIN	Online database construction	http://betsholtzlab.org/VascularSingleCells/database.html	Female	Cldn5(BAC)eGFP
Brain single cell 695	Preparation of single cell sequencing libraries	HiSeq2500	Illumina	Brain.EC4_O7_R1	GSM2613233	Gene Expression Omnibus	GSE98816	http://identifiers.org/geo/GSE98816	Alignment and generation of counts	GSE98816_Brain_samples_normalized_counts_matrix.txt.gz	Gene Expression Omnibus	GSE98816	http://identifiers.org/geo/GSE98816	Cell type classification with BackSPIN	Online database construction	http://betsholtzlab.org/VascularSingleCells/database.html	Female	Cldn5(BAC)eGFP
Brain single cell 696	Preparation of single cell sequencing libraries	HiSeq2500	Illumina	Brain.EC4_O8_R1	GSM2613234	Gene Expression Omnibus	GSE98816	http://identifiers.org/geo/GSE98816	Alignment and generation of counts	GSE98816_Brain_samples_normalized_counts_matrix.txt.gz	Gene Expression Omnibus	GSE98816	http://identifiers.org/geo/GSE98816	Cell type classification with BackSPIN	Online database construction	http://betsholtzlab.org/VascularSingleCells/database.html	Female	Cldn5(BAC)eGFP
Brain single cell 697	Preparation of single cell sequencing libraries	HiSeq2500	Illumina	Brain.EC4_O9_R1	GSM2613235	Gene Expression Omnibus	GSE98816	http://identifiers.org/geo/GSE98816	Alignment and generation of counts	GSE98816_Brain_samples_normalized_counts_matrix.txt.gz	Gene Expression Omnibus	GSE98816	http://identifiers.org/geo/GSE98816	Cell type classification with BackSPIN	Online database construction	http://betsholtzlab.org/VascularSingleCells/database.html	Female	Cldn5(BAC)eGFP
Brain single cell 698	Preparation of single cell sequencing libraries	HiSeq2500	Illumina	Brain.EC4_P10_R1	GSM2613236	Gene Expression Omnibus	GSE98816	http://identifiers.org/geo/GSE98816	Alignment and generation of counts	GSE98816_Brain_samples_normalized_counts_matrix.txt.gz	Gene Expression Omnibus	GSE98816	http://identifiers.org/geo/GSE98816	Cell type classification with BackSPIN	Online database construction	http://betsholtzlab.org/VascularSingleCells/database.html	Female	Cldn5(BAC)eGFP
Brain single cell 699	Preparation of single cell sequencing libraries	HiSeq2500	Illumina	Brain.EC4_P12_R1	GSM2613237	Gene Expression Omnibus	GSE98816	http://identifiers.org/geo/GSE98816	Alignment and generation of counts	GSE98816_Brain_samples_normalized_counts_matrix.txt.gz	Gene Expression Omnibus	GSE98816	http://identifiers.org/geo/GSE98816	Cell type classification with BackSPIN	Online database construction	http://betsholtzlab.org/VascularSingleCells/database.html	Female	Cldn5(BAC)eGFP
Brain single cell 700	Preparation of single cell sequencing libraries	HiSeq2500	Illumina	Brain.EC4_P13_R1	GSM2613238	Gene Expression Omnibus	GSE98816	http://identifiers.org/geo/GSE98816	Alignment and generation of counts	GSE98816_Brain_samples_normalized_counts_matrix.txt.gz	Gene Expression Omnibus	GSE98816	http://identifiers.org/geo/GSE98816	Cell type classification with BackSPIN	Online database construction	http://betsholtzlab.org/VascularSingleCells/database.html	Female	Cldn5(BAC)eGFP
Brain single cell 701	Preparation of single cell sequencing libraries	HiSeq2500	Illumina	Brain.EC4_P14_R1	GSM2613239	Gene Expression Omnibus	GSE98816	http://identifiers.org/geo/GSE98816	Alignment and generation of counts	GSE98816_Brain_samples_normalized_counts_matrix.txt.gz	Gene Expression Omnibus	GSE98816	http://identifiers.org/geo/GSE98816	Cell type classification with BackSPIN	Online database construction	http://betsholtzlab.org/VascularSingleCells/database.html	Female	Cldn5(BAC)eGFP
Brain single cell 702	Preparation of single cell sequencing libraries	HiSeq2500	Illumina	Brain.EC4_P15_R1	GSM2613240	Gene Expression Omnibus	GSE98816	http://identifiers.org/geo/GSE98816	Alignment and generation of counts	GSE98816_Brain_samples_normalized_counts_matrix.txt.gz	Gene Expression Omnibus	GSE98816	http://identifiers.org/geo/GSE98816	Cell type classification with BackSPIN	Online database construction	http://betsholtzlab.org/VascularSingleCells/database.html	Female	Cldn5(BAC)eGFP
Brain single cell 703	Preparation of single cell sequencing libraries	HiSeq2500	Illumina	Brain.EC4_P16_R1	GSM2613241	Gene Expression Omnibus	GSE98816	http://identifiers.org/geo/GSE98816	Alignment and generation of counts	GSE98816_Brain_samples_normalized_counts_matrix.txt.gz	Gene Expression Omnibus	GSE98816	http://identifiers.org/geo/GSE98816	Cell type classification with BackSPIN	Online database construction	http://betsholtzlab.org/VascularSingleCells/database.html	Female	Cldn5(BAC)eGFP
Brain single cell 704	Preparation of single cell sequencing libraries	HiSeq2500	Illumina	Brain.EC4_P17_R1	GSM2613242	Gene Expression Omnibus	GSE98816	http://identifiers.org/geo/GSE98816	Alignment and generation of counts	GSE98816_Brain_samples_normalized_counts_matrix.txt.gz	Gene Expression Omnibus	GSE98816	http://identifiers.org/geo/GSE98816	Cell type classification with BackSPIN	Online database construction	http://betsholtzlab.org/VascularSingleCells/database.html	Female	Cldn5(BAC)eGFP
Brain single cell 705	Preparation of single cell sequencing libraries	HiSeq2500	Illumina	Brain.EC4_P18_R1	GSM2613243	Gene Expression Omnibus	GSE98816	http://identifiers.org/geo/GSE98816	Alignment and generation of counts	GSE98816_Brain_samples_normalized_counts_matrix.txt.gz	Gene Expression Omnibus	GSE98816	http://identifiers.org/geo/GSE98816	Cell type classification with BackSPIN	Online database construction	http://betsholtzlab.org/VascularSingleCells/database.html	Female	Cldn5(BAC)eGFP
Brain single cell 706	Preparation of single cell sequencing libraries	HiSeq2500	Illumina	Brain.EC4_P19_R1	GSM2613244	Gene Expression Omnibus	GSE98816	http://identifiers.org/geo/GSE98816	Alignment and generation of counts	GSE98816_Brain_samples_normalized_counts_matrix.txt.gz	Gene Expression Omnibus	GSE98816	http://identifiers.org/geo/GSE98816	Cell type classification with BackSPIN	Online database construction	http://betsholtzlab.org/VascularSingleCells/database.html	Female	Cldn5(BAC)eGFP
Brain single cell 707	Preparation of single cell sequencing libraries	HiSeq2500	Illumina	Brain.EC4_P1_R1	GSM2613245	Gene Expression Omnibus	GSE98816	http://identifiers.org/geo/GSE98816	Alignment and generation of counts	GSE98816_Brain_samples_normalized_counts_matrix.txt.gz	Gene Expression Omnibus	GSE98816	http://identifiers.org/geo/GSE98816	Cell type classification with BackSPIN	Online database construction	http://betsholtzlab.org/VascularSingleCells/database.html	Female	Cldn5(BAC)eGFP
Brain single cell 708	Preparation of single cell sequencing libraries	HiSeq2500	Illumina	Brain.EC4_P20_R1	GSM2613246	Gene Expression Omnibus	GSE98816	http://identifiers.org/geo/GSE98816	Alignment and generation of counts	GSE98816_Brain_samples_normalized_counts_matrix.txt.gz	Gene Expression Omnibus	GSE98816	http://identifiers.org/geo/GSE98816	Cell type classification with BackSPIN	Online database construction	http://betsholtzlab.org/VascularSingleCells/database.html	Female	Cldn5(BAC)eGFP
Brain single cell 709	Preparation of single cell sequencing libraries	HiSeq2500	Illumina	Brain.EC4_P21_R1	GSM2613247	Gene Expression Omnibus	GSE98816	http://identifiers.org/geo/GSE98816	Alignment and generation of counts	GSE98816_Brain_samples_normalized_counts_matrix.txt.gz	Gene Expression Omnibus	GSE98816	http://identifiers.org/geo/GSE98816	Cell type classification with BackSPIN	Online database construction	http://betsholtzlab.org/VascularSingleCells/database.html	Female	Cldn5(BAC)eGFP
Brain single cell 710	Preparation of single cell sequencing libraries	HiSeq2500	Illumina	Brain.EC4_P22_R1	GSM2613248	Gene Expression Omnibus	GSE98816	http://identifiers.org/geo/GSE98816	Alignment and generation of counts	GSE98816_Brain_samples_normalized_counts_matrix.txt.gz	Gene Expression Omnibus	GSE98816	http://identifiers.org/geo/GSE98816	Cell type classification with BackSPIN	Online database construction	http://betsholtzlab.org/VascularSingleCells/database.html	Female	Cldn5(BAC)eGFP
Brain single cell 711	Preparation of single cell sequencing libraries	HiSeq2500	Illumina	Brain.EC4_P23_R1	GSM2613249	Gene Expression Omnibus	GSE98816	http://identifiers.org/geo/GSE98816	Alignment and generation of counts	GSE98816_Brain_samples_normalized_counts_matrix.txt.gz	Gene Expression Omnibus	GSE98816	http://identifiers.org/geo/GSE98816	Cell type classification with BackSPIN	Online database construction	http://betsholtzlab.org/VascularSingleCells/database.html	Female	Cldn5(BAC)eGFP
Brain single cell 712	Preparation of single cell sequencing libraries	HiSeq2500	Illumina	Brain.EC4_P24_R1	GSM2613250	Gene Expression Omnibus	GSE98816	http://identifiers.org/geo/GSE98816	Alignment and generation of counts	GSE98816_Brain_samples_normalized_counts_matrix.txt.gz	Gene Expression Omnibus	GSE98816	http://identifiers.org/geo/GSE98816	Cell type classification with BackSPIN	Online database construction	http://betsholtzlab.org/VascularSingleCells/database.html	Female	Cldn5(BAC)eGFP
Brain single cell 713	Preparation of single cell sequencing libraries	HiSeq2500	Illumina	Brain.EC4_P2_R1	GSM2613251	Gene Expression Omnibus	GSE98816	http://identifiers.org/geo/GSE98816	Alignment and generation of counts	GSE98816_Brain_samples_normalized_counts_matrix.txt.gz	Gene Expression Omnibus	GSE98816	http://identifiers.org/geo/GSE98816	Cell type classification with BackSPIN	Online database construction	http://betsholtzlab.org/VascularSingleCells/database.html	Female	Cldn5(BAC)eGFP
Brain single cell 714	Preparation of single cell sequencing libraries	HiSeq2500	Illumina	Brain.EC4_P3_R1	GSM2613252	Gene Expression Omnibus	GSE98816	http://identifiers.org/geo/GSE98816	Alignment and generation of counts	GSE98816_Brain_samples_normalized_counts_matrix.txt.gz	Gene Expression Omnibus	GSE98816	http://identifiers.org/geo/GSE98816	Cell type classification with BackSPIN	Online database construction	http://betsholtzlab.org/VascularSingleCells/database.html	Female	Cldn5(BAC)eGFP
Brain single cell 715	Preparation of single cell sequencing libraries	HiSeq2500	Illumina	Brain.EC4_P4_R1	GSM2613253	Gene Expression Omnibus	GSE98816	http://identifiers.org/geo/GSE98816	Alignment and generation of counts	GSE98816_Brain_samples_normalized_counts_matrix.txt.gz	Gene Expression Omnibus	GSE98816	http://identifiers.org/geo/GSE98816	Cell type classification with BackSPIN	Online database construction	http://betsholtzlab.org/VascularSingleCells/database.html	Female	Cldn5(BAC)eGFP
Brain single cell 716	Preparation of single cell sequencing libraries	HiSeq2500	Illumina	Brain.EC4_P5_R1	GSM2613254	Gene Expression Omnibus	GSE98816	http://identifiers.org/geo/GSE98816	Alignment and generation of counts	GSE98816_Brain_samples_normalized_counts_matrix.txt.gz	Gene Expression Omnibus	GSE98816	http://identifiers.org/geo/GSE98816	Cell type classification with BackSPIN	Online database construction	http://betsholtzlab.org/VascularSingleCells/database.html	Female	Cldn5(BAC)eGFP
Brain single cell 717	Preparation of single cell sequencing libraries	HiSeq2500	Illumina	Brain.EC4_P6_R1	GSM2613255	Gene Expression Omnibus	GSE98816	http://identifiers.org/geo/GSE98816	Alignment and generation of counts	GSE98816_Brain_samples_normalized_counts_matrix.txt.gz	Gene Expression Omnibus	GSE98816	http://identifiers.org/geo/GSE98816	Cell type classification with BackSPIN	Online database construction	http://betsholtzlab.org/VascularSingleCells/database.html	Female	Cldn5(BAC)eGFP
Brain single cell 718	Preparation of single cell sequencing libraries	HiSeq2500	Illumina	Brain.EC4_P7_R1	GSM2613256	Gene Expression Omnibus	GSE98816	http://identifiers.org/geo/GSE98816	Alignment and generation of counts	GSE98816_Brain_samples_normalized_counts_matrix.txt.gz	Gene Expression Omnibus	GSE98816	http://identifiers.org/geo/GSE98816	Cell type classification with BackSPIN	Online database construction	http://betsholtzlab.org/VascularSingleCells/database.html	Female	Cldn5(BAC)eGFP
Brain single cell 719	Preparation of single cell sequencing libraries	HiSeq2500	Illumina	Brain.EC4_P8_R1	GSM2613257	Gene Expression Omnibus	GSE98816	http://identifiers.org/geo/GSE98816	Alignment and generation of counts	GSE98816_Brain_samples_normalized_counts_matrix.txt.gz	Gene Expression Omnibus	GSE98816	http://identifiers.org/geo/GSE98816	Cell type classification with BackSPIN	Online database construction	http://betsholtzlab.org/VascularSingleCells/database.html	Female	Cldn5(BAC)eGFP
Brain single cell 720	Preparation of single cell sequencing libraries	HiSeq2500	Illumina	Brain.EC4_P9_R1	GSM2613258	Gene Expression Omnibus	GSE98816	http://identifiers.org/geo/GSE98816	Alignment and generation of counts	GSE98816_Brain_samples_normalized_counts_matrix.txt.gz	Gene Expression Omnibus	GSE98816	http://identifiers.org/geo/GSE98816	Cell type classification with BackSPIN	Online database construction	http://betsholtzlab.org/VascularSingleCells/database.html	Female	Cldn5(BAC)eGFP
Brain single cell 721	Preparation of single cell sequencing libraries	HiSeq2500	Illumina	Brain.EC5_A10_R1	GSM2613259	Gene Expression Omnibus	GSE98816	http://identifiers.org/geo/GSE98816	Alignment and generation of counts	GSE98816_Brain_samples_normalized_counts_matrix.txt.gz	Gene Expression Omnibus	GSE98816	http://identifiers.org/geo/GSE98816	Cell type classification with BackSPIN	Online database construction	http://betsholtzlab.org/VascularSingleCells/database.html	Male	Cldn5(BAC)eGFP
Brain single cell 722	Preparation of single cell sequencing libraries	HiSeq2500	Illumina	Brain.EC5_A12_R1	GSM2613260	Gene Expression Omnibus	GSE98816	http://identifiers.org/geo/GSE98816	Alignment and generation of counts	GSE98816_Brain_samples_normalized_counts_matrix.txt.gz	Gene Expression Omnibus	GSE98816	http://identifiers.org/geo/GSE98816	Cell type classification with BackSPIN	Online database construction	http://betsholtzlab.org/VascularSingleCells/database.html	Male	Cldn5(BAC)eGFP
Brain single cell 723	Preparation of single cell sequencing libraries	HiSeq2500	Illumina	Brain.EC5_A13_R1	GSM2613261	Gene Expression Omnibus	GSE98816	http://identifiers.org/geo/GSE98816	Alignment and generation of counts	GSE98816_Brain_samples_normalized_counts_matrix.txt.gz	Gene Expression Omnibus	GSE98816	http://identifiers.org/geo/GSE98816	Cell type classification with BackSPIN	Online database construction	http://betsholtzlab.org/VascularSingleCells/database.html	Male	Cldn5(BAC)eGFP
Brain single cell 724	Preparation of single cell sequencing libraries	HiSeq2500	Illumina	Brain.EC5_A14_R1	GSM2613262	Gene Expression Omnibus	GSE98816	http://identifiers.org/geo/GSE98816	Alignment and generation of counts	GSE98816_Brain_samples_normalized_counts_matrix.txt.gz	Gene Expression Omnibus	GSE98816	http://identifiers.org/geo/GSE98816	Cell type classification with BackSPIN	Online database construction	http://betsholtzlab.org/VascularSingleCells/database.html	Male	Cldn5(BAC)eGFP
Brain single cell 725	Preparation of single cell sequencing libraries	HiSeq2500	Illumina	Brain.EC5_A15_R1	GSM2613263	Gene Expression Omnibus	GSE98816	http://identifiers.org/geo/GSE98816	Alignment and generation of counts	GSE98816_Brain_samples_normalized_counts_matrix.txt.gz	Gene Expression Omnibus	GSE98816	http://identifiers.org/geo/GSE98816	Cell type classification with BackSPIN	Online database construction	http://betsholtzlab.org/VascularSingleCells/database.html	Male	Cldn5(BAC)eGFP
Brain single cell 726	Preparation of single cell sequencing libraries	HiSeq2500	Illumina	Brain.EC5_A16_R1	GSM2613264	Gene Expression Omnibus	GSE98816	http://identifiers.org/geo/GSE98816	Alignment and generation of counts	GSE98816_Brain_samples_normalized_counts_matrix.txt.gz	Gene Expression Omnibus	GSE98816	http://identifiers.org/geo/GSE98816	Cell type classification with BackSPIN	Online database construction	http://betsholtzlab.org/VascularSingleCells/database.html	Male	Cldn5(BAC)eGFP
Brain single cell 727	Preparation of single cell sequencing libraries	HiSeq2500	Illumina	Brain.EC5_A17_R1	GSM2613265	Gene Expression Omnibus	GSE98816	http://identifiers.org/geo/GSE98816	Alignment and generation of counts	GSE98816_Brain_samples_normalized_counts_matrix.txt.gz	Gene Expression Omnibus	GSE98816	http://identifiers.org/geo/GSE98816	Cell type classification with BackSPIN	Online database construction	http://betsholtzlab.org/VascularSingleCells/database.html	Male	Cldn5(BAC)eGFP
Brain single cell 728	Preparation of single cell sequencing libraries	HiSeq2500	Illumina	Brain.EC5_A18_R1	GSM2613266	Gene Expression Omnibus	GSE98816	http://identifiers.org/geo/GSE98816	Alignment and generation of counts	GSE98816_Brain_samples_normalized_counts_matrix.txt.gz	Gene Expression Omnibus	GSE98816	http://identifiers.org/geo/GSE98816	Cell type classification with BackSPIN	Online database construction	http://betsholtzlab.org/VascularSingleCells/database.html	Male	Cldn5(BAC)eGFP
Brain single cell 729	Preparation of single cell sequencing libraries	HiSeq2500	Illumina	Brain.EC5_A19_R1	GSM2613267	Gene Expression Omnibus	GSE98816	http://identifiers.org/geo/GSE98816	Alignment and generation of counts	GSE98816_Brain_samples_normalized_counts_matrix.txt.gz	Gene Expression Omnibus	GSE98816	http://identifiers.org/geo/GSE98816	Cell type classification with BackSPIN	Online database construction	http://betsholtzlab.org/VascularSingleCells/database.html	Male	Cldn5(BAC)eGFP
Brain single cell 730	Preparation of single cell sequencing libraries	HiSeq2500	Illumina	Brain.EC5_A1_R1	GSM2613268	Gene Expression Omnibus	GSE98816	http://identifiers.org/geo/GSE98816	Alignment and generation of counts	GSE98816_Brain_samples_normalized_counts_matrix.txt.gz	Gene Expression Omnibus	GSE98816	http://identifiers.org/geo/GSE98816	Cell type classification with BackSPIN	Online database construction	http://betsholtzlab.org/VascularSingleCells/database.html	Male	Cldn5(BAC)eGFP
Brain single cell 731	Preparation of single cell sequencing libraries	HiSeq2500	Illumina	Brain.EC5_A20_R1	GSM2613269	Gene Expression Omnibus	GSE98816	http://identifiers.org/geo/GSE98816	Alignment and generation of counts	GSE98816_Brain_samples_normalized_counts_matrix.txt.gz	Gene Expression Omnibus	GSE98816	http://identifiers.org/geo/GSE98816	Cell type classification with BackSPIN	Online database construction	http://betsholtzlab.org/VascularSingleCells/database.html	Male	Cldn5(BAC)eGFP
Brain single cell 732	Preparation of single cell sequencing libraries	HiSeq2500	Illumina	Brain.EC5_A21_R1	GSM2613270	Gene Expression Omnibus	GSE98816	http://identifiers.org/geo/GSE98816	Alignment and generation of counts	GSE98816_Brain_samples_normalized_counts_matrix.txt.gz	Gene Expression Omnibus	GSE98816	http://identifiers.org/geo/GSE98816	Cell type classification with BackSPIN	Online database construction	http://betsholtzlab.org/VascularSingleCells/database.html	Male	Cldn5(BAC)eGFP
Brain single cell 733	Preparation of single cell sequencing libraries	HiSeq2500	Illumina	Brain.EC5_A22_R1	GSM2613271	Gene Expression Omnibus	GSE98816	http://identifiers.org/geo/GSE98816	Alignment and generation of counts	GSE98816_Brain_samples_normalized_counts_matrix.txt.gz	Gene Expression Omnibus	GSE98816	http://identifiers.org/geo/GSE98816	Cell type classification with BackSPIN	Online database construction	http://betsholtzlab.org/VascularSingleCells/database.html	Male	Cldn5(BAC)eGFP
Brain single cell 734	Preparation of single cell sequencing libraries	HiSeq2500	Illumina	Brain.EC5_A23_R1	GSM2613272	Gene Expression Omnibus	GSE98816	http://identifiers.org/geo/GSE98816	Alignment and generation of counts	GSE98816_Brain_samples_normalized_counts_matrix.txt.gz	Gene Expression Omnibus	GSE98816	http://identifiers.org/geo/GSE98816	Cell type classification with BackSPIN	Online database construction	http://betsholtzlab.org/VascularSingleCells/database.html	Male	Cldn5(BAC)eGFP
Brain single cell 735	Preparation of single cell sequencing libraries	HiSeq2500	Illumina	Brain.EC5_A24_R1	GSM2613273	Gene Expression Omnibus	GSE98816	http://identifiers.org/geo/GSE98816	Alignment and generation of counts	GSE98816_Brain_samples_normalized_counts_matrix.txt.gz	Gene Expression Omnibus	GSE98816	http://identifiers.org/geo/GSE98816	Cell type classification with BackSPIN	Online database construction	http://betsholtzlab.org/VascularSingleCells/database.html	Male	Cldn5(BAC)eGFP
Brain single cell 736	Preparation of single cell sequencing libraries	HiSeq2500	Illumina	Brain.EC5_A2_R1	GSM2613274	Gene Expression Omnibus	GSE98816	http://identifiers.org/geo/GSE98816	Alignment and generation of counts	GSE98816_Brain_samples_normalized_counts_matrix.txt.gz	Gene Expression Omnibus	GSE98816	http://identifiers.org/geo/GSE98816	Cell type classification with BackSPIN	Online database construction	http://betsholtzlab.org/VascularSingleCells/database.html	Male	Cldn5(BAC)eGFP
Brain single cell 737	Preparation of single cell sequencing libraries	HiSeq2500	Illumina	Brain.EC5_A3_R1	GSM2613275	Gene Expression Omnibus	GSE98816	http://identifiers.org/geo/GSE98816	Alignment and generation of counts	GSE98816_Brain_samples_normalized_counts_matrix.txt.gz	Gene Expression Omnibus	GSE98816	http://identifiers.org/geo/GSE98816	Cell type classification with BackSPIN	Online database construction	http://betsholtzlab.org/VascularSingleCells/database.html	Male	Cldn5(BAC)eGFP
Brain single cell 738	Preparation of single cell sequencing libraries	HiSeq2500	Illumina	Brain.EC5_A4_R1	GSM2613276	Gene Expression Omnibus	GSE98816	http://identifiers.org/geo/GSE98816	Alignment and generation of counts	GSE98816_Brain_samples_normalized_counts_matrix.txt.gz	Gene Expression Omnibus	GSE98816	http://identifiers.org/geo/GSE98816	Cell type classification with BackSPIN	Online database construction	http://betsholtzlab.org/VascularSingleCells/database.html	Male	Cldn5(BAC)eGFP
Brain single cell 739	Preparation of single cell sequencing libraries	HiSeq2500	Illumina	Brain.EC5_A5_R1	GSM2613277	Gene Expression Omnibus	GSE98816	http://identifiers.org/geo/GSE98816	Alignment and generation of counts	GSE98816_Brain_samples_normalized_counts_matrix.txt.gz	Gene Expression Omnibus	GSE98816	http://identifiers.org/geo/GSE98816	Cell type classification with BackSPIN	Online database construction	http://betsholtzlab.org/VascularSingleCells/database.html	Male	Cldn5(BAC)eGFP
Brain single cell 740	Preparation of single cell sequencing libraries	HiSeq2500	Illumina	Brain.EC5_A6_R1	GSM2613278	Gene Expression Omnibus	GSE98816	http://identifiers.org/geo/GSE98816	Alignment and generation of counts	GSE98816_Brain_samples_normalized_counts_matrix.txt.gz	Gene Expression Omnibus	GSE98816	http://identifiers.org/geo/GSE98816	Cell type classification with BackSPIN	Online database construction	http://betsholtzlab.org/VascularSingleCells/database.html	Male	Cldn5(BAC)eGFP
Brain single cell 741	Preparation of single cell sequencing libraries	HiSeq2500	Illumina	Brain.EC5_A7_R1	GSM2613279	Gene Expression Omnibus	GSE98816	http://identifiers.org/geo/GSE98816	Alignment and generation of counts	GSE98816_Brain_samples_normalized_counts_matrix.txt.gz	Gene Expression Omnibus	GSE98816	http://identifiers.org/geo/GSE98816	Cell type classification with BackSPIN	Online database construction	http://betsholtzlab.org/VascularSingleCells/database.html	Male	Cldn5(BAC)eGFP
Brain single cell 742	Preparation of single cell sequencing libraries	HiSeq2500	Illumina	Brain.EC5_A9_R1	GSM2613280	Gene Expression Omnibus	GSE98816	http://identifiers.org/geo/GSE98816	Alignment and generation of counts	GSE98816_Brain_samples_normalized_counts_matrix.txt.gz	Gene Expression Omnibus	GSE98816	http://identifiers.org/geo/GSE98816	Cell type classification with BackSPIN	Online database construction	http://betsholtzlab.org/VascularSingleCells/database.html	Male	Cldn5(BAC)eGFP
Brain single cell 743	Preparation of single cell sequencing libraries	HiSeq2500	Illumina	Brain.EC5_B10_R1	GSM2613281	Gene Expression Omnibus	GSE98816	http://identifiers.org/geo/GSE98816	Alignment and generation of counts	GSE98816_Brain_samples_normalized_counts_matrix.txt.gz	Gene Expression Omnibus	GSE98816	http://identifiers.org/geo/GSE98816	Cell type classification with BackSPIN	Online database construction	http://betsholtzlab.org/VascularSingleCells/database.html	Male	Cldn5(BAC)eGFP
Brain single cell 744	Preparation of single cell sequencing libraries	HiSeq2500	Illumina	Brain.EC5_B11_R1	GSM2613282	Gene Expression Omnibus	GSE98816	http://identifiers.org/geo/GSE98816	Alignment and generation of counts	GSE98816_Brain_samples_normalized_counts_matrix.txt.gz	Gene Expression Omnibus	GSE98816	http://identifiers.org/geo/GSE98816	Cell type classification with BackSPIN	Online database construction	http://betsholtzlab.org/VascularSingleCells/database.html	Male	Cldn5(BAC)eGFP
Brain single cell 745	Preparation of single cell sequencing libraries	HiSeq2500	Illumina	Brain.EC5_B12_R1	GSM2613283	Gene Expression Omnibus	GSE98816	http://identifiers.org/geo/GSE98816	Alignment and generation of counts	GSE98816_Brain_samples_normalized_counts_matrix.txt.gz	Gene Expression Omnibus	GSE98816	http://identifiers.org/geo/GSE98816	Cell type classification with BackSPIN	Online database construction	http://betsholtzlab.org/VascularSingleCells/database.html	Male	Cldn5(BAC)eGFP
Brain single cell 746	Preparation of single cell sequencing libraries	HiSeq2500	Illumina	Brain.EC5_B13_R1	GSM2613284	Gene Expression Omnibus	GSE98816	http://identifiers.org/geo/GSE98816	Alignment and generation of counts	GSE98816_Brain_samples_normalized_counts_matrix.txt.gz	Gene Expression Omnibus	GSE98816	http://identifiers.org/geo/GSE98816	Cell type classification with BackSPIN	Online database construction	http://betsholtzlab.org/VascularSingleCells/database.html	Male	Cldn5(BAC)eGFP
Brain single cell 747	Preparation of single cell sequencing libraries	HiSeq2500	Illumina	Brain.EC5_B14_R1	GSM2613285	Gene Expression Omnibus	GSE98816	http://identifiers.org/geo/GSE98816	Alignment and generation of counts	GSE98816_Brain_samples_normalized_counts_matrix.txt.gz	Gene Expression Omnibus	GSE98816	http://identifiers.org/geo/GSE98816	Cell type classification with BackSPIN	Online database construction	http://betsholtzlab.org/VascularSingleCells/database.html	Male	Cldn5(BAC)eGFP
Brain single cell 748	Preparation of single cell sequencing libraries	HiSeq2500	Illumina	Brain.EC5_B15_R1	GSM2613286	Gene Expression Omnibus	GSE98816	http://identifiers.org/geo/GSE98816	Alignment and generation of counts	GSE98816_Brain_samples_normalized_counts_matrix.txt.gz	Gene Expression Omnibus	GSE98816	http://identifiers.org/geo/GSE98816	Cell type classification with BackSPIN	Online database construction	http://betsholtzlab.org/VascularSingleCells/database.html	Male	Cldn5(BAC)eGFP
Brain single cell 749	Preparation of single cell sequencing libraries	HiSeq2500	Illumina	Brain.EC5_B16_R1	GSM2613287	Gene Expression Omnibus	GSE98816	http://identifiers.org/geo/GSE98816	Alignment and generation of counts	GSE98816_Brain_samples_normalized_counts_matrix.txt.gz	Gene Expression Omnibus	GSE98816	http://identifiers.org/geo/GSE98816	Cell type classification with BackSPIN	Online database construction	http://betsholtzlab.org/VascularSingleCells/database.html	Male	Cldn5(BAC)eGFP
Brain single cell 750	Preparation of single cell sequencing libraries	HiSeq2500	Illumina	Brain.EC5_B17_R1	GSM2613288	Gene Expression Omnibus	GSE98816	http://identifiers.org/geo/GSE98816	Alignment and generation of counts	GSE98816_Brain_samples_normalized_counts_matrix.txt.gz	Gene Expression Omnibus	GSE98816	http://identifiers.org/geo/GSE98816	Cell type classification with BackSPIN	Online database construction	http://betsholtzlab.org/VascularSingleCells/database.html	Male	Cldn5(BAC)eGFP
Brain single cell 751	Preparation of single cell sequencing libraries	HiSeq2500	Illumina	Brain.EC5_B18_R1	GSM2613289	Gene Expression Omnibus	GSE98816	http://identifiers.org/geo/GSE98816	Alignment and generation of counts	GSE98816_Brain_samples_normalized_counts_matrix.txt.gz	Gene Expression Omnibus	GSE98816	http://identifiers.org/geo/GSE98816	Cell type classification with BackSPIN	Online database construction	http://betsholtzlab.org/VascularSingleCells/database.html	Male	Cldn5(BAC)eGFP
Brain single cell 752	Preparation of single cell sequencing libraries	HiSeq2500	Illumina	Brain.EC5_B19_R1	GSM2613290	Gene Expression Omnibus	GSE98816	http://identifiers.org/geo/GSE98816	Alignment and generation of counts	GSE98816_Brain_samples_normalized_counts_matrix.txt.gz	Gene Expression Omnibus	GSE98816	http://identifiers.org/geo/GSE98816	Cell type classification with BackSPIN	Online database construction	http://betsholtzlab.org/VascularSingleCells/database.html	Male	Cldn5(BAC)eGFP
Brain single cell 753	Preparation of single cell sequencing libraries	HiSeq2500	Illumina	Brain.EC5_B1_R1	GSM2613291	Gene Expression Omnibus	GSE98816	http://identifiers.org/geo/GSE98816	Alignment and generation of counts	GSE98816_Brain_samples_normalized_counts_matrix.txt.gz	Gene Expression Omnibus	GSE98816	http://identifiers.org/geo/GSE98816	Cell type classification with BackSPIN	Online database construction	http://betsholtzlab.org/VascularSingleCells/database.html	Male	Cldn5(BAC)eGFP
Brain single cell 754	Preparation of single cell sequencing libraries	HiSeq2500	Illumina	Brain.EC5_B20_R1	GSM2613292	Gene Expression Omnibus	GSE98816	http://identifiers.org/geo/GSE98816	Alignment and generation of counts	GSE98816_Brain_samples_normalized_counts_matrix.txt.gz	Gene Expression Omnibus	GSE98816	http://identifiers.org/geo/GSE98816	Cell type classification with BackSPIN	Online database construction	http://betsholtzlab.org/VascularSingleCells/database.html	Male	Cldn5(BAC)eGFP
Brain single cell 755	Preparation of single cell sequencing libraries	HiSeq2500	Illumina	Brain.EC5_B21_R1	GSM2613293	Gene Expression Omnibus	GSE98816	http://identifiers.org/geo/GSE98816	Alignment and generation of counts	GSE98816_Brain_samples_normalized_counts_matrix.txt.gz	Gene Expression Omnibus	GSE98816	http://identifiers.org/geo/GSE98816	Cell type classification with BackSPIN	Online database construction	http://betsholtzlab.org/VascularSingleCells/database.html	Male	Cldn5(BAC)eGFP
Brain single cell 756	Preparation of single cell sequencing libraries	HiSeq2500	Illumina	Brain.EC5_B22_R1	GSM2613294	Gene Expression Omnibus	GSE98816	http://identifiers.org/geo/GSE98816	Alignment and generation of counts	GSE98816_Brain_samples_normalized_counts_matrix.txt.gz	Gene Expression Omnibus	GSE98816	http://identifiers.org/geo/GSE98816	Cell type classification with BackSPIN	Online database construction	http://betsholtzlab.org/VascularSingleCells/database.html	Male	Cldn5(BAC)eGFP
Brain single cell 757	Preparation of single cell sequencing libraries	HiSeq2500	Illumina	Brain.EC5_B23_R1	GSM2613295	Gene Expression Omnibus	GSE98816	http://identifiers.org/geo/GSE98816	Alignment and generation of counts	GSE98816_Brain_samples_normalized_counts_matrix.txt.gz	Gene Expression Omnibus	GSE98816	http://identifiers.org/geo/GSE98816	Cell type classification with BackSPIN	Online database construction	http://betsholtzlab.org/VascularSingleCells/database.html	Male	Cldn5(BAC)eGFP
Brain single cell 758	Preparation of single cell sequencing libraries	HiSeq2500	Illumina	Brain.EC5_B24_R1	GSM2613296	Gene Expression Omnibus	GSE98816	http://identifiers.org/geo/GSE98816	Alignment and generation of counts	GSE98816_Brain_samples_normalized_counts_matrix.txt.gz	Gene Expression Omnibus	GSE98816	http://identifiers.org/geo/GSE98816	Cell type classification with BackSPIN	Online database construction	http://betsholtzlab.org/VascularSingleCells/database.html	Male	Cldn5(BAC)eGFP
Brain single cell 759	Preparation of single cell sequencing libraries	HiSeq2500	Illumina	Brain.EC5_B2_R1	GSM2613297	Gene Expression Omnibus	GSE98816	http://identifiers.org/geo/GSE98816	Alignment and generation of counts	GSE98816_Brain_samples_normalized_counts_matrix.txt.gz	Gene Expression Omnibus	GSE98816	http://identifiers.org/geo/GSE98816	Cell type classification with BackSPIN	Online database construction	http://betsholtzlab.org/VascularSingleCells/database.html	Male	Cldn5(BAC)eGFP
Brain single cell 760	Preparation of single cell sequencing libraries	HiSeq2500	Illumina	Brain.EC5_B4_R1	GSM2613298	Gene Expression Omnibus	GSE98816	http://identifiers.org/geo/GSE98816	Alignment and generation of counts	GSE98816_Brain_samples_normalized_counts_matrix.txt.gz	Gene Expression Omnibus	GSE98816	http://identifiers.org/geo/GSE98816	Cell type classification with BackSPIN	Online database construction	http://betsholtzlab.org/VascularSingleCells/database.html	Male	Cldn5(BAC)eGFP
Brain single cell 761	Preparation of single cell sequencing libraries	HiSeq2500	Illumina	Brain.EC5_B6_R1	GSM2613299	Gene Expression Omnibus	GSE98816	http://identifiers.org/geo/GSE98816	Alignment and generation of counts	GSE98816_Brain_samples_normalized_counts_matrix.txt.gz	Gene Expression Omnibus	GSE98816	http://identifiers.org/geo/GSE98816	Cell type classification with BackSPIN	Online database construction	http://betsholtzlab.org/VascularSingleCells/database.html	Male	Cldn5(BAC)eGFP
Brain single cell 762	Preparation of single cell sequencing libraries	HiSeq2500	Illumina	Brain.EC5_B7_R1	GSM2613300	Gene Expression Omnibus	GSE98816	http://identifiers.org/geo/GSE98816	Alignment and generation of counts	GSE98816_Brain_samples_normalized_counts_matrix.txt.gz	Gene Expression Omnibus	GSE98816	http://identifiers.org/geo/GSE98816	Cell type classification with BackSPIN	Online database construction	http://betsholtzlab.org/VascularSingleCells/database.html	Male	Cldn5(BAC)eGFP
Brain single cell 763	Preparation of single cell sequencing libraries	HiSeq2500	Illumina	Brain.EC5_B9_R1	GSM2613301	Gene Expression Omnibus	GSE98816	http://identifiers.org/geo/GSE98816	Alignment and generation of counts	GSE98816_Brain_samples_normalized_counts_matrix.txt.gz	Gene Expression Omnibus	GSE98816	http://identifiers.org/geo/GSE98816	Cell type classification with BackSPIN	Online database construction	http://betsholtzlab.org/VascularSingleCells/database.html	Male	Cldn5(BAC)eGFP
Brain single cell 764	Preparation of single cell sequencing libraries	HiSeq2500	Illumina	Brain.EC5_C10_R1	GSM2613302	Gene Expression Omnibus	GSE98816	http://identifiers.org/geo/GSE98816	Alignment and generation of counts	GSE98816_Brain_samples_normalized_counts_matrix.txt.gz	Gene Expression Omnibus	GSE98816	http://identifiers.org/geo/GSE98816	Cell type classification with BackSPIN	Online database construction	http://betsholtzlab.org/VascularSingleCells/database.html	Male	Cldn5(BAC)eGFP
Brain single cell 765	Preparation of single cell sequencing libraries	HiSeq2500	Illumina	Brain.EC5_C11_R1	GSM2613303	Gene Expression Omnibus	GSE98816	http://identifiers.org/geo/GSE98816	Alignment and generation of counts	GSE98816_Brain_samples_normalized_counts_matrix.txt.gz	Gene Expression Omnibus	GSE98816	http://identifiers.org/geo/GSE98816	Cell type classification with BackSPIN	Online database construction	http://betsholtzlab.org/VascularSingleCells/database.html	Male	Cldn5(BAC)eGFP
Brain single cell 766	Preparation of single cell sequencing libraries	HiSeq2500	Illumina	Brain.EC5_C12_R1	GSM2613304	Gene Expression Omnibus	GSE98816	http://identifiers.org/geo/GSE98816	Alignment and generation of counts	GSE98816_Brain_samples_normalized_counts_matrix.txt.gz	Gene Expression Omnibus	GSE98816	http://identifiers.org/geo/GSE98816	Cell type classification with BackSPIN	Online database construction	http://betsholtzlab.org/VascularSingleCells/database.html	Male	Cldn5(BAC)eGFP
Brain single cell 767	Preparation of single cell sequencing libraries	HiSeq2500	Illumina	Brain.EC5_C13_R1	GSM2613305	Gene Expression Omnibus	GSE98816	http://identifiers.org/geo/GSE98816	Alignment and generation of counts	GSE98816_Brain_samples_normalized_counts_matrix.txt.gz	Gene Expression Omnibus	GSE98816	http://identifiers.org/geo/GSE98816	Cell type classification with BackSPIN	Online database construction	http://betsholtzlab.org/VascularSingleCells/database.html	Male	Cldn5(BAC)eGFP
Brain single cell 768	Preparation of single cell sequencing libraries	HiSeq2500	Illumina	Brain.EC5_C14_R1	GSM2613306	Gene Expression Omnibus	GSE98816	http://identifiers.org/geo/GSE98816	Alignment and generation of counts	GSE98816_Brain_samples_normalized_counts_matrix.txt.gz	Gene Expression Omnibus	GSE98816	http://identifiers.org/geo/GSE98816	Cell type classification with BackSPIN	Online database construction	http://betsholtzlab.org/VascularSingleCells/database.html	Male	Cldn5(BAC)eGFP
Brain single cell 769	Preparation of single cell sequencing libraries	HiSeq2500	Illumina	Brain.EC5_C15_R1	GSM2613307	Gene Expression Omnibus	GSE98816	http://identifiers.org/geo/GSE98816	Alignment and generation of counts	GSE98816_Brain_samples_normalized_counts_matrix.txt.gz	Gene Expression Omnibus	GSE98816	http://identifiers.org/geo/GSE98816	Cell type classification with BackSPIN	Online database construction	http://betsholtzlab.org/VascularSingleCells/database.html	Male	Cldn5(BAC)eGFP
Brain single cell 770	Preparation of single cell sequencing libraries	HiSeq2500	Illumina	Brain.EC5_C16_R1	GSM2613308	Gene Expression Omnibus	GSE98816	http://identifiers.org/geo/GSE98816	Alignment and generation of counts	GSE98816_Brain_samples_normalized_counts_matrix.txt.gz	Gene Expression Omnibus	GSE98816	http://identifiers.org/geo/GSE98816	Cell type classification with BackSPIN	Online database construction	http://betsholtzlab.org/VascularSingleCells/database.html	Male	Cldn5(BAC)eGFP
Brain single cell 771	Preparation of single cell sequencing libraries	HiSeq2500	Illumina	Brain.EC5_C17_R1	GSM2613309	Gene Expression Omnibus	GSE98816	http://identifiers.org/geo/GSE98816	Alignment and generation of counts	GSE98816_Brain_samples_normalized_counts_matrix.txt.gz	Gene Expression Omnibus	GSE98816	http://identifiers.org/geo/GSE98816	Cell type classification with BackSPIN	Online database construction	http://betsholtzlab.org/VascularSingleCells/database.html	Male	Cldn5(BAC)eGFP
Brain single cell 772	Preparation of single cell sequencing libraries	HiSeq2500	Illumina	Brain.EC5_C18_R1	GSM2613310	Gene Expression Omnibus	GSE98816	http://identifiers.org/geo/GSE98816	Alignment and generation of counts	GSE98816_Brain_samples_normalized_counts_matrix.txt.gz	Gene Expression Omnibus	GSE98816	http://identifiers.org/geo/GSE98816	Cell type classification with BackSPIN	Online database construction	http://betsholtzlab.org/VascularSingleCells/database.html	Male	Cldn5(BAC)eGFP
Brain single cell 773	Preparation of single cell sequencing libraries	HiSeq2500	Illumina	Brain.EC5_C19_R1	GSM2613311	Gene Expression Omnibus	GSE98816	http://identifiers.org/geo/GSE98816	Alignment and generation of counts	GSE98816_Brain_samples_normalized_counts_matrix.txt.gz	Gene Expression Omnibus	GSE98816	http://identifiers.org/geo/GSE98816	Cell type classification with BackSPIN	Online database construction	http://betsholtzlab.org/VascularSingleCells/database.html	Male	Cldn5(BAC)eGFP
Brain single cell 774	Preparation of single cell sequencing libraries	HiSeq2500	Illumina	Brain.EC5_C1_R1	GSM2613312	Gene Expression Omnibus	GSE98816	http://identifiers.org/geo/GSE98816	Alignment and generation of counts	GSE98816_Brain_samples_normalized_counts_matrix.txt.gz	Gene Expression Omnibus	GSE98816	http://identifiers.org/geo/GSE98816	Cell type classification with BackSPIN	Online database construction	http://betsholtzlab.org/VascularSingleCells/database.html	Male	Cldn5(BAC)eGFP
Brain single cell 775	Preparation of single cell sequencing libraries	HiSeq2500	Illumina	Brain.EC5_C20_R1	GSM2613313	Gene Expression Omnibus	GSE98816	http://identifiers.org/geo/GSE98816	Alignment and generation of counts	GSE98816_Brain_samples_normalized_counts_matrix.txt.gz	Gene Expression Omnibus	GSE98816	http://identifiers.org/geo/GSE98816	Cell type classification with BackSPIN	Online database construction	http://betsholtzlab.org/VascularSingleCells/database.html	Male	Cldn5(BAC)eGFP
Brain single cell 776	Preparation of single cell sequencing libraries	HiSeq2500	Illumina	Brain.EC5_C21_R1	GSM2613314	Gene Expression Omnibus	GSE98816	http://identifiers.org/geo/GSE98816	Alignment and generation of counts	GSE98816_Brain_samples_normalized_counts_matrix.txt.gz	Gene Expression Omnibus	GSE98816	http://identifiers.org/geo/GSE98816	Cell type classification with BackSPIN	Online database construction	http://betsholtzlab.org/VascularSingleCells/database.html	Male	Cldn5(BAC)eGFP
Brain single cell 777	Preparation of single cell sequencing libraries	HiSeq2500	Illumina	Brain.EC5_C22_R1	GSM2613315	Gene Expression Omnibus	GSE98816	http://identifiers.org/geo/GSE98816	Alignment and generation of counts	GSE98816_Brain_samples_normalized_counts_matrix.txt.gz	Gene Expression Omnibus	GSE98816	http://identifiers.org/geo/GSE98816	Cell type classification with BackSPIN	Online database construction	http://betsholtzlab.org/VascularSingleCells/database.html	Male	Cldn5(BAC)eGFP
Brain single cell 778	Preparation of single cell sequencing libraries	HiSeq2500	Illumina	Brain.EC5_C23_R1	GSM2613316	Gene Expression Omnibus	GSE98816	http://identifiers.org/geo/GSE98816	Alignment and generation of counts	GSE98816_Brain_samples_normalized_counts_matrix.txt.gz	Gene Expression Omnibus	GSE98816	http://identifiers.org/geo/GSE98816	Cell type classification with BackSPIN	Online database construction	http://betsholtzlab.org/VascularSingleCells/database.html	Male	Cldn5(BAC)eGFP
Brain single cell 779	Preparation of single cell sequencing libraries	HiSeq2500	Illumina	Brain.EC5_C24_R1	GSM2613317	Gene Expression Omnibus	GSE98816	http://identifiers.org/geo/GSE98816	Alignment and generation of counts	GSE98816_Brain_samples_normalized_counts_matrix.txt.gz	Gene Expression Omnibus	GSE98816	http://identifiers.org/geo/GSE98816	Cell type classification with BackSPIN	Online database construction	http://betsholtzlab.org/VascularSingleCells/database.html	Male	Cldn5(BAC)eGFP
Brain single cell 780	Preparation of single cell sequencing libraries	HiSeq2500	Illumina	Brain.EC5_C2_R1	GSM2613318	Gene Expression Omnibus	GSE98816	http://identifiers.org/geo/GSE98816	Alignment and generation of counts	GSE98816_Brain_samples_normalized_counts_matrix.txt.gz	Gene Expression Omnibus	GSE98816	http://identifiers.org/geo/GSE98816	Cell type classification with BackSPIN	Online database construction	http://betsholtzlab.org/VascularSingleCells/database.html	Male	Cldn5(BAC)eGFP
Brain single cell 781	Preparation of single cell sequencing libraries	HiSeq2500	Illumina	Brain.EC5_C3_R1	GSM2613319	Gene Expression Omnibus	GSE98816	http://identifiers.org/geo/GSE98816	Alignment and generation of counts	GSE98816_Brain_samples_normalized_counts_matrix.txt.gz	Gene Expression Omnibus	GSE98816	http://identifiers.org/geo/GSE98816	Cell type classification with BackSPIN	Online database construction	http://betsholtzlab.org/VascularSingleCells/database.html	Male	Cldn5(BAC)eGFP
Brain single cell 782	Preparation of single cell sequencing libraries	HiSeq2500	Illumina	Brain.EC5_C4_R1	GSM2613320	Gene Expression Omnibus	GSE98816	http://identifiers.org/geo/GSE98816	Alignment and generation of counts	GSE98816_Brain_samples_normalized_counts_matrix.txt.gz	Gene Expression Omnibus	GSE98816	http://identifiers.org/geo/GSE98816	Cell type classification with BackSPIN	Online database construction	http://betsholtzlab.org/VascularSingleCells/database.html	Male	Cldn5(BAC)eGFP
Brain single cell 783	Preparation of single cell sequencing libraries	HiSeq2500	Illumina	Brain.EC5_C5_R1	GSM2613321	Gene Expression Omnibus	GSE98816	http://identifiers.org/geo/GSE98816	Alignment and generation of counts	GSE98816_Brain_samples_normalized_counts_matrix.txt.gz	Gene Expression Omnibus	GSE98816	http://identifiers.org/geo/GSE98816	Cell type classification with BackSPIN	Online database construction	http://betsholtzlab.org/VascularSingleCells/database.html	Male	Cldn5(BAC)eGFP
Brain single cell 784	Preparation of single cell sequencing libraries	HiSeq2500	Illumina	Brain.EC5_C6_R1	GSM2613322	Gene Expression Omnibus	GSE98816	http://identifiers.org/geo/GSE98816	Alignment and generation of counts	GSE98816_Brain_samples_normalized_counts_matrix.txt.gz	Gene Expression Omnibus	GSE98816	http://identifiers.org/geo/GSE98816	Cell type classification with BackSPIN	Online database construction	http://betsholtzlab.org/VascularSingleCells/database.html	Male	Cldn5(BAC)eGFP
Brain single cell 785	Preparation of single cell sequencing libraries	HiSeq2500	Illumina	Brain.EC5_C7_R1	GSM2613323	Gene Expression Omnibus	GSE98816	http://identifiers.org/geo/GSE98816	Alignment and generation of counts	GSE98816_Brain_samples_normalized_counts_matrix.txt.gz	Gene Expression Omnibus	GSE98816	http://identifiers.org/geo/GSE98816	Cell type classification with BackSPIN	Online database construction	http://betsholtzlab.org/VascularSingleCells/database.html	Male	Cldn5(BAC)eGFP
Brain single cell 786	Preparation of single cell sequencing libraries	HiSeq2500	Illumina	Brain.EC5_C8_R1	GSM2613324	Gene Expression Omnibus	GSE98816	http://identifiers.org/geo/GSE98816	Alignment and generation of counts	GSE98816_Brain_samples_normalized_counts_matrix.txt.gz	Gene Expression Omnibus	GSE98816	http://identifiers.org/geo/GSE98816	Cell type classification with BackSPIN	Online database construction	http://betsholtzlab.org/VascularSingleCells/database.html	Male	Cldn5(BAC)eGFP
Brain single cell 787	Preparation of single cell sequencing libraries	HiSeq2500	Illumina	Brain.EC5_C9_R1	GSM2613325	Gene Expression Omnibus	GSE98816	http://identifiers.org/geo/GSE98816	Alignment and generation of counts	GSE98816_Brain_samples_normalized_counts_matrix.txt.gz	Gene Expression Omnibus	GSE98816	http://identifiers.org/geo/GSE98816	Cell type classification with BackSPIN	Online database construction	http://betsholtzlab.org/VascularSingleCells/database.html	Male	Cldn5(BAC)eGFP
Brain single cell 788	Preparation of single cell sequencing libraries	HiSeq2500	Illumina	Brain.EC5_D11_R1	GSM2613326	Gene Expression Omnibus	GSE98816	http://identifiers.org/geo/GSE98816	Alignment and generation of counts	GSE98816_Brain_samples_normalized_counts_matrix.txt.gz	Gene Expression Omnibus	GSE98816	http://identifiers.org/geo/GSE98816	Cell type classification with BackSPIN	Online database construction	http://betsholtzlab.org/VascularSingleCells/database.html	Male	Cldn5(BAC)eGFP
Brain single cell 789	Preparation of single cell sequencing libraries	HiSeq2500	Illumina	Brain.EC5_D12_R1	GSM2613327	Gene Expression Omnibus	GSE98816	http://identifiers.org/geo/GSE98816	Alignment and generation of counts	GSE98816_Brain_samples_normalized_counts_matrix.txt.gz	Gene Expression Omnibus	GSE98816	http://identifiers.org/geo/GSE98816	Cell type classification with BackSPIN	Online database construction	http://betsholtzlab.org/VascularSingleCells/database.html	Male	Cldn5(BAC)eGFP
Brain single cell 790	Preparation of single cell sequencing libraries	HiSeq2500	Illumina	Brain.EC5_D13_R1	GSM2613328	Gene Expression Omnibus	GSE98816	http://identifiers.org/geo/GSE98816	Alignment and generation of counts	GSE98816_Brain_samples_normalized_counts_matrix.txt.gz	Gene Expression Omnibus	GSE98816	http://identifiers.org/geo/GSE98816	Cell type classification with BackSPIN	Online database construction	http://betsholtzlab.org/VascularSingleCells/database.html	Male	Cldn5(BAC)eGFP
Brain single cell 791	Preparation of single cell sequencing libraries	HiSeq2500	Illumina	Brain.EC5_D14_R1	GSM2613329	Gene Expression Omnibus	GSE98816	http://identifiers.org/geo/GSE98816	Alignment and generation of counts	GSE98816_Brain_samples_normalized_counts_matrix.txt.gz	Gene Expression Omnibus	GSE98816	http://identifiers.org/geo/GSE98816	Cell type classification with BackSPIN	Online database construction	http://betsholtzlab.org/VascularSingleCells/database.html	Male	Cldn5(BAC)eGFP
Brain single cell 792	Preparation of single cell sequencing libraries	HiSeq2500	Illumina	Brain.EC5_D15_R1	GSM2613330	Gene Expression Omnibus	GSE98816	http://identifiers.org/geo/GSE98816	Alignment and generation of counts	GSE98816_Brain_samples_normalized_counts_matrix.txt.gz	Gene Expression Omnibus	GSE98816	http://identifiers.org/geo/GSE98816	Cell type classification with BackSPIN	Online database construction	http://betsholtzlab.org/VascularSingleCells/database.html	Male	Cldn5(BAC)eGFP
Brain single cell 793	Preparation of single cell sequencing libraries	HiSeq2500	Illumina	Brain.EC5_D16_R1	GSM2613331	Gene Expression Omnibus	GSE98816	http://identifiers.org/geo/GSE98816	Alignment and generation of counts	GSE98816_Brain_samples_normalized_counts_matrix.txt.gz	Gene Expression Omnibus	GSE98816	http://identifiers.org/geo/GSE98816	Cell type classification with BackSPIN	Online database construction	http://betsholtzlab.org/VascularSingleCells/database.html	Male	Cldn5(BAC)eGFP
Brain single cell 794	Preparation of single cell sequencing libraries	HiSeq2500	Illumina	Brain.EC5_D17_R1	GSM2613332	Gene Expression Omnibus	GSE98816	http://identifiers.org/geo/GSE98816	Alignment and generation of counts	GSE98816_Brain_samples_normalized_counts_matrix.txt.gz	Gene Expression Omnibus	GSE98816	http://identifiers.org/geo/GSE98816	Cell type classification with BackSPIN	Online database construction	http://betsholtzlab.org/VascularSingleCells/database.html	Male	Cldn5(BAC)eGFP
Brain single cell 795	Preparation of single cell sequencing libraries	HiSeq2500	Illumina	Brain.EC5_D18_R1	GSM2613333	Gene Expression Omnibus	GSE98816	http://identifiers.org/geo/GSE98816	Alignment and generation of counts	GSE98816_Brain_samples_normalized_counts_matrix.txt.gz	Gene Expression Omnibus	GSE98816	http://identifiers.org/geo/GSE98816	Cell type classification with BackSPIN	Online database construction	http://betsholtzlab.org/VascularSingleCells/database.html	Male	Cldn5(BAC)eGFP
Brain single cell 796	Preparation of single cell sequencing libraries	HiSeq2500	Illumina	Brain.EC5_D19_R1	GSM2613334	Gene Expression Omnibus	GSE98816	http://identifiers.org/geo/GSE98816	Alignment and generation of counts	GSE98816_Brain_samples_normalized_counts_matrix.txt.gz	Gene Expression Omnibus	GSE98816	http://identifiers.org/geo/GSE98816	Cell type classification with BackSPIN	Online database construction	http://betsholtzlab.org/VascularSingleCells/database.html	Male	Cldn5(BAC)eGFP
Brain single cell 797	Preparation of single cell sequencing libraries	HiSeq2500	Illumina	Brain.EC5_D1_R1	GSM2613335	Gene Expression Omnibus	GSE98816	http://identifiers.org/geo/GSE98816	Alignment and generation of counts	GSE98816_Brain_samples_normalized_counts_matrix.txt.gz	Gene Expression Omnibus	GSE98816	http://identifiers.org/geo/GSE98816	Cell type classification with BackSPIN	Online database construction	http://betsholtzlab.org/VascularSingleCells/database.html	Male	Cldn5(BAC)eGFP
Brain single cell 798	Preparation of single cell sequencing libraries	HiSeq2500	Illumina	Brain.EC5_D20_R1	GSM2613336	Gene Expression Omnibus	GSE98816	http://identifiers.org/geo/GSE98816	Alignment and generation of counts	GSE98816_Brain_samples_normalized_counts_matrix.txt.gz	Gene Expression Omnibus	GSE98816	http://identifiers.org/geo/GSE98816	Cell type classification with BackSPIN	Online database construction	http://betsholtzlab.org/VascularSingleCells/database.html	Male	Cldn5(BAC)eGFP
Brain single cell 799	Preparation of single cell sequencing libraries	HiSeq2500	Illumina	Brain.EC5_D21_R1	GSM2613337	Gene Expression Omnibus	GSE98816	http://identifiers.org/geo/GSE98816	Alignment and generation of counts	GSE98816_Brain_samples_normalized_counts_matrix.txt.gz	Gene Expression Omnibus	GSE98816	http://identifiers.org/geo/GSE98816	Cell type classification with BackSPIN	Online database construction	http://betsholtzlab.org/VascularSingleCells/database.html	Male	Cldn5(BAC)eGFP
Brain single cell 800	Preparation of single cell sequencing libraries	HiSeq2500	Illumina	Brain.EC5_D22_R1	GSM2613338	Gene Expression Omnibus	GSE98816	http://identifiers.org/geo/GSE98816	Alignment and generation of counts	GSE98816_Brain_samples_normalized_counts_matrix.txt.gz	Gene Expression Omnibus	GSE98816	http://identifiers.org/geo/GSE98816	Cell type classification with BackSPIN	Online database construction	http://betsholtzlab.org/VascularSingleCells/database.html	Male	Cldn5(BAC)eGFP
Brain single cell 801	Preparation of single cell sequencing libraries	HiSeq2500	Illumina	Brain.EC5_D23_R1	GSM2613339	Gene Expression Omnibus	GSE98816	http://identifiers.org/geo/GSE98816	Alignment and generation of counts	GSE98816_Brain_samples_normalized_counts_matrix.txt.gz	Gene Expression Omnibus	GSE98816	http://identifiers.org/geo/GSE98816	Cell type classification with BackSPIN	Online database construction	http://betsholtzlab.org/VascularSingleCells/database.html	Male	Cldn5(BAC)eGFP
Brain single cell 802	Preparation of single cell sequencing libraries	HiSeq2500	Illumina	Brain.EC5_D24_R1	GSM2613340	Gene Expression Omnibus	GSE98816	http://identifiers.org/geo/GSE98816	Alignment and generation of counts	GSE98816_Brain_samples_normalized_counts_matrix.txt.gz	Gene Expression Omnibus	GSE98816	http://identifiers.org/geo/GSE98816	Cell type classification with BackSPIN	Online database construction	http://betsholtzlab.org/VascularSingleCells/database.html	Male	Cldn5(BAC)eGFP
Brain single cell 803	Preparation of single cell sequencing libraries	HiSeq2500	Illumina	Brain.EC5_D2_R1	GSM2613341	Gene Expression Omnibus	GSE98816	http://identifiers.org/geo/GSE98816	Alignment and generation of counts	GSE98816_Brain_samples_normalized_counts_matrix.txt.gz	Gene Expression Omnibus	GSE98816	http://identifiers.org/geo/GSE98816	Cell type classification with BackSPIN	Online database construction	http://betsholtzlab.org/VascularSingleCells/database.html	Male	Cldn5(BAC)eGFP
[truncated: 4,137 more rows]
